# Supplementary material for: Mitochondrial, metabolic and bioenergetic adaptations drive plasticity of colorectal cancer cells and shape their chemosensitivity
Source: Cell Death Dis. 2025 Apr 5;16(1):253. doi: 10.1038/s41419-025-07596-y (PMC11971274; doi:10.1038/s41419-025-07596-y)
Supplement: Supplementary file 2 — Dataset 1 [file 41419_2025_7596_MOESM2_ESM.xlsx]

## Sheet: Transcriptomics
	All genes												282 mitochondrial genes											Mean normalized mtDNA-encoded genes												Mean normalized gDNA-encoded genes
	Ensembl	Name	LS123_LARGE_INTESTINE	SW480_LARGE_INTESTINE	SW1417_LARGE_INTESTINE	SW48_LARGE_INTESTINE	SW620_LARGE_INTESTINE	SW403_LARGE_INTESTINE	HCT15_LARGE_INTESTINE	COLO320_LARGE_INTESTINE			Name	LS123_LARGE_INTESTINE	SW480_LARGE_INTESTINE	SW1417_LARGE_INTESTINE	SW48_LARGE_INTESTINE	SW620_LARGE_INTESTINE	SW403_LARGE_INTESTINE	HCT15_LARGE_INTESTINE	COLO320_LARGE_INTESTINE			Ensembl	Name	LS123_LARGE_INTESTINE	SW480_LARGE_INTESTINE	SW1417_LARGE_INTESTINE	SW48_LARGE_INTESTINE	SW620_LARGE_INTESTINE	SW403_LARGE_INTESTINE	HCT15_LARGE_INTESTINE	COLO320_LARGE_INTESTINE			Name	SW480_LARGE_INTESTINE	SW1417_LARGE_INTESTINE	LS123_LARGE_INTESTINE	SW403_LARGE_INTESTINE	SW620_LARGE_INTESTINE	SW48_LARGE_INTESTINE	COLO320_LARGE_INTESTINE	HCT15_LARGE_INTESTINE
	ENSG00000223972.4	DDX11L1	0.0539948	0.032137	0.012657	0.126035	0.0181756	0.211389	0.035794	0.0384653			ATAD3A	16.5354	19.6664	16.6693	17.3263	31.2554	21.137	23.0717	29.7304			ENSG00000210049.1	MT-TF	0.246166	0.376753	0.389504	2.37024	0.46611	3.43332	0.367172	0.350733			AADAT	0.859147	1.10782	0.419023	0.52534	1.30673	2.28802	0.563372	0.930551
	ENSG00000227232.4	WASH7P	3.68345	3.30547	5.5995	6.7724	6.46867	5.43321	3.30335	3.8887			MFN2	20.3198	25.8481	26.2345	45.9714	33.896	23.8824	43.7432	30.5566			ENSG00000211459.2	MT-RNR1	1.61643	1.73703	0.591508	0.676691	0.778517	1.73151	0.131593	0.736724			AARS2	0.605973	1.17806	0.743054	0.618514	1.08571	1.17652	1.12215	1.47002
	ENSG00000243485.2	MIR1302-11	0.0399805	0.0305947	0.0702892	0.163315	0.0403744	0.352177	0.0298167	0.0284817			SDHB	24.0327	45.6351	22.9435	32.9758	39.4584	42.7595	44.8869	32.9175			ENSG00000210077.1	MT-TV	1.08901	0.20834	1.14875	0.953247	0.412403	3.59731	0.203041	0.3879			AASS	0.668639	0.22786	0.911883	0.483928	0.155113	0.523407	3.11495	1.91421
	ENSG00000237613.2	FAM138A	0.0839623	0.0321257	0.0354271	0.161688	0.0381553	0.135594	0.0062618	0.0418697			HMGCL	2.70891	5.23824	3.13709	7.88835	5.65599	7.87904	6.23485	6.79067			ENSG00000210082.2	MT-RNR2	1.77464	0.995718	0.627414	0.776536	1.00442	1.59055	0.16458	1.06615			ABAT	0.260125	0.247775	0.561491	1.00731	0.0740111	0.0887379	5.62493	0.135621
	ENSG00000268020.2	OR4G4P	0	0.0413529	0.0114007	0.0756832	0.0163715	0.11107	0.0080603	0.0846931			MECR	4.82	6.13679	5.85792	8.60722	6.75968	4.2029	3.81459	8.0052			ENSG00000209082.1	MT-TL1	0.373423	1.63291	1.57562	1.96121	0.161615	1.2531	0.358061	0.684057			ABCA12	0.023606	0.0455558	3.0416	0.126808	0.0186912	3.75868	0.874631	0.110428
	ENSG00000240361.1	OR4G11P	0.0217766	0.0333287	0.0344567	0.285926	0.0494801	0.335692	0	0.0232701			TRIT1	8.35131	14.781	6.61406	19.3608	19.6976	7.07543	12.8275	13.5762			ENSG00000198888.2	MT-ND1	1.24695	1.29795	1.11017	0.493496	0.765156	0.634384	0.799062	1.65283			ABCA8	0.49435	0	0.646001	2.37101	0.489269	2.82731	0.6903	0.481767
	ENSG00000186092.4	OR4F5	0.0222985	0.0341274	0	0.234222	0.025333	0.229158	0.0498893	0.0555982			PARS2	2.5642	2.28593	3.89168	3.21409	2.77113	3.84139	4.57594	4.89919			ENSG00000210100.1	MT-TI	1.41873	0.965039	0.997699	1.37983	0.835746	1.15715	0.235124	1.01069			ABCA9	0	0.707701	0	1.96993	1.77847	2.34904	1.19486	0
	ENSG00000238009.2	RP11-34P13.7	0.0049757	0.0228456	0.0472376	0.0174215	0.0452225	0.0584394	0.0185539	0.0141785			WARS2	2.27476	2.8642	4.59002	3.43506	4.98894	4.51975	6.68388	13.3121			ENSG00000210107.1	MT-TQ	0	0.874524	1.20549	3.001	0.432774	0.838887	0.426141	1.22118			ABCB10	0.371784	0.65631	1.02881	1.11748	0.860839	1.10352	1.3056	1.55566
	ENSG00000233750.3	CICP27	0.0565626	0.0476124	0.0894978	1.01497	0.029988	0.373684	0.0400741	0.100737			HMGCS2	0.0238857	0.325963	0.0503917	0.0627235	0.024121	197.065	0.0148446	0.666456			ENSG00000210112.1	MT-TM	0.788476	0.120675	0.33269	3.86498	0.238874	1.85212	0.352818	0.449361			ABCB6	1.09758	0.179168	0.496972	0.544903	0.605102	2.95149	2.01218	0.112597
	ENSG00000237683.5	AL627309.1	0.435659	0.31055	3.55684	13.4986	0.194362	4.50349	1.86932	0.238084			TXNIP	87.639	19.9139	77.1287	312.897	83.169	134.264	37.707	25.5049			ENSG00000198763.3	MT-ND2	1.80656	1.49927	0.911458	0.655669	0.583747	0.837085	0.729592	0.976625			ABCB7	0.877324	0.646025	0.64795	0.909924	1.52932	0.479673	1.83643	1.07336
	ENSG00000268903.1	RP11-34P13.15	0	0	0	0.578	0	0.807862	0	0.313605			TARS2	13.0369	11.0655	17.3875	13.8413	20.8401	26.0757	19.3453	212.47			ENSG00000210117.1	MT-TW	0.294304	0.675639	0.620894	3.60658	0.222902	2.16037	0	0.419317			ABCB8	0.625079	1.78458	0.990909	0.973358	0.97773	0.959465	0.661417	1.02746
	ENSG00000239906.1	RP11-34P13.14	0.0633746	0.193987	0.300829	0.221895	0.071999	0.279125	0.0945272	0.0902948			FLAD1	13.291	9.26656	13.0637	13.2947	13.6483	20.5484	14.0582	16.2952			ENSG00000210127.1	MT-TA	0.676806	1.07037	0.999503	2.36971	0.341737	1.19236	0.706649	0.642865			ABCD1	0.667242	0.918909	2.52467	0.760421	2.3285	0.101859	0.565797	0.132604
	ENSG00000241860.2	RP11-34P13.13	0.0660856	0.0328714	0.115022	0.740437	0.0387907	0.485108	0.0591424	0.102396			MSTO1	5.29558	2.51751	5.23672	5.11396	5.47081	4.43999	7.23697	10.4874			ENSG00000210135.1	MT-TN	0.548121	2.09723	0.899404	0.639714	0.369015	0.804709	0.862977	1.77883			ABCD2	0.0354112	0.0244075	0.0231383	0.135876	0.0175244	0.0810124	7.64812	0.0345115
	ENSG00000222623.1	RNU6-1100P	0	0	0	0.172289	0	0.144483	0	0			PPOX	3.15919	1.99055	2.63868	3.35048	4.0995	4.21463	2.24951	7.75986			ENSG00000210140.1	MT-TC	0.450829	1.18284	1.42668	0.6765	0.439013	0.567321	1.00866	2.24816			ABCD3	0.906439	0.624398	0.559853	1.33208	1.34248	0.804993	0.544338	1.88541
	ENSG00000241599.1	RP11-34P13.9	0.0223961	0.0171384	0.0236246	0	0	0.131521	0.0167026	0			NDUFS2	25.2252	20.5555	22.7975	21.6612	30.3617	71.462	30.6125	52.9144			ENSG00000210144.1	MT-TY	0.112423	4.57038	0.350829	0.26242	0.0603135	0.171928	2.138	0.333705			ABCE1	0.863428	0.553881	0.571106	0.79083	0.99273	1.51331	0.992454	1.72226
	ENSG00000228463.4	AP006222.2	0.0590084	0.0541868	0.0186735	0.392554	0.274858	0.0476473	0.0968161	0.182861			SDHC	33.6627	50.0424	40.768	27.8556	49.7368	63.0818	47.8943	58.9749			ENSG00000198804.2	MT-CO1	1.62445	1.72336	0.792885	0.648119	0.575357	1.19663	0.646206	0.792995			ABCF2	0.674069	1.34312	0.488365	0.516691	1.09892	1.78797	0.534868	1.556
	ENSG00000237094.7	RP4-669L17.10	0.0477646	0.0336273	0.0362769	0.5452	0.0376235	0.263667	0.0242229	0.0925535			DARS2	12.9953	14.706	16.9195	17.5678	18.8285	31.6104	21.2666	14.7479			ENSG00000210151.2	MT-TS1	1.3794	1.63133	0.554549	1.20742	0.500451	0.955911	1.1834	0.587539			ABCG1	0.303852	2.87527	0.355026	3.41537	0.659848	0.359832	0.0116475	0.0191611
	ENSG00000250575.1	RP4-669L17.8	0.0790348	0.090721	0.08337	0.48427	0.0598601	0.580163	0.0294713	0.112607			MRPS14	12.6717	13.8452	9.75192	8.03634	18.1442	22.0336	17.2535	18.8475			ENSG00000210154.1	MT-TD	0	2.31015	0.796113	2.64249	1.14323	1.10801	0	0			ABCG2	0.0199107	0.0417657	0.0848443	6.28952	0.0102816	1.19619	0.112825	0.244664
	ENSG00000233653.3	CICP7	0.0919062	0.0735272	0.0308469	0.197464	0.0253123	0.410921	0.0249243	0.0446407			IARS2	40.7876	44.5753	45.4892	43.37	56.6901	56.9964	67.8081	49.5763			ENSG00000198712.1	MT-CO2	1.74244	1.61081	0.907077	0.439979	0.655266	1.49142	0.398742	0.754268			ABHD10	1.19637	0.741817	0.579105	0.822134	0.841898	1.08552	1.50909	1.22407
	ENSG00000224813.2	RP4-669L17.4	0	0	0	0	0	0	0	0			IBA57	1.44426	0.757242	1.30795	3.09475	2.04664	2.03947	1.78371	1.5583			ENSG00000210156.1	MT-TK	0.553843	0.635735	0	0.969589	4.82396	0.406553	0.413045	0.197277			ABHD11	0.918189	2.06915	0.991019	1.43105	0.556596	0.435661	0.189692	1.40864
	ENSG00000235249.1	OR4F29	0.0205729	0.0236148	0.0108507	0.18008	0.0077908	0.105712	0.0460286	0.0512956			COA6	12.1009	19.7801	12.919	14.2191	14.0351	29.9853	17.333	12.5106			ENSG00000228253.1	MT-ATP8	1.87388	1.68225	1.0774	0.359202	0.783375	1.0513	0.502782	0.669806			ABHD6	2.5269	1.15863	0.645189	0.593685	0.508564	0.79244	0.983441	0.791151
	ENSG00000269732.1	WBP1LP7	0.0563912	0.0215764	0.0297422	0.641692	0	0.248367	0	0.0602587			FH	93.7349	50.7268	37.4246	36.9486	61.3275	69.4139	79.0176	57.6837			ENSG00000198899.2	MT-ATP6	2.15935	1.63664	0.986645	0.461401	0.698453	0.927107	0.505972	0.624434			ABL1	0.238024	1.15867	1.37562	0.862432	1.21019	1.28459	0.805539	1.06493
	ENSG00000256186.1	AL732372.1	0	0	0	0	0	0	0	0			COX20	20.612	22.6891	50.193	23.5077	38.3961	35.157	37.8305	26.3548			ENSG00000198938.2	MT-CO3	1.37159	1.71109	0.959035	0.540751	0.830015	1.36083	0.615922	0.610765			ACAA2	0.776173	0.946465	0.302043	1.92718	0.743377	0.185958	1.24626	1.87254
	ENSG00000236601.1	RP4-669L17.2	0.0309215	0.0473247	0	0.216532	0	0.226982	0.0691819	0.110141			RNASEH1	11.4635	22.5786	20.5093	11.7176	20.1873	11.5155	22.7215	19.4298			ENSG00000210164.1	MT-TG	0.706541	1.62202	1.04342	2.22644	0.642153	0.829831	0.526925	0.402666			ACACA	0.424363	0.713333	0.474762	0.949187	1.11436	1.16547	1.71201	1.44651
	ENSG00000236743.1	RP5-857K21.15	0.0151405	0.069517	0.0798552	0.371083	0.0344019	0.400107	0.0338746	0.0647158			HADHA	20.9004	55.7251	43.5554	36.937	57.2597	85.4652	85.5284	87.8776			ENSG00000198840.2	MT-ND3	1.57108	1.91159	1.05126	0.536143	0.532875	0.871331	0.562196	0.963521			ACACB	0.254432	0.767067	0.286904	1.19198	1.16244	0.906902	2.67919	0.751083
	ENSG00000236679.2	RP4-669L17.1	0.531689	0.671335	0.336512	0.465403	0.281887	1.2099	0.118957	0.7386			HADHB	12.2366	33.1889	24.9758	19.9645	31.2114	33.1639	27.206	30.6211			ENSG00000210174.1	MT-TR	0.0651665	6.9566	0.274964	0.0570422	0.123391	0.191345	0.1458	0.185696			ACAD10	0.245961	0.801417	0.355308	2.50363	0.84395	1.13938	1.63265	0.477706
	ENSG00000231709.1	RP5-857K21.1	0.145867	0.0465098	0.0897565	0.468166	0.0276196	0.249842	0.0634578	0.034638			MPV17	2.38923	6.86545	7.59123	3.77958	9.49848	9.058	5.96811	17.5743			ENSG00000212907.2	MT-ND4L	1.73876	1.5083	0.803169	0.676149	0.583004	0.992989	0.661165	1.03646			ACAD11	1.0672	1.47109	1.3946	0	0	0	1.98699	2.08012
	ENSG00000235146.2	RP5-857K21.2	0.401979	0.0946495	0.0326176	0.108266	0.0468392	0.408568	0.0230606	0.110141			LRPPRC	16.0726	36.1559	44.922	81.6051	49.5143	50.9922	89.3545	93.0709			ENSG00000198886.2	MT-ND4	1.88025	1.46411	0.833885	0.599875	0.513912	0.889461	0.753916	1.06459			ACAD8	1.02549	1.20469	0.418624	0.946571	1.77387	1.17627	0.799952	0.654543
	ENSG00000239664.2	RP5-857K21.3	0.0916568	0	0.0322281	0.213946	0	0.313981	0	0.0652953			PNPT1	14.6893	22.4816	27.5948	22.7454	20.7113	28.045	38.5668	35.1912			ENSG00000210176.1	MT-TH	0.274071	1.94001	0.722762	0.479807	0.778418	2.91718	0.204397	0.68336			ACAD9	0.691058	0.996034	0.711699	1.26218	0.910328	0.772231	1.18627	1.47019
	ENSG00000230021.3	RP5-857K21.4	0.0422934	0.0231176	0.0446133	0.126928	0.0366087	0.115313	0.0360476	0.0301294			MDH1	25.3808	89.0205	52.6516	39.6522	51.475	33.7092	76.5178	126.426			ENSG00000210184.1	MT-TS2	0.927872	3.01769	1.95753	0.406096	0.17569	0.681114	0.172997	0.661005			ACADL	1.14504	0.175376	3.15887	1.95268	0.503684	0.145529	0.236878	0.68195
	ENSG00000223659.1	RP5-857K21.5	0.127619	0.0390636	0.0134619	0.13405	0.0289971	0.262303	0.0190351	0.0272742			NFU1	6.65252	22.0886	6.95354	8.72657	14.0042	13.8635	11.1942	16.4079			ENSG00000210191.1	MT-TL2	0.693274	2.58629	0.731303	0.455133	1.24706	1.39949	0.51703	0.370411			ACADM	0.803434	0.749347	0.400708	0.871801	1.70238	0.250627	1.62573	1.59597
	ENSG00000225972.1	MTND1P23	4.78734	4.40037	5.28212	3.94967	2.6048	4.36245	1.49789	9.83935			DGUOK	17.7661	30.4237	25.0961	14.0591	36.6837	31.3469	27.9788	48.3906			ENSG00000198786.2	MT-ND5	1.63131	1.41479	0.97202	0.733985	0.655161	1.06075	0.714419	0.817571			ACADS	0.319178	0.425095	0.220973	3.28063	0.926854	1.11469	1.04739	0.6652
	ENSG00000225630.1	MTND2P28	208.916	187.861	103.704	94.2068	83.7635	90.5748	129.762	148.194			BOLA3	19.2367	90.604	38.8097	22.4606	41.1736	24.5969	28.3463	52.1232			ENSG00000198695.2	MT-ND6	1.8047	1.18869	1.12171	0.751187	0.522714	0.962072	0.756495	0.892443			ACADSB	0.589989	1.02672	0.471499	1.46782	0.986995	0.836167	1.24171	1.3791
	ENSG00000237973.1	hsa-mir-6723	82.0061	71.9775	34.5723	54.0908	26.692	109.858	12.9361	64.3223			HTRA2	10.1966	24.9315	18.0994	9.32221	17.2904	12.0368	22.1027	32.2635			ENSG00000210194.1	MT-TE	1.15486	0.826731	1.10032	0.84784	0.87468	1.42201	1.08354	0.690016			ACADVL	1.51248	0.775814	0.799666	0.884866	1.8271	0.849977	0.467101	0.883001
	ENSG00000229344.1	RP5-857K21.7	46.2676	46.0747	28.2575	20.9919	18.4704	65.9876	5.80874	35.7509			SUCLG1	13.3454	39.9636	23.7926	26.2606	28.5303	85.6599	33.809	45.1582			ENSG00000198727.2	MT-CYB	2.56331	1.79905	0.798101	0.343762	0.5592	0.860133	0.501221	0.575223			ACAT1	0.818566	0.595383	0.905394	0.658071	1.53018	1.2684	1.03934	1.18467
	ENSG00000240409.1	MTATP8P1	17.6093	20.8698	13.747	14.0228	12.4223	19.7861	9.24502	21.1493			PTCD3	5.96272	14.2638	13.7177	23.2726	14.7686	28.2958	21.4238	27.4285			ENSG00000210195.2	MT-TT	0.138459	1.16549	0.730269	2.42394	0.419469	2.03274	0.10326	0.986363			ACBD3	0.707973	1.00669	1.01474	1.06981	0.8729	1.43876	0.549934	1.33919
	ENSG00000248527.1	MTATP6P1	2609.67	1661.63	972.427	434.695	486.376	1309.68	261.691	725.209			COA5	9.93662	20.6081	13.2295	8.59832	12.5982	15.2348	9.48394	20.4973			ENSG00000210196.2	MT-TP	1.25822	1.71171	0.884823	0.489491	0.21177	1.64197	0.208523	1.59349			ACLY	0.692712	0.982432	0.526199	0.959964	1.13931	0.570117	1.77732	1.35195
	ENSG00000198744.5	RP5-857K21.11	31.3611	38.5301	28.395	30.0602	19.8198	66.9025	8.08043	22.141			LIPT1	1.67751	2.7394	2.76994	1.87146	1.77293	2.12476	2.24454	1.78084															ACN9	2.1935	0.28972	0.347871	0.656078	1.3757	1.75528	0.656167	0.725683
	ENSG00000268663.1	WBP1LP6	0.0482783	0.0184723	0.0254633	0.126778	0.0365655	0.0354392	0	0.120375			SLC25A12	2.83661	6.67708	6.41602	8.82832	7.54458	8.20314	8.56916	8.71924															ACO1	0.560231	0.722806	0.695393	1.47633	0.980242	0.979225	0.441105	2.14467
	ENSG00000185097.2	OR4F16	0.0308593	0.0236148	0.0217013	0.144064	0.0311634	0.0302035	0.0230143	0.0659515			HIBCH	2.67932	7.45014	5.06933	4.2471	6.02884	15.2158	8.73752	5.49017				median	1.15486	1.61081	0.899404	0.6765	0.5592	1.06075	0.502782	0.684057			ACO2	0.682585	0.896384	0.543605	1.02641	0.934169	1.21487	1.40985	1.29212
	ENSG00000229376.3	CICP3	0.0626122	0.0798557	0.0704497	0.14615	0.113812	0.275767	0.046695	0.160575			HSPD1	135.244	520.245	337.94	348.849	408.624	426.059	661.31	304.489															ACOT13	1.18756	0.63817	0.725656	1.44521	1.01811	0.785064	1.43894	0.761301
	ENSG00000224956.5	RP11-206L10.1	0.687302	0.354859	0.646388	1.92807	1.85644	1.56827	1.09926	1.46888			MARS2	3.14793	7.36391	8.49233	10.72	11.0529	11.9237	15.652	14.6139															ACOT2	0.780784	0.925906	0.163672	1.12685	2.90214	0.0566136	1.22945	0.814578
	ENSG00000235373.1	RP11-206L10.3	0.0737089	0.0290083	0.0599801	0.0921708	0.0622065	0.06802	0.0518295	0.0900161			NDUFB3	24.5104	126.221	60.7284	22.1191	53.6799	87.1095	54.2389	39.7325															ACOT7	1.10276	0.89023	1.44449	0.891593	0.984979	1.17459	0.665789	0.845574
	ENSG00000223181.1	RNU6-1199P	0	0.15062	0	0	0	0	0	0.140217			NDUFS1	7.07597	15.035	14.6369	12.844	17.8445	21.0064	17.3175	14.6665															ACOT8	1.52948	1.56265	0.980546	1.46647	1.04727	0.208099	0.782212	0.423277
	ENSG00000240618.1	RP11-206L10.5	0.271726	0.0693119	0.238859	0.475699	0.445905	0.332439	0.337746	0.322624			FASTKD2	6.93541	18.2197	16.3946	22.8923	10.261	13.9664	12.9209	11.8657															ACOT9	1.67429	0.972192	1.13029	0.837883	1.51908	0.520009	0.608827	0.737426
	ENSG00000229905.1	RP11-206L10.4	0.0448904	0.0343519	0	0.196469	0	0.0988568	0.0502176	0.0639588			BCS1L	8.86648	17.1347	22.2276	22.2102	20.7572	19.987	19.8972	18.6792															ACOX1	0.620911	1.1553	0.43125	1.51078	1.26316	0.726455	0.852754	1.43938
	ENSG00000228327.2	RP11-206L10.2	1.60742	0.257309	0.942957	4.379	2.04357	1.62543	1.49848	3.26006			MRPL44	10.9339	17.4593	26.9024	25.1064	28.4575	29.8847	38.3057	23.0181															ACOX3	0.626206	0.91233	0.716023	0.616779	0.953189	1.22793	1.75082	1.19672
	ENSG00000237491.4	RP11-206L10.9	0.163255	0.16326	0.170253	0.772972	0.255727	0.321388	0.369409	0.502211			MFF	10.8555	14.0846	20.6595	21.975	14.8133	28.1629	19.6426	18.2856															ACP6	0.554076	0.831713	0.820313	0.769456	1.26109	0.999935	2.33375	0.429667
	ENSG00000230092.3	RP11-206L10.8	0.435532	0.38328	0.298624	0.800592	0.511295	0.0319707	0.357293	0.0620537			SLC19A3	0.150294	0.0098581	0.0090593	0	0.167494	1.94802	0.0288222	0.0107068															ACSBG2	0.687611	0.758273	0.359423	1.49508	0.635186	0.943838	2.04839	1.0722
	ENSG00000269831.1	AL669831.1	0	0	0	0	0	0	0	0			NDUFA10	10.9448	13.3514	20.0336	17.6689	16.0594	30.9693	23.4463	18.2407															ACSF2	0.753379	0.806848	1.48248	0.946031	0.100325	0.652097	2.97957	0.279278
	ENSG00000240453.1	RP11-206L10.10	0	0	0	0	0	0	0	0			D2HGDH	2.45104	1.79863	10.3773	6.89258	5.22134	12.4922	4.44284	12.5755															ACSF3	0.502714	0.97915	0.614302	1.84215	0.77312	1.04829	1.36809	0.87219
	ENSG00000177757.1	FAM87B	0.114857	0.102542	0.114426	0.178733	0.144985	0.121784	0.0951754	0.209102			TRNT1	6.07476	7.62949	7.69048	9.47896	8.98831	7.67938	10.2258	5.25309															ACSL1	0.924267	0.454336	1.0281	0.942286	0.692745	1.71836	1.2118	1.0281
	ENSG00000225880.4	LINC00115	1.11132	1.01694	0.86896	1.29249	1.47739	1.43759	0.678109	1.61106			MRPS25	9.51874	7.90461	13.1692	21.3206	17.6067	18.2075	12.0641	23.4792															ACSL3	0.604619	1.08007	1.49395	1.49458	0.859739	0.693809	0.761584	1.01165
	ENSG00000228794.4	RP11-206L10.11	1.10001	1.48345	1.92531	2.44213	2.46137	0.552185	1.15178	1.39109			BTD	2.10989	7.98865	3.75802	0.847733	3.21269	2.28509	2.89142	1.29922															ACSL4	1.82371	0.73187	1.1612	0.962167	0.665587	0.777592	0.798104	1.07977
	ENSG00000230368.2	FAM41C	0.0354357	0.0497142	0.0373794	0.103393	0.0313117	0.147401	0.0660681	0.0715247			SLC25A38	24.3908	20.744	28.3688	27.6309	20.5456	16.8495	22.8034	26.5551															ACSL5	0.482373	1.38466	0.246299	5.04548	0.106827	0.246416	0.00275665	0.485184
	ENSG00000234711.1	TUBB8P11	0.0624086	0.0859637	0.0526655	0.152959	0.0094535	0.164922	0.0465431	0.168945			LARS2	6.50387	8.89968	13.8834	6.93397	11.7953	8.48691	19.4995	15.3167															ACSL6	0.0431063	0.11884	0.0093884	7.34994	0.0195543	0.0205449	0.426371	0.012253
	ENSG00000269308.1	AL645608.2	0.179561	0	0	0	0	0	0.133913	0.127918			NDUFAF3	29.1351	32.1408	37.3638	18.3689	21.4907	11.362	35.2841	23.2238															ACSM1	0.755509	0.312431	1.28347	2.89891	0.0747769	1.90124	0.773663	0
	ENSG00000272438.1	RP11-54O7.16	0.116638	0.0446282	0.0922771	0.969921	0	0.128429	0.0869865	4.19614			PDHB	40.6728	61.7224	44.2216	25.7191	62.6982	34.7408	45.8433	66.2453															ACSM2A	0	0	0	4.01356	0	0	1.9476	2.03883
	ENSG00000230699.2	RP11-54O7.1	0.113159	0.0597197	0.0535088	4.70664	0.050241	0.103116	0.0494709	4.41982			SLC25A26	3.71674	6.79597	6.7251	4.61816	4.43973	4.82432	4.53691	9.05845															ACSM2B	2.04695	0	0	3.9271	2.02595	0	0	0
	ENSG00000241180.1	RP11-54O7.2	0	0	0	0	0	0	0	0			NSUN3	1.78137	1.31681	2.5259	1.71415	2.59926	4.07768	2.95707	1.35018															ACSM3	0.0399945	0.0228591	0.067561	6.6493	0.0337914	0.187456	0.813661	0.185381
	ENSG00000223764.2	RP11-54O7.3	0.184215	0.146608	0.0699552	0.683696	0.0390664	0.16227	0.0219815	2.11023			TOMM70A	17.5649	14.9638	33.052	37.8312	30.1628	43.4413	27.0054	23.43															ACSM4	0.21792	3.15413	1.28148	1.0452	1.07842	0.498542	0.405739	0.318568
	ENSG00000187634.6	SAMD11	0.164785	0.101581	0.106226	0.240403	0.0693371	0.302406	0.0751017	1.2163			TRMT10C	14.0569	24.9777	22.2447	32.5428	21.6503	22.8179	35.4727	33.6528															ACSM5	0.949075	0	0.620109	1.82081	0.469666	3.25682	0.883518	0
	ENSG00000268179.1	AL645608.1	0	0.11518	0.158771	0	0.113998	0	0.112251	0			TIMMDC1	26.9376	35.8309	37.7841	22.5115	31.7438	47.2893	29.8784	47.6085															ACSS1	0.352218	0.28154	0.465868	5.31266	0.00818526	1.19701	0.065166	0.317355
	ENSG00000188976.6	NOC2L	43.1391	56.3304	47.4077	74.4151	75.4333	42.5278	90.7522	62.4361			ACAD9	12.8438	12.4713	17.9751	13.9362	16.4284	22.7782	26.5321	21.4083															ACSS3	0.0278189	0.306769	0	0.266847	0.0275335	0.763684	6.52602	0.0813316
	ENSG00000187961.9	KLHL17	3.68724	2.20978	3.22623	21.8862	4.0244	2.32488	4.19717	8.90054			MRPL3	61.5955	140.108	91.3698	83.8462	84.7489	103.324	129.901	113.093															ACYP2	0.937758	0.496678	0.764875	1.11085	1.16952	1.51541	1.3256	0.6793
	ENSG00000187583.6	PLEKHN1	6.50882	1.44713	1.78394	5.05344	0.829694	0.810008	2.90414	0.0825969			MRPS22	12.7807	65.2934	20.2969	19.9136	24.9061	19.1361	21.8538	23.0016															ADAM12	0.307105	1.35911	0.380195	2.85288	0.111984	2.40353	0.285894	0.299296
	ENSG00000187642.5	C1orf170	1.06922	0.312213	0.523125	0.942081	0.159833	0.258183	0.448541	0.0701569			GFM1	14.3056	36.0858	27.4382	23.4655	24.7699	42.3217	27.2667	20.7941															ADAP2	0.533878	0.451452	0.211056	0.0774642	0.0310823	1.14952	0.154531	5.39102
	ENSG00000272512.1	RP11-54O7.17	0.91752	0.153942	0.874686	2.491	0.445938	1.80084	0.537901	0.39847			DNAJC19	16.5662	33.9046	21.7908	24.8289	20.8249	27.2695	23.809	40.1468															ADCK1	0.4142	0.738177	0.723776	1.97208	1.07425	1.1119	1.24074	0.724892
	ENSG00000188290.6	HES4	6.141	2.65844	3.56074	7.99419	5.01637	3.98773	3.94865	0.224348			OPA1	13.032	23.5172	20.3228	26.529	23.4148	27.3225	28.3275	25.4513															ADCK2	0.782652	0.994536	0.888544	0.902769	0.664243	1.31733	1.21168	1.23825
	ENSG00000231702.2	RP11-54O7.10	1.46214	1.88177	2.03309	3.02512	0.906065	1.36602	0.247827	2.74608			HTT	6.0346	2.33915	6.37196	9.57793	7.96872	7.04813	17.4102	21.8884															ADCK3	0.298414	0.767518	0.425757	2.15032	0.886841	1.19546	1.60676	0.668926
	ENSG00000224969.1	RP11-54O7.11	0.152113	0.0498869	0.0458447	1.55974	0.213959	0.0957085	0.129649	0.0464415			LIAS	3.21416	6.13405	3.1605	20.6776	7.65451	10.0448	7.03693	9.47352															ADCK4	1.21732	0.923172	1.37387	0.633616	1.16376	0.546241	1.31531	0.826709
	ENSG00000187608.5	ISG15	771.93	57.3153	38.6758	3.78017	48.3648	13.3355	46.1849	3.65078			GUF1	6.45292	6.50043	7.46036	22.0367	12.3508	12.05	13.5331	20.0623															ADCK5	0.400083	1.18801	1.61896	2.78719	0.559393	0.698292	0.514892	0.233185
	ENSG00000188157.9	AGRN	66.3859	32.0329	42.0645	36.9317	23.1433	11.1825	32.3339	5.70967			COQ2	4.25413	8.58893	4.25396	6.3107	4.59692	8.19022	5.66014	4.48413															ADH5	1.65927	0.361143	0.671207	0.796873	0.780949	0.999964	1.55675	1.17385
	ENSG00000217801.5	RP11-465B22.3	2.75865	2.35579	2.44079	3.63085	1.56325	1.328	1.00631	0.156649			ETFDH	1.00982	1.56556	1.33535	4.16745	4.84245	8.1903	5.83169	7.57533															ADHFE1	0.138954	1.57064	1.19844	1.2796	0.550112	2.89278	0.206971	0.162504
	ENSG00000273443.1	RP11-54O7.18	1.23226	0.488129	1.19281	1.1167	0.680761	0.319254	0.281105	0.0722934			SLC25A4	5.71757	8.05214	5.7303	7.07251	13.321	3.9768	16.8372	9.65602															ADO	0.492774	1.54105	0.682303	0.563535	1.12196	1.92136	0.772479	0.904527
	ENSG00000237330.2	RNF223	5.82244	0.354139	1.12392	1.36599	0.448322	0.869025	1.04343	0.0651694			SDHA	42.2907	57.7427	74.0987	47.8229	128.676	101.157	85.5502	81.6263															ADPRHL2	1.04323	0.731108	1.46089	0.549007	1.17585	0.914292	0.810432	1.31519
	ENSG00000131591.13	C1orf159	3.31801	2.47671	2.85974	2.98508	2.98087	2.38052	3.591	3.03906			NDUFS6	36.2493	79.4344	55.7902	18.202	70.2318	57.6713	29.6064	35.944															AFF4	0.600849	0.687343	1.44461	0.758674	0.76916	1.31647	0.823296	1.5996
	ENSG00000223823.1	RP11-465B22.5	0.101086	0.125703	0.173276	0.121665	0.296677	0.649282	0.216741	0.0585105			NADK2	9.16659	2.8746	5.32403	9.44349	8.24669	5.37841	10.2248	8.32392															AFG3L2	0.859498	0.70837	0.617115	0.970632	0.805356	1.39987	1.1136	1.52555
	ENSG00000207730.1	MIR200B	0	0.0824447	0	0.377221	0	0.158171	0	0			OXCT1	9.21821	11.7042	0.863147	10.9997	22.4165	1.42188	36.3266	15.7657															AGAP2	0.0467413	0.0590617	0.0814407	6.64332	0.624534	0.142575	0.0417001	0.360626
	ENSG00000207607.1	MIR200A	0	0.17405	0	0.597267	1.89491	0	0	0.0810145			NDUFS4	18.8151	41.1052	16.1668	22.9004	41.0986	44.2585	29.3453	30.2165															AGK	1.17252	1.25797	0.508601	0.939673	1.93869	0.224282	1.09684	0.86143
	ENSG00000198976.1	MIR429	0	0	0.130077	0	0.0933962	0	0.0919647	0			NDUFAF2	14.8438	45.195	13.3292	32.5409	40.6319	30.8889	26.6171	38.7613															AGMAT	0.380385	1.13954	0.102738	2.36905	2.54638	0.425414	0.00832692	1.02817
	ENSG00000272141.1	RP11-465B22.8	6.53298	1.34108	5.63339	4.41142	5.43496	20.781	2.04941	0.11081			GFM2	8.64117	13.8471	8.46938	16.0086	20.5376	12.7793	23.996	16.8409															AGPAT5	0.596594	0.432255	0.395991	0.793374	1.19849	1.44969	1.06359	2.07001
	ENSG00000205231.1	TTLL10-AS1	0.186548	0.0466695	0.0756847	0.213534	0.054342	0.173805	0.0401318	0.0536689			SLC25A46	6.31467	8.17017	5.05134	4.72597	9.79853	15.0381	8.57977	5.87037															AGPS	0.972008	0.926445	0.531086	0.915207	1.30549	1.02401	0.679052	1.6467
	ENSG00000162571.9	TTLL10	0.430982	0.0679751	0.274162	0.305257	0.0921954	0.202861	0.0687001	0.0796864			LYRM7	1.69052	3.30136	1.74585	6.8783	4.93968	6.25561	8.48039	9.3073															AGR2	0.00567908	0.0258483	0.0481684	7.74413	0.0209985	0.0286808	0.0125687	0.11393
	ENSG00000186891.9	TNFRSF18	0.694785	3.67601	0.212776	0.196183	41.5829	0.34001	0.0278579	0.122409			SLC22A5	8.55292	8.07404	3.98004	9.43624	4.61031	5.54388	9.99183	5.51703															AGTPBP1	0.547842	0.951418	1.06818	0.528726	0.0912889	2.31651	1.03391	1.46212
	ENSG00000186827.6	TNFRSF4	0.0785965	0.12029	0.0644837	0.076442	1.85199	0.166673	0.0130257	0.09954			UQCRQ	70.1809	237.187	66.7495	44.2335	86.3269	154.009	74.9164	80.7309															AGXT	0.0879783	0.697326	0.114968	5.99194	0.892525	0.150952	0	0.0643057
	ENSG00000078808.12	SDF4	51.6053	61.6945	52.3674	31.0711	76.4556	57.851	51.8035	61.4535			NDUFA2	24.7767	59.8293	49.9449	12.7746	38.9575	29.9757	32.0602	24.147															AGXT2	0.940337	1.29622	0	0	1.8614	2.15124	1.7508	0
	ENSG00000176022.3	B3GALT6	9.71831	10.5916	9.29273	11.1563	14.0439	6.70881	4.64051	10.6981			HARS2	18.8497	14.7174	21.7045	30.8113	21.4395	29.9449	9.60054	12.3784															AIFM1	0.757096	0.745733	0.662861	1.41276	1.87304	0.461701	1.13958	0.947228
	ENSG00000184163.3	FAM132A	0.365536	0.211682	0.239689	0.691815	0.448951	0.594667	0.147357	0.464504			LYRM4	1.52392	3.47528	2.18146	2.72859	3.27052	2.54124	2.19219	5.73931															AIFM2	0.725702	0.714014	0.800709	0.895913	1.50467	1.83658	0.31303	1.20938
	ENSG00000260179.1	RP5-902P8.12	0.532115	0.341844	0.277187	0.138008	0.348288	0.221825	0.20087	0.444592			FARS2	3.6395	4.09769	3.63708	3.49824	5.38115	5.79702	5.48698	38.2522															AIFM3	0.118583	0.671519	0.0502579	5.94273	0.558283	0.527908	0.0432622	0.0874565
	ENSG00000160087.16	UBE2J2	9.75572	12.6042	8.37552	7.68929	14.6299	9.76556	16.9418	10.8033			VARS2	9.05646	4.10169	14.3113	25.3791	17.2072	9.90558	10.551	15.1537															AIP	1.12674	1.2917	0.928586	0.949662	1.44665	0.562005	1.06962	0.625031
	ENSG00000230415.1	RP5-902P8.10	0.259367	0.167943	0.399867	0.209567	1.35998	0	0.342223	2.11775			UQCC2	11.0411	25.9019	12.419	23.239	18.4163	18.4679	25.734	32.1892															AK2	1.01292	0.590546	0.624687	0.873024	1.38097	1.07163	1.15068	1.29554
	ENSG00000162572.15	SCNN1D	0.503486	0.262696	0.265552	0.801302	1.19986	0.265059	0.54996	2.03794			AARS2	5.90471	4.81539	9.3615	9.34929	8.62762	4.91505	11.6816	8.91718															AK3	1.06567	1.05201	0.619685	1.37216	0.944113	0.893313	0.5141	1.53894
	ENSG00000131584.14	ACAP3	7.43028	3.13557	7.33599	12.8117	16.515	18.7453	3.37163	12.455			MTO1	1.58987	2.51255	1.70817	6.04825	2.88726	3.29531	4.91796	2.07178															AK4	1.62172	0.298277	0.310013	0.0884492	0.643866	1.29215	1.20389	2.54163
	ENSG00000169972.7	PUSL1	8.93595	9.29627	7.52427	12.9699	10.5843	11.0501	10.7509	10.5836			RARS2	8.92396	20.1576	9.13347	15.3694	14.4133	15.8174	20.1129	13.1072															AKAP1	0.68539	1.16802	0.445973	2.01191	1.21729	0.486955	1.35689	0.62757
	ENSG00000127054.14	CPSF3L	16.2996	18.5291	15.4151	19.116	22.1817	10.554	13.8214	20.6162			NDUFAF4	5.98385	12.0413	6.99642	18.3483	11.2341	16.2863	14.2774	7.69606															AKAP10	1.11663	0.709335	0.788312	0.74066	1.15491	1.43921	0.718568	1.33239
	ENSG00000240731.1	RP5-890O3.9	2.65156	1.33919	2.57324	4.96691	3.1128	3.97066	3.36171	4.93013			FBXL4	2.35218	2.06086	2.10822	10.4145	3.755	3.03278	2.77403	3.6908															AKAP8	0.585719	1.14574	1.32016	0.80176	1.20801	1.14657	0.706335	1.08572
	ENSG00000224051.2	GLTPD1	10.7796	6.08255	7.71716	11.4056	5.55916	7.83057	10.7896	4.34455			RTN4IP1	1.71283	4.80688	3.11577	2.61916	5.53063	7.42587	5.32594	5.78972															AKT1	0.862128	1.13393	0.910016	0.711473	1.43996	1.07598	0.840646	1.02587
	ENSG00000169962.4	TAS1R3	0.514458	0.377569	0.631537	0.136939	2.47231	0.768537	0.287194	0.141454			QRSL1	2.58081	4.47126	4.9062	9.91684	5.80716	10.868	11.6981	6.57862															AKT3	0.647945	0.0550665	1.54888	0.0690607	0.895907	0.166711	4.47739	0.139043
	ENSG00000107404.13	DVL1	29.901	14.6269	28.9699	44.9123	20.9794	18.2207	29.5424	39.4999			PDSS2	1.89527	3.04632	4.71897	4.23533	5.25809	8.2518	6.02713	5.8297															ALAS1	1.2517	0.923812	0.865387	0.733863	0.991755	0.889273	1.03242	1.31179
	ENSG00000162576.12	MXRA8	2.99288	0.187863	2.38397	1.11869	0.656244	1.22436	0.438868	1.16249			RMND1	5.4832	9.23325	7.96266	17.7569	10.9188	24.7578	13.1254	11.8168															ALAS2	0.586096	0.807913	1.14885	0.562216	1.88527	1.34083	0.954832	0.713991
	ENSG00000175756.9	AURKAIP1	40.2839	75.3613	38.1077	32.3684	53.7755	30.5026	48.1171	38.6147			SERAC1	0.916018	1.45919	0.920136	1.31957	2.07699	1.49519	3.59769	5.06391															ALB	0.183609	0.144628	1.98805	1.20774	2.64801	1.32015	0.073255	0.434569
	ENSG00000223663.2	RP5-890O3.3	0.223106	0.0853651	0.264762	0	0.27459	0.0409434	0.14559	0.218541			MPC1	11.4536	10.9241	12.6328	5.67636	12.1745	34.4719	18.4687	12.65															ALDH18A1	0.427314	0.756634	0.388115	1.18908	0.935046	1.06259	1.78894	1.45228
	ENSG00000221978.7	CCNL2	27.6127	18.7925	24.1366	53.7887	30.6213	33.5528	20.2995	25.0698			NDUFA4	58.5732	190.534	83.0268	38.6948	77.248	95.6872	61.4201	64.8038															ALDH1B1	0.369091	0.387605	0.57443	1.34877	0.632219	0.707839	2.24099	1.73905
	ENSG00000224870.3	RP4-758J18.2	6.46833	12.4718	7.54976	12.6752	14.7674	9.55367	7.5019	10.2844			CYCS	55.5795	131.82	54.8251	81.2843	67.7895	98.4442	79.0726	60.0466															ALDH1L1	0.181299	0.464476	0.0545536	0.028604	0.0271519	5.55971	0.0155453	1.66866
	ENSG00000242485.1	MRPL20	34.6134	86.8863	41.3764	37.805	68.0047	34.0361	57.6727	46.3218			GARS	85.7619	87.857	61.5268	260.466	74.7713	87.4593	107.563	65.9183															ALDH1L2	0.129844	0.0814232	0.438102	0.0816745	0.104284	6.87836	0.220451	0.0658641
	ENSG00000272455.1	RP4-758J18.13	1.57927	2.17534	1.99907	4.23538	4.70814	2.65401	6.40516	2.24532			MDH2	51.4007	97.4804	89.7982	95.6126	118.368	108.301	99.4951	119.555															ALDH2	0.175389	0.82531	0.148894	2.97933	1.10144	0.86843	1.54681	0.354386
	ENSG00000235098.4	ANKRD65	0.303879	0.256132	0.0743299	0.362369	0.687129	0.213367	0.0788269	0.0784349			SLC25A13	7.11209	16.2936	15.5748	13.8225	24.8959	17.5009	17.9922	10.3729															ALDH3A2	0.375433	0.20092	0.180571	2.24428	0.691152	1.42738	1.03797	1.84229
	ENSG00000225905.1	RP4-758J18.7	0.321278	0.0351222	0	0.241049	0.104285	0.269529	0	0.0980893			PMPCB	12.4406	42.6101	31.0574	30.1562	37.5344	24.4493	31.7051	24.4175															ALDH4A1	0.625035	0.600375	0.479142	2.95773	1.0489	0.236682	0.86781	1.18432
	ENSG00000205116.3	TMEM88B	0.14562	0.159192	0.0438879	0.254931	0.803549	0.122164	0.0310287	0.222296			DLD	14.1261	34.6398	22.8319	41.7002	37.5275	41.7749	47.4609	25.6856															ALDH5A1	0.419281	0.673577	0.543526	1.91799	1.1357	0.709664	0.653178	1.94709
	ENSG00000225285.1	RP4-758J18.10	0.408919	0.119647	0.101494	0.126331	0.437239	0.141257	0.0627867	0.299878			AGK	4.01655	9.25967	9.9345	1.77121	15.3103	7.42084	6.80293	8.66204															ALDH6A1	0.446949	0.379217	0.288176	0.504437	0.719386	1.1541	2.71617	1.79156
	ENSG00000179403.10	VWA1	6.46634	2.98445	4.8067	9.47726	10.1257	4.17412	1.89433	3.2577			SSBP1	56.9909	183.218	117.241	131.3	134.777	71.1603	87.3697	80.1465															ALDH7A1	1.01138	0.650395	1.08432	1.15737	1.46302	0.78301	1.11622	0.734286
	ENSG00000215915.5	ATAD3C	0.265224	0.318648	0.0671454	3.37559	0.359572	0.0895577	0.0573617	0.126592			TPK1	0.161504	0.514648	0.368695	0.683636	0.788699	0.205257	5.39852	0.0446477															ALDH9A1	0.695562	0.652443	0.350643	2.1983	0.807988	0.80785	1.24212	1.2451
	ENSG00000160072.15	ATAD3B	15.9358	9.85909	13.6873	15.715	26.5476	9.10841	35.1234	13.4186			TMEM70	10.3792	12.4686	7.99847	16.7427	16.7235	20.9884	17.7603	9.28652															ALDOC	0.134408	0.550976	0.182078	1.32306	0.503559	0.603706	4.58768	0.11453
	ENSG00000197785.9	ATAD3A	16.5354	19.6664	16.6693	17.3263	31.2554	21.137	23.0717	29.7304			GDAP1	3.35706	2.76596	10.2972	4.40666	7.51555	6.11204	4.98399	1.35415															ALKBH1	1.14954	0.635979	0.531181	0.911965	0.962986	1.48669	0.940959	1.3807
	ENSG00000205090.4	TMEM240	0.176935	0.104152	0.143569	0.619506	0.0927752	0.23978	0.152255	0.0969589			MRPS28	5.12749	13.407	5.47197	6.27188	18.4845	14.6156	14.849	14.0181															ALKBH3	1.40407	0.863054	0.912846	1.03159	1.3206	0.849977	0.785499	0.832357
	ENSG00000160075.10	SSU72	65.7023	42.6852	58.5941	88.9027	46.5164	54.1452	85.5072	48.7399			PDP1	19.7686	23.986	28.2098	15.494	3.32046	11.1885	9.8264	1.07359															ALKBH7	0.931073	1.49899	0.795133	1.04098	1.07407	0.608873	1.04654	1.00433
	ENSG00000215014.3	AL645728.1	0.220972	0.299762	0.349639	0.105503	0.387975	0.752049	0.29963	0.536652			NDUFAF6	1.38626	2.33232	2.42749	2.10366	3.6429	4.33431	2.26456	1.8309															ALOX12	0.528426	0.655573	0.460356	2.97378	1.41211	0.282075	0.983861	0.703817
	ENSG00000236684.1	AL645728.3	0	0	0	0	0	0	0	0			UQCRB	13.405	29.7759	17.4064	13.887	21.9138	34.2958	18.3721	22.4322															AMACR	0.269392	0.697402	0.525079	3.59163	2.03047	0.28502	0.376649	0.224366
	ENSG00000228594.1	C1orf233	3.99092	1.90829	0.569595	0.128907	0.487049	1.80171	0.215996	11.2604			RRM2B	2.90403	5.91172	10.0936	13.2421	5.12134	6.23408	9.34975	3.6159															AMBRA1	0.509937	1.05412	1.03301	1.44649	1.16778	0.686994	1.19589	0.905779
	ENSG00000272106.1	RP11-345P4.9	1.20975	1.36494	1.70345	2.1671	1.86233	3.90732	1.43094	4.48542			SLC25A32	6.95779	9.23809	10.6302	11.1601	11.0526	13.8835	15.7949	6.84458															AMT	0.069497	0.292794	0.418271	1.54551	3.03522	1.70634	0.80644	0.12592
	ENSG00000197530.8	MIB2	5.32186	1.70557	3.06063	16.1404	3.65506	5.04729	1.90827	5.29712			TMEM65	10.1177	2.78059	4.88648	4.23527	2.40866	3.54243	4.7482	8.19708															ANXA1	0.349797	0.497643	2.31874	0.0391877	0.0666973	4.35397	0.157913	0.21606
	ENSG00000189409.8	MMP23B	0.0191846	0.0146809	0.0404739	0.0587751	0.0217954	0.0844961	0.0071538	0.0341673			NDUFB9	81.406	100.846	79.7067	31.8615	68.5057	109.909	48.6265	45.0808															ANXA10	0.385507	1.06281	0.287869	4.12062	0.109015	1.51188	0.307613	0.214687
	ENSG00000248333.3	CDK11B	9.07352	7.25996	7.72469	8.56218	11.3484	9.89118	9.79244	10.0942			CYC1	137.554	91.8646	136.07	83.0297	90.2657	188.385	128.377	241.807															AP2M1	0.78042	1.12899	0.732202	0.857534	1.20337	1.13277	1.24729	0.917421
	ENSG00000272004.1	RP11-345P4.10	0	0	0.084347	0	0	0	0.238533	0.17089			FXN	3.85162	5.94547	4.63229	7.00503	8.1106	4.77526	9.75495	13.9425															APEX1	0.535791	0.979673	0.529926	0.832474	1.30461	0.85652	1.87308	1.08793
	ENSG00000189339.7	SLC35E2B	6.14977	2.03512	7.10576	7.58262	8.2663	8.71685	11.4942	10.8427			ISCA1	7.69267	11.7424	8.74467	9.70627	8.44347	9.30589	13.9275	11.3123															APEX2	1.38318	1.62233	0.885829	0.688761	1.29341	0.429828	0.975965	0.720703
	ENSG00000269737.1	RP11-345P4.7	0.660574	0.249775	0.393491	0.516996	2.21314	0.6047	2.27775	1.20691			COQ4	7.12696	7.43613	8.46231	9.7777	10.1698	7.3484	8.99334	11.0264															APOA1BP	0.844896	1.09964	0.816547	0.882014	0.793984	0.719581	1.86767	0.975671
	ENSG00000269227.1	RP11-345P4.6	0.59296	0.118371	0.244755	2.34694	1.81593	0.0756989	2.65331	0.697909			SURF1	16.1566	16.919	23.9928	15.2227	11.9489	22.7407	17.2697	21.0036															APOO	1.0402	0.842525	0.500067	0.99417	1.47853	0.845914	1.1857	1.1129
	ENSG00000215914.3	MMP23A	0.182118	0	0.0192107	0	0.0068967	0	0.0679099	0			MRPS2	21.6342	30.1337	26.3412	33.1271	31.3382	12.5836	51.847	47.3935															APOOL	0.629887	0.951494	0.850735	0.619665	1.00286	0.55016	1.96055	1.43465
	ENSG00000008128.18	CDK11A	8.98427	6.18335	8.1512	9.15412	11.4098	12.7582	10.2375	8.42933			PMPCA	15.7398	18.0746	17.651	16.3446	27.0816	21.6149	30.9644	41.7176															APOPT1	1.97946	0.690432	0.754031	0.661002	1.12867	1.47747	0.555532	0.753405
	ENSG00000227775.3	RP1-283E3.4	1.12774	0.499628	1.23265	1.01962	3.01759	3.20785	1.16751	2.89115			PITRM1	21.1147	4.5794	14.168	8.24024	8.11892	16.515	16.6805	9.38185															ARAF	0.973143	1.07971	1.10503	1.02654	1.60308	0.194991	1.176	0.841504
	ENSG00000215790.2	SLC35E2	1.22624	0.328429	1.50046	0.715575	1.82033	2.79041	1.05168	2.23631			PDSS1	6.07795	6.89398	9.8418	8.90279	10.8208	29.7696	14.0644	10.0074															ARG2	0.930397	0.121256	0.347377	0.126107	1.29493	0.421275	4.05352	0.705134
	ENSG00000008130.11	NADK	17.0628	6.08323	12.0923	19.4608	17.0933	13.0528	11.7708	17.5156			YME1L1	32.4895	26.6021	27.4806	43.14	29.9554	27.5519	51.9072	29.055															ARGLU1	0.398109	0.415535	0.742089	2.6103	1.46113	0.54691	1.33731	0.488622
	ENSG00000078369.13	GNB1	99.7878	66.0477	86.1984	90.2517	124.457	79.7088	136.17	105.45			MTPAP	4.20853	3.71324	5.38862	16.5442	6.55399	6.52338	8.66572	5.21486															ARL2	0.796116	1.1212	1.10345	0.730068	0.883704	0.789614	1.58694	0.98891
	ENSG00000231050.1	RP1-140A9.1	0.124266	0.0778037	0.107249	0.276879	0.0684493	0.0331705	0.294876	0.193147			DNA2	5.28628	4.30529	7.51723	12.7268	15.3216	6.25796	16.1892	7.81941															ARL2BP	0.583633	0.819058	0.890345	1.00837	0.865598	1.01291	1.78095	1.03914
	ENSG00000169885.5	CALML6	0.0520298	0.0284395	0.133289	1.76968	0.0675546	0.163684	0.282706	0.0158852			MICU1	8.92134	7.04423	10.9309	14.8474	26.43	13.7687	14.735	19.7074															ARL6IP5	1.21649	0.838723	0.94829	1.60089	0.556433	0.4482	0.863112	1.52787
	ENSG00000178821.8	TMEM52	0.826175	1.92279	0.900302	7.81746	2.23403	1.50363	2.88722	2.25209			MRPS16	34.0048	32.8928	39.183	51.6978	75.4791	50.2453	43.3311	33.5327															ARMC1	0.998072	0.641306	0.629991	1.15912	0.992155	1.05111	1.09743	1.43081
	ENSG00000142609.13	C1orf222	0.0025031	0.0440552	0.0079211	0.017528	0.168725	0.0110244	0.0130671	0.0106989			COX15	6.43945	8.11913	10.4992	12.8262	18.256	20.9763	16.2237	19.678															ARMC10	1.69161	0.951816	0.389204	1.10255	0.843386	1.532	0.539816	0.949614
	ENSG00000233542.1	RP11-547D24.1	0.0261899	0.0160333	0.0828794	0.0183398	0.0515735	0.00769	0.0117191	0.0111944			NDUFB8	32.7974	41.0621	58.1789	29.9536	66.4102	63.3583	59.3811	60.6875															ARMCX3	0.729427	0.230494	1.51556	0.506876	0.671825	1.64282	1.92905	0.773942
	ENSG00000187730.6	GABRD	0.021401	0.10645	0.0225748	0.0280993	0.0810443	0.0157096	0.0039901	0.0038114			SFXN4	6.33596	16.2467	11.1726	40.3831	11.4838	28.2724	25.7361	23.5803															ARMS2	0.613142	0.422598	0.801244	0	5.46166	0.701353	0	0
	ENSG00000226969.1	RP11-547D24.3	0	0	0.0200677	0.0666097	0.0144087	0.0279298	0	0.0813157			ECHS1	37.7182	71.3572	94.1632	74.0877	95.923	118.221	125.929	69.9911															ARRB2	0.631715	0.349174	0.183802	1.50822	1.07893	1.42689	2.04558	0.77568
	ENSG00000067606.11	PRKCZ	3.19442	2.65267	3.5729	4.97392	5.11785	5.28054	5.92274	2.81263			PDHX	13.9933	13.5521	14.2859	10.2551	26.3697	19.9922	19.7629	15.1343															ARSB	0.633772	0.823842	0.682299	0.452341	0.941236	1.19147	1.42334	1.85169
	ENSG00000271806.1	RP5-892K4.1	0.0286476	0.0039859	0.0329662	0.19149	0.0867896	0.0726459	0.0621522	0.0296847			NDUFS3	20.9749	36.2094	25.4743	17.0624	37.2085	28.5344	29.2219	21.2812															AS3MT	0.856746	0.0297728	0.802835	0.0552495	1.7933	0.32392	4.12415	0.0140329
	ENSG00000182873.4	RP11-181G12.2	1.60062	0.277385	1.15998	2.08913	1.94954	2.26021	2.12924	1.33466			SDHAF2	13.262	20.5235	17.438	6.78756	25.9651	18.4753	14.7485	9.25165															ASAH2	0.396894	1.25052	0.870598	1.91721	0.147308	1.6214	0.290308	1.50576
	ENSG00000162585.12	C1orf86	1.82056	2.48107	2.40922	4.21369	3.86743	1.89342	3.7567	3.20497			COX8A	300.328	546.481	337.904	136.735	427.317	469.992	195.087	275.229															ASB9	1.17322	0.307438	4.25452	1.27353	0.90256	0.0271721	0.00368567	0.0578766
	ENSG00000269554.1	AL590822.2	1.11674	0.685271	1.0113	4.25126	2.40576	1.59311	2.39638	2.07144			SLC22A20	2.01557	0.447316	0.820202	0.371683	0.776859	0.238833	0.289941	0.0785701															ASS1	0.496782	0.63335	1.25508	1.55648	0.311418	1.76809	0.277764	1.70104
	ENSG00000203301.2	AL590822.1	0.0725152	0.0356732	0.0327827	0.235763	0.0823834	0.0076044	0.0463547	0.0774886			PC	2.54428	2.1994	1.86791	0.665256	5.16013	5.90458	5.67517	8.6215															ATAD1	0.847379	0.701041	0.63982	1.03033	1.38024	1.64564	0.612527	1.14303
	ENSG00000234396.3	RP11-181G12.4	0	0	0	0	0	0	0.037417	0.0357417			NDUFV1	59.6067	64.1035	102.604	80.7351	93.0731	90.1574	71.5152	84.0856															ATAD3A	0.897027	0.760322	0.754215	0.964104	1.42563	0.79029	1.35607	1.05235
	ENSG00000157933.9	SKI	9.17147	2.38963	8.73629	17.8967	8.72747	12.2791	17.8611	11.8161			NDUFS8	35.6659	38.7137	36.1405	22.1415	37.6758	37.2053	31.6928	26.2561															ATAD3B	0.565821	0.785525	0.914568	0.522739	1.52359	0.901896	0.770104	2.01576
	ENSG00000116151.9	MORN1	0.6141	0.412572	1.24995	1.0347	1.13549	1.07088	1.17184	1.00641			CLPB	9.11413	7.91107	10.6205	5.56046	11.2814	7.55813	7.30565	10.0747															ATCAY	0.370207	0.612385	0.774054	0.284102	0.512978	2.37143	2.13678	0.938068
	ENSG00000272161.1	RP4-713A8.1	0	0	0.0437989	0.181724	0.0314478	0	0.154829	0.177476			LIPT2	5.37369	3.45231	2.68922	1.77211	3.00043	0.917352	0.922679	2.19006															ATF2	0.92376	1.14187	0.539264	0.899036	1.11793	1.04125	1.0727	1.26419
	ENSG00000269753.1	AL589739.1	0.0443074	0.0339058	0.21032	1.24107	0.134232	0	0.082609	0.236731			NARS2	16.6409	14.3213	9.34188	14.8387	19.5305	18.5065	15.3201	13.1929															ATG12	1.56535	0.694112	1.15676	1.14092	0.765517	1.18994	0.586815	0.900585
	ENSG00000269896.1	RP4-740C4.6	0.602059	0.300004	1.1077	0.612791	0.696362	0.0685191	1.48276	0.681586			TMEM126B	24.0721	30.3438	13.0088	15.2837	32.8769	25.4714	17.0178	16.0615															ATG2A	0.464605	1.99946	1.1441	0.993227	1.20865	0.78761	0.715615	0.686743
	ENSG00000272420.1	RP4-740C4.7	0.360388	0.179259	0.0760311	0.757099	0.382135	0.0793639	0.255332	0.385104			ACAT1	21.5964	19.5253	14.2017	30.2552	36.4995	15.697	28.2579	24.7914															ATG2B	0.52469	0.933513	0.782751	1.15983	0.81848	1.82947	0.846926	1.10434
	ENSG00000271921.1	RP4-740C4.9	0.102146	0.109433	0.0646492	0	0.170201	0	0.655134	0.160089			DLAT	25.3296	15.1351	18.3076	22.1506	34.3522	23.0383	34.809	21.4566															ATG3	1.11052	1.14472	0.887382	1.16528	0.703884	0.667217	1.32445	0.996542
	ENSG00000271847.1	RP4-740C4.8	0.186941	0.0715273	0.147896	0.490904	0.814125	0.0343065	0.697084	0.31629			SDHD	56.083	84.398	42.8052	44.2916	61.5426	87.3382	64.3613	35.8177															ATG4A	1.0091	0.712841	1.52508	1.29626	1.21355	0.497845	0.834849	0.910469
	ENSG00000178642.5	AL513477.1	0.381725	0.155184	0.230693	0.18099	0.39151	0.309398	0.373647	0.271937			FOXRED1	11.9738	10.4097	20.8778	9.81768	23.4948	19.6868	23.2854	24.1864															ATG4B	0.613868	1.35542	0.717888	1.3266	1.24858	0.960507	0.974063	0.803081
	ENSG00000157916.14	RER1	22.8663	27.1859	18.8093	15.9523	17.7484	23.4206	43.4126	13.501			NDUFA9	27.621	37.1978	17.521	22.4858	36.3018	19.8688	31.4367	30.3383															ATG4C	0.721745	0.593174	0.534407	0.534055	0.84593	1.50179	1.3554	1.9135
	ENSG00000157911.5	PEX10	6.38526	6.09175	7.92578	7.79313	12.0853	5.02174	12.9693	7.61284			DNM1L	26.0499	20.5681	20.4864	34.1205	33.0295	27.042	27.212	28.8351															ATG4D	0.831819	1.35101	1.06073	0.642198	0.722302	0.883071	1.29654	1.21233
	ENSG00000149527.13	PLCH2	0.0642196	0.0724866	0.347179	0.910656	0.257788	1.07246	0.0622619	0.0182998			YARS2	11.971	22.0409	13.9521	14.9789	21.1124	16.1225	20.4944	24.4659															ATG5	1.24618	0.914832	0.713486	1.2198	1.24499	0.855647	0.670628	1.13443
	ENSG00000224387.1	RP3-395M20.2	0.0224945	0	0.0237284	0	0	0.0660494	0	0			COX14	23.5046	62.221	24.2473	16.4002	30.7593	42.1604	17.1902	34.0462															ATG7	0.86525	1.42302	1.02363	0.869481	0.882336	0.74414	1.10229	1.08985
	ENSG00000229393.1	RP3-395M20.3	0.0398249	0	0	0	0	0.0292339	0	0			STAT2	28.8549	3.77887	12.5506	6.6143	7.77404	6.28812	8.52432	6.90938															ATG9A	0.541133	1.49353	0.787301	1.15073	0.471503	1.23796	1.30039	1.01745
	ENSG00000157881.9	PANK4	7.0481	3.59828	3.05881	6.59357	6.6528	3.24464	12.0634	7.02282			TSFM	9.11161	20.0581	10.7927	15.8144	15.7434	13.9093	19.8078	21.2281															ATIC	1.06618	0.945331	0.568147	1.129	1.17306	1.22273	0.689277	1.20627
	ENSG00000197921.5	HES5	0.0078369	0.0659684	0.0330671	0.0274395	0.0830983	0	0.0116892	0			NDUFA12	22.3694	93.7865	28.847	10.486	29.2398	15.2011	24.8796	25.9925															ATP2A1	0.136419	0.431181	0.529406	0.967579	0.600086	2.53139	1.92163	0.882305
	ENSG00000272449.1	RP3-395M20.12	0.719328	0.479686	0.769624	1.4392	0.303538	1.25219	0.766372	0.183015			SLC25A3	144.882	131.599	137.338	136.686	160.222	181.982	223.763	145.079															ATP5A1	0.610072	0.688005	0.311461	0.95811	0.792667	1.27499	1.33403	2.03066
	ENSG00000238164.2	RP3-395M20.8	0.121524	0.340982	2.06935	0.692271	1.66988	1.71898	0.327995	0.0041225			ISCU	15.7867	24.7564	22.2445	49.8664	19.0934	15.7493	17.0834	20.4058															ATP5B	1.01751	0.712651	0.58437	1.00743	1.48199	0.971127	1.43258	0.79234
	ENSG00000157873.13	TNFRSF14	2.76874	1.82628	4.32701	2.20182	2.97217	8.65819	1.93893	0.0633201			COX6A1	248.109	463.444	278.857	170.315	290.208	400.638	199.234	350.467															ATP5C1	1.05455	0.650379	1.00349	1.57204	0.9305	0.750029	0.977059	1.06194
	ENSG00000225931.3	RP3-395M20.7	0.0157826	0	0.0332966	0	0.0059768	0.15061	0.0176555	0			GATC	10.7923	10.0061	19.0503	27.6345	18.2833	15.0329	22.3045	26.2055															ATP5D	0.594614	0.907757	0.641373	0.904741	0.996899	1.37663	1.27015	1.30783
	ENSG00000228037.1	RP3-395M20.9	0.0326997	0.0625579	0.172467	0.114492	0.0247664	1.82427	0.134127	0.0232949			COQ5	11.6153	18.2986	15.0558	10.8992	15.2652	22.8715	24.5992	31.4583															ATP5E	2.21095	1.39896	0.644619	0.955746	1.20755	0.531689	0.601155	0.449324
	ENSG00000157870.10	FAM213B	8.1774	8.54377	16.4314	18.1408	16.8506	20.2115	21.5809	5.49304			C12orf65	3.12974	3.69748	3.45257	5.18236	4.36631	3.8021	7.28119	6.37258															ATP5EP2	2.32342	1.83879	0.354382	0.815566	0.681894	0.653937	1.14629	0.185718
	ENSG00000142606.11	MMEL1	0.0315139	0.0187567	0.0627914	0	0.0344764	6.52867	0.0130569	0.0049889			PUS1	11.6426	8.89269	14.3223	17.5296	22.173	18.716	19.8313	30.2379															ATP5F1	1.1153	0.501108	0.423996	1.70758	0.996972	0.639646	1.30991	1.30549
	ENSG00000237058.1	RP13-436F16.1	0	0	0	0	0	0.0916234	0	0			MICU2	17.9921	26.822	8.45556	15.3428	9.49228	45.343	16.7806	16.452															ATP5G1	1.21663	0.354604	0.398624	1.83291	0.832799	0.477031	1.78652	1.10089
	ENSG00000215912.7	TTC34	0.0120743	0.0246394	0.127366	0.10569	0.0152416	0.0472709	0.0090048	0.0200705			SACS	3.33604	5.22067	3.31167	4.10377	4.17518	0.246968	7.76477	11.234															ATP5G2	0.896439	0.746357	0.434948	1.06106	1.72628	0.467826	2.01875	0.648337
	ENSG00000233234.1	RP11-740P5.2	0	0	0	0.029519	0	0.0247549	0	0			MIPEP	10.4719	12.6618	4.13578	19.6967	7.45683	34.2391	13.7972	15.7149															ATP5G3	1.31132	0.801059	0.475048	1.55857	0.947742	0.539457	1.17456	1.19224
	ENSG00000231630.1	RP11-740P5.3	0.0715735	0.018257	0.050333	0	0	0	0	0			SUCLA2	25.7152	25.4666	7.54851	19.1256	17.7291	25.5666	25.9726	59.9573															ATP5H	2.00616	0.814598	0.434533	1.26336	1.00471	0.590711	1.009	0.876929
	ENSG00000169717.5	ACTRT2	0.0072078	0.0055157	0	0	0	0	0.0053754	0			CARS2	14.1809	10.7079	7.94847	9.61558	20.0265	27.5379	14.1838	13.7123															ATP5I	1.96295	0.623045	0.524862	0.976924	0.838781	0.567552	1.55395	0.951931
	ENSG00000177133.6	LINC00982	0.0039632	0.0394266	0.298913	1.0893	0.908014	0.0058185	0.0295569	0			OXA1L	47.136	44.4224	53.457	60.5527	59.9495	47.0807	68.5391	83.0559															ATP5J	1.58592	0.700647	0.632973	2.00015	0.871497	0.555545	0.460842	1.19243
	ENSG00000142611.12	PRDM16	0.0033059	0.139139	1.16705	3.19275	1.80026	0.22164	0.189841	0.0039251			NUBPL	2.26954	1.57257	3.06631	5.03369	3.00135	3.98044	3.35064	5.42877															ATP5J2	2.5695	0.956192	0.595911	1.01849	1.07668	0.328166	0.749557	0.705507
	ENSG00000226286.1	RP1-163G9.2	0	0	0	0	0.132228	0	0	0			L2HGDH	2.96116	4.04992	6.89413	11.0481	9.03406	3.04355	7.32882	6.04182															ATP5L	1.74163	0.788677	0.647137	1.1651	1.22966	0.570823	0.876262	0.980708
	ENSG00000272235.1	RP11-22L13.1	0.0059145	0.038471	0.418006	0.315804	1.46706	1.19828	0.0352872	0.0042134			TRMT5	2.42193	4.41335	4.84506	12.2705	4.83683	4.22476	7.08393	5.62124															ATP5L2	1.57012	1.08218	0.373054	1.77999	1.13019	0.979634	0.59796	0.486879
	ENSG00000130762.10	ARHGEF16	6.30351	4.03546	9.64904	7.39204	11.4859	16.6732	16.8279	0.042945			COQ6	5.14669	6.10498	4.99796	5.12673	5.49706	5.22776	4.93392	4.35261															ATP5O	1.883	0.643414	0.584203	1.25455	0.883761	0.698368	0.822018	1.23069
	ENSG00000272088.1	RP11-168F9.2	0.133966	0.082013	0.226103	0.609775	0.466737	0.5507	0.119891	0			ISCA2	4.4579	16.2788	5.05564	2.54963	5.6069	5.85768	7.45856	5.52381															ATP5S	0.956515	1.03266	0.812066	1.3358	1.22262	0.911112	0.913466	0.815749
	ENSG00000162591.11	MEGF6	5.87163	1.77181	2.99221	6.55846	1.46709	6.94658	0.976862	0.0371333			DLST	29.5946	53.224	42.8152	70.0634	70.4199	42.8339	67.5599	46.629															ATP5SL	1.44232	0.985656	0.930044	0.581369	1.39193	0.471497	1.13617	1.06101
	ENSG00000207776.1	MIR551A	0	0	0	0	0	0	0	0			GLRX5	21.2485	77.1646	29.624	28.6981	49.706	14.7679	32.1855	30.0144															ATP6V1A	0.889431	0.769029	0.639031	1.12133	1.01409	0.502519	1.68815	1.37643
	ENSG00000238260.1	RP11-46F15.2	0.213915	0.113328	0.277721	0.835405	0.249257	0.507317	0.0981745	0.222725			APOPT1	6.00155	15.7551	5.49535	11.7596	8.98342	5.26111	5.99657	4.42164															ATP6V1E1	1.21514	1.35307	0.836027	1.12043	0.757626	0.719922	0.857506	1.14028
	ENSG00000158109.10	TPRG1L	14.3222	10.0839	15.1704	11.8167	11.9554	23.056	13.2519	3.36475			NDUFAF1	3.96563	7.78401	9.92593	4.14341	10.7207	10.3148	16.1166	12.8516															ATP7A	0.243053	0.821174	0.614282	1.32243	1.67362	0.49855	1.47618	1.35072
	ENSG00000116213.11	WRAP73	13.7741	12.6866	8.5764	21.698	13.8045	10.7268	19.227	10.5728			MTFMT	3.96947	6.6311	6.38571	8.90223	10.1918	5.99907	12.0446	7.98132															ATP7B	0.407672	0.422514	0.0929317	4.25857	0.28045	0.734634	1.54346	0.259764
	ENSG00000078900.10	TP73	1.22736	1.38389	2.23535	2.64557	0.40379	2.09753	4.79695	0.0874356			COX5A	43.0581	72.2609	90.6716	54.262	93.4622	168.526	74.0478	79.7187															ATPAF1	0.654501	0.433708	0.29598	0.634392	0.646924	0.761595	3.09487	1.47803
	ENSG00000227589.1	RP5-1092A11.5	0.0271486	0.0103876	0.0143189	0.190111	0.0411241	0.0398574	0.0506172	0			ETFA	28.9849	45.512	26.3242	37.7256	67.4417	61.2569	60.188	47.7902															ATPAF2	1.03169	0.704962	0.484986	0.679912	1.15118	0.872693	1.70504	1.36954
	ENSG00000235131.1	RP5-1092A11.2	0	0	0	0	0	0	0.0869865	0			IDH3A	8.62687	14.5514	15.3961	19.9266	18.1487	16.6968	20.8793	10.5852															ATPIF1	1.37543	0.693155	0.715464	1.18983	1.3898	0.566981	0.86842	1.20092
	ENSG00000227372.6	TP73-AS1	0.0192538	0.0368345	0.0744697	0.0561781	0.0376718	0.103645	0.0239319	7.9554			POLG	11.2029	9.25797	20.3601	12.5257	17.5984	15.7545	12.96	18.8074															ATXN3	1.08355	0.874089	0.843383	0.702074	0.636537	1.99703	0.816144	1.0472
	ENSG00000162592.4	CCDC27	0.0088309	0.0101366	0.0046576	0	0.0133769	0	0.003293	0.0125821			IDH2	10.3187	16.6359	21.6657	14.2313	21.2585	172.609	32.0594	35.4227															AUH	0.729626	0.772358	0.68543	1.06675	1.12074	1.19018	1.01537	1.41954
	ENSG00000235169.3	SMIM1	0.171656	1.11655	0.11317	0.018782	0.390032	0.441021	0.0800112	0.771931			NME3	0.946693	11.0786	13.3307	27.3304	8.31332	15.236	18.0836	12.9793															AURKAIP1	1.68815	0.85364	0.902389	0.683281	1.20461	0.725076	0.864998	1.07786
	ENSG00000130764.5	LRRC47	20.895	17.6453	16.8833	27.8188	28.1539	18.4666	29.2301	23.7206			MRPS34	32.0272	84.6407	82.2801	71.0033	110.084	138.141	63.9133	130.085															AVP	0.683112	0	0.89267	1.31055	1.3522	3.12553	0.635932	0
	ENSG00000266075.1	RN7SL574P	0.173475	0.0531	0.146392	0	0.183943	0	0.284623	0.296596			NDUFB10	43.0817	79.8074	69.0721	54.1269	65.788	116.041	85.1992	150.091															BAD	1.75514	0.855512	1.77344	0.858088	0.780934	0.568878	0.715658	0.692348
	ENSG00000272153.1	RP1-286D6.5	1.35972	0.605391	0.964897	1.55809	1.89116	1.34292	0.608433	1.25044			GFER	6.70108	6.53578	11.1035	8.7042	10.2344	12.2569	8.77065	13.5914															BAG1	0.462381	1.31769	1.2454	1.14832	1.44851	1.06881	0.526749	0.782143
	ENSG00000116198.8	CEP104	5.74708	3.6628	5.2998	7.60517	6.15231	5.15214	8.1495	6.45731			PAM16	5.68248	10.1691	11.1954	18.5229	11.9992	16.2601	12.2436	16.5851															BAG5	1.06072	0.855652	0.863576	0.895987	1.07118	1.32141	0.783262	1.14821
	ENSG00000169598.11	DFFB	2.13242	2.09837	2.14375	8.78627	5.46982	6.20508	6.35467	5.74912			ABAT	2.93072	1.35773	1.29327	0.46317	0.386303	5.25768	0.707877	29.3595															BAK1	0.522786	0.471902	1.424	1.31465	0.818417	1.13941	1.15207	1.15677
	ENSG00000198912.6	C1orf174	10.4754	9.68378	7.69483	13.8295	15.0396	6.50451	20.9155	13.3213			COQ7	2.67668	3.91402	5.22753	4.8636	7.12251	8.23383	7.29355	8.78982															BAX	0.961412	1.71364	1.0081	0.672569	1.12948	0.698874	0.852549	0.963376
	ENSG00000236423.1	RP13-15E13.1	0.264438	0.142615	0.688059	0.0837702	1.48972	0.558307	0.069494	0.105853			UQCRC2	31.215	53.5282	45.3413	95.1102	56.2443	173.97	103.91	80.9262															BBC3	0.220976	1.52571	1.29394	0.957295	0.0897925	3.02577	0.515793	0.370716
	ENSG00000233304.1	RP13-614K11.1	0	0.0021933	0.0030234	0	1.48916	0.0084157	0	0.0061254			EARS2	5.46638	7.07154	8.462	16.0232	12.2216	11.4317	20.3428	20.4441															BBOX1	1.22425	1.68754	1.59982	2.34869	0	0	1.13969	0
	ENSG00000226374.1	RP13-614K11.2	0	0	0	0	1.38161	0	0.0407314	0			TUFM	148.949	122.857	121.56	136.561	142.372	173.276	195.843	224.933															BCAP31	1.73722	1.29387	1.44487	1.34328	0.713065	0.356651	0.502134	0.608907
	ENSG00000229280.1	RP11-374C13.1	0	0	0	0	0	0	0	0.0196003			COX6A2	0	0.0178006	0	0	0	0	0	0.0165712															BCAT1	0.327927	0.926391	2.8304	1.61554	0.124215	1.44484	0.320354	0.410335
	ENSG00000235054.1	RP5-1166F10.1	0	0.0377094	0.0103962	0	0	0	0	0			COQ9	20.9794	18.9115	22.4127	32.0207	40.6566	51.9403	30.0897	69.4339															BCAT2	0.714	0.884754	0.74225	0.954825	0.65201	0.977032	1.29557	1.77956
	ENSG00000227169.2	RP1-37J18.1	0	0	0	0	0	0	0	0			GOT2	66.4749	73.3013	66.4776	75.8672	158.611	129.54	147.941	174.963															BCKDHA	0.671519	0.767479	0.833092	0.634061	1.04402	0.393553	2.49	1.16628
	ENSG00000232596.1	RP1-37J18.2	0	0	0	0	0	0	0	0			TK2	2.29861	1.36232	2.84246	7.04553	7.5328	1.84693	3.51393	2.93755															BCKDHB	0.498543	0.367057	0.486593	1.81087	1.38999	0.397629	2.1219	0.927424
	ENSG00000196581.6	AJAP1	0	0.0025255	0.0087033	0.0577767	0.0006249	0.0218035	0.0012306	0.0023511			KARS	52.3077	91.2208	78.7019	95.7612	227.919	122.367	105.227	118.325															BCKDK	0.478387	0.641322	1.61205	0.666976	0.580067	1.1686	1.58167	1.27092
	ENSG00000231510.1	RP11-542C10.1	0	0	0	0	0	0	0	0			COX4I1	64.1785	98.9302	86.8391	63.3285	73.7912	206.256	83.061	150.946															BCL2	0.0962895	0.101129	0.0623153	0.117877	0.258676	3.39657	2.84284	1.1243
	ENSG00000260972.1	RP1-58B11.1	0.0060312	0	0	0	0	0.0088546	0	0			CA5A	0	0.0131193	0	0.0450201	2.16845	0.0125848	0	0															BCL2A1	0.780862	1.23015	1.60351	0.428026	0.441629	2.55199	0.311541	0.65229
	ENSG00000264341.1	MIR4417	0	0	0	0	0	0	0	0			SPG7	7.81318	4.89147	12.6921	9.55247	11.4731	15.4044	11.7698	14.0595															BCL2L1	1.14231	2.83862	1.18604	0.505349	0.796436	0.91006	0.0891522	0.532036
	ENSG00000236948.1	RP11-154H17.1	0	0.0647293	0	0	0	0	0	0.0200862			TIMM22	6.26894	13.776	6.46365	15.69	18.755	4.42878	6.04117	10.1647															BCL2L10	1.72206	0.459441	0.580734	0	4.67332	0.254167	0.310281	0
	ENSG00000216045.2	AL356693.1	0	0	0	0	0	0	0	0			C1QBP	62.4125	160.775	79.8812	155.539	325.651	109.748	228.353	139.135															BCL2L11	0.332257	1.52516	1.23264	0.999879	1.07154	0.955556	1.47891	0.404063
	ENSG00000264101.1	MIR4689	0	0	0	0.255971	0	0	0	0			SCO1	11.5694	34.8234	10.7026	20.1848	38.5124	15.8751	23.5774	19.2721															BCL2L13	0.601443	0.94114	0.708111	0.947661	0.715801	1.36329	1.36521	1.35734
	ENSG00000131697.13	NPHP4	1.96743	0.801157	1.83705	2.71825	3.31731	2.70032	2.06449	3.27995			ELAC2	21.4233	36.8095	23.4698	28.3568	43.4505	28.4181	46.0877	25.3034															BCL2L2	0.41825	0.881639	1.23693	0.607595	0.754945	1.96813	1.19888	0.933624
	ENSG00000266687.1	AL356261.1	0	0	0	0	0	0	0	0			COX10	3.78489	6.02974	3.59427	8.80084	7.81543	8.17158	7.69804	5.93741															BCO2	0.301655	0.503359	2.32368	0	1.58708	0.690103	1.43367	1.16046
	ENSG00000069424.10	KCNAB2	0.780354	0.63266	2.77565	8.42379	11.1503	6.60672	1.81955	0.836416			TTC19	10.3674	19.3295	13.7798	22.1504	18.0734	12.048	30.3429	10.5069															BCS1L	0.915318	1.18738	0.473638	1.06768	1.10883	1.18645	0.997823	1.06289
	ENSG00000116254.13	CHD5	0.178	0.0316774	0.0895153	0.148562	0.206142	0.148895	0.0301001	0.0258034			ATPAF2	2.22205	4.72686	3.22991	3.9984	5.27432	3.11514	6.27481	7.81197															BDH1	0.975607	0.433135	0.47859	2.89605	0.6303	0.290863	0.925221	1.37023
	ENSG00000116251.5	RPL22	86.5154	203.352	91.1373	128.386	219.678	116.178	88.8322	128.166			MIEF2	8.29497	4.11553	4.34044	2.312	2.25468	2.34347	3.91319	2.20236															BDH2	0.37712	0.10872	0.252902	2.31039	0.328645	0.695958	3.45151	0.474753
	ENSG00000226944.1	RP1-120G22.11	0.460304	0.683767	0.257058	0	0.635737	0.0397519	0.0605799	6.19183			ERAL1	20.0888	29.9017	25.4845	31.6158	35.7786	37.4149	36.5381	39.2394															BDNF	0.443726	1.46345	5.02538	0.0756706	0.0309049	0.176707	0.0137693	0.770388
	ENSG00000158286.8	RNF207	6.95044	1.24567	1.74207	4.34599	3.94765	0.262534	4.98346	6.82296			COASY	21.4897	32.1707	27.5896	54.671	30.1163	41.9566	37.4101	40.101															BECN1	1.10601	1.10036	0.740562	1.41197	0.873614	0.727525	1.07533	0.964626
	ENSG00000116237.11	ICMT	23.4406	25.7716	22.4942	29.2814	28.6286	23.4951	36.5062	17.9892			COA3	17.0275	51.7735	25.9563	11.0327	32.6126	61.2733	24.8385	48.3296															BFSP1	0.788541	0.24638	0.958317	2.12804	2.44281	0.685506	0.112559	0.637846
	ENSG00000225077.2	LINC00337	0.601345	0.613564	0.237073	0.0106338	0.34964	0.1516	0.489241	0.177415			MRPS23	36.515	142.567	53.734	58.6948	74.0487	70.1693	52.9573	65.1191															BHLHA15	0.104925	0.123972	0.0503682	0	0.472614	6.05976	0.781425	0.406938
	ENSG00000173673.7	HES3	0	0	0.0154898	0	0	0	0	0.031383			TACO1	10.7436	26.1093	16.1028	17.3447	27.2398	29.1728	24.5516	30.8876															BID	1.09573	1.17676	0.626998	1.65901	0.63614	0.7937	0.872011	1.13965
	ENSG00000158292.6	GPR153	1.50943	2.3869	12.4177	6.46137	5.59458	6.62229	0.29171	0.469773			POLG2	2.03756	4.77772	4.05345	9.02259	9.35838	4.72436	6.0214	11.7546															BIK	1.30094	1.47045	0.999322	1.2616	2.01006	0.250296	0.027585	0.679743
	ENSG00000097021.15	ACOT7	37.8298	28.8802	23.3143	30.7615	25.7957	23.35	22.1448	17.4364			FDXR	2.26552	8.99693	7.07733	18.1747	7.95018	6.98525	7.39616	9.0644															BLID	0	0	0.661841	0	0	7.33816	0	0
	ENSG00000069812.7	HES2	3.16874	1.20373	2.07462	1.63373	0.669527	0.803141	0.134112	0.0242729			MRPS7	13.1449	55.2815	33.2978	20.0389	56.897	29.3493	47.4823	46.1878															BLOC1S1	1.80325	0.965445	0.431436	1.24321	1.81124	0.222419	1.00313	0.519859
	ENSG00000187017.10	ESPN	0.421094	2.69079	1.21375	0.619805	4.96275	5.12687	0.102014	0.0554109			SLC25A19	2.92184	9.59606	5.79364	10.1103	14.4427	6.881	10.2051	11.6771															BLOC1S2	1.01977	0.840532	0.591526	1.22	0.95246	1.74506	0.562661	1.06799
	ENSG00000265392.1	MIR4252	0	0	0	0	0	0	0	0			MRPL12	46.0077	148.919	76.3101	90.479	158.16	90.7859	117.11	132.109															BMF	0.27577	1.58764	2.09092	1.99178	0.253966	0.296887	1.44699	0.056051
	ENSG00000231868.1	RP1-202O8.2	0	0	0	0	0	0	0	0			SLC25A10	13.074	15.2141	39.9216	27.8581	44.3251	34.6143	50.8204	43.381															BNIP1	1.63388	0.808698	0.538315	1.00121	1.07311	0.775632	1.04652	1.12264
	ENSG00000215788.5	TNFRSF25	3.39679	0.721335	1.94747	9.29588	1.46166	7.59091	2.74541	1.13244			NDUFV2	31.7359	60.0076	34.2137	33.2914	43.4668	38.8795	44.7659	34.0015															BNIP3	0.0675732	0.114105	0.685821	0.241995	0.128744	0.16103	6.45366	0.147076
	ENSG00000171680.16	PLEKHG5	3.55089	1.11666	2.64876	10.0662	2.85596	9.56783	3.38428	2.44339			AFG3L2	22.9046	31.9008	26.2916	51.9572	29.8913	36.0256	56.6219	41.332															BNIP3L	1.27675	0.561614	0.972208	0.511511	0.448356	1.63201	1.26093	1.33662
	ENSG00000162408.10	NOL9	2.87701	2.36887	2.84809	8.14112	7.33217	2.38874	11.1919	4.55748			ATP5A1	57.4582	112.546	126.923	235.21	146.231	176.752	374.616	246.102															BOK	1.07112	1.34042	1.35936	0.412738	0.0866739	1.87371	0.103201	1.75278
	ENSG00000253022.1	RNU6-731P	0	0	0	0	0	0	0	0			ATP5D	34.6408	32.1153	49.0283	74.3525	53.8429	48.8654	70.6365	68.6013															BOLA1	0.63746	0.54702	0.565998	1.66947	0.531753	1.21106	2.49124	0.345992
	ENSG00000229519.2	RP11-58A11.2	0.306284	0.0390636	0.161542	0	0.270639	0	0.209386	0.218194			NDUFS7	21.4044	21.5304	23.5126	17.0716	27.9257	19.6123	21.2016	33.0083															BPHL	0.795305	0.618394	0.569458	0.702082	1.03655	1.52017	1.79603	0.962006
	ENSG00000173662.15	TAS1R1	0.0212345	0.0054165	0.0037332	0.0557614	0.0294851	0.0155874	0.0105575	0.103369			C19orf70	26.9543	39.1488	27.1284	13.5026	26.6078	22.3841	17.232	22.6969															BRAF	0.432641	1.03104	0.581859	0.439029	0.986032	2.75818	0.873899	0.897319
	ENSG00000204859.7	ZBTB48	3.55601	3.50777	3.98176	6.40913	5.85698	2.51079	5.73785	5.73334			LONP1	18.7278	25.1721	24.2926	81.569	46.1591	20.8775	48.0789	82.0442															BRD8	0.760766	1.71907	0.944058	0.971022	1.17676	0.743793	0.848845	0.835686
	ENSG00000162413.12	KLHL21	10.2749	5.87712	8.799	15.6991	9.26043	4.50562	8.24646	6.51517			NDUFA11	14.3796	21.8973	15.599	10.2272	17.2783	9.26069	16.0323	20.1637															BRI3BP	0.584194	0.746603	0.67329	1.30494	1.20267	0.885949	0.875302	1.72705
	ENSG00000116273.5	PHF13	6.39236	4.31933	5.61672	12.6755	5.57858	5.32307	11.6414	9.58111			CLPP	37.3913	41.6586	48.2211	37.7012	47.4263	37.775	63.8487	53.8003															BRINP3	0.00928314	0	0	0.0178099	0	0	7.95934	0.0135708
	ENSG00000041988.11	THAP3	3.03231	3.74932	2.44578	7.32119	4.85625	2.66768	5.34574	5.24106			FDX1L	12.33	19.4288	15.6641	8.87014	15.0844	8.4006	12.3822	11.6963															BSG	1.1316	1.26773	0.904558	0.711909	1.19167	0.87752	0.702717	1.21231
	ENSG00000007923.11	DNAJC11	12.662	8.95414	13.3276	18.9177	23.1496	16.7796	21.2714	22.4861			GTPBP3	11.3214	5.06709	10.2583	18.7556	12.2244	4.00881	10.9154	19.232															BTD	2.62001	1.23251	0.691974	0.749434	1.05366	0.278028	0.426101	0.94829
	ENSG00000228750.1	RP11-242F24.1	0	0	0	0.008677	0	0	0.0036964	0			SLC25A42	1.47948	0.745569	1.11079	2.44075	3.73681	1.4063	3.05567	5.82136															BZRAP1	0.315317	0.564012	0.138331	3.45103	1.92153	0.776316	0.029354	0.804101
	ENSG00000239166.1	snoU13	0	0	0	0	0	0	0	0			NDUFA13	75.942	113.231	63.9022	48.4847	79.9945	60.1349	54.8433	83.5565															C10orf10	0.359534	0.642031	4.65561	0.525165	0.88557	0.243016	0.589533	0.099543
	ENSG00000237436.1	RP11-312B8.1	0.123313	0	0.104062	0	0.074717	0	0.0183929	0.122986			UQCRFS1	88.5222	66.7416	44.6188	52.1155	71.4077	62.5096	90.6737	52.9158															C12orf10	1.35164	0.87837	0.561695	0.767626	1.54137	0.872266	1.13069	0.896332
	ENSG00000171735.14	CAMTA1	1.81074	3.64563	1.78739	2.35383	2.52885	2.20908	3.17252	4.35458			CEP89	8.78066	5.80311	4.99611	3.17487	3.96196	2.12223	4.37132	4.69238															C12orf65	0.793358	0.740809	0.67154	0.815807	0.936868	1.11197	1.36735	1.56231
	ENSG00000227950.1	RP11-312B8.2	0	0	0	0	0	0	0.0266891	0.0254941			COX6B1	226.067	294.78	157.875	47.3985	141.687	178.95	116.388	112.649															C14orf119	1.39501	0.840895	1.16889	0.946287	0.933793	0.576042	1.07865	1.06043
	ENSG00000237365.1	RP11-334N17.1	0.0293267	0	0	0	0.0222117	0	0	0.041784			SDHAF1	9.06762	11.3294	9.99456	8.82434	10.562	8.17076	5.43291	7.23329															C14orf159	0.6568	0.212702	1.07509	0.306191	0.627104	2.32568	1.71109	1.08534
	ENSG00000207056.1	RNU1-8P	0	0	0	0	0	0	0	0			SARS2	8.30675	10.7754	10.0925	10.4767	15.3565	10.2515	4.14568	12.3967															C14orf2	2.02375	0.740903	0.428559	1.1081	0.89673	1.10927	0.729914	0.962767
	ENSG00000237402.1	CAMTA1-IT1	0	0.643746	0.0295792	0	0	0	0	0.119857			TIMM50	31.4966	35.5007	23.106	17.8345	25.941	11.4036	29.5546	26.9434															C15orf62	0.481477	3.08275	0.652204	0.309784	1.14631	2.01156	0.157835	0.15808
	ENSG00000237728.1	RP3-453P22.2	0	0	0	0	0	0	0	0			ETHE1	64.3162	32.3619	19.5994	19.1552	5.72521	34.1092	12.1809	5.22666															C17orf89	2.21098	0.964841	0.331066	0.987914	1.24984	0.788952	0.957288	0.509118
	ENSG00000225126.1	RP4-549F15.1	0	0	0	0.0496344	0.0214734	0	0	0			OPA3	5.71442	2.61075	5.68054	1.87609	4.36333	2.94596	3.74202	3.10019															C19orf12	0.59789	0.892607	1.99044	0.522922	0.806753	1.03059	1.14112	1.01768
	ENSG00000270171.1	RP11-338N10.1	0	0	0.0125467	0	0.0090086	0	0	0.288094			ETFB	12.5029	39.2354	31.1466	4.64922	46.073	17.1611	18.5065	25.0445															C19orf70	1.60073	1.10923	1.10212	0.915248	1.08795	0.552099	0.928038	0.704588
	ENSG00000270035.1	RP11-338N10.2	0.0897807	0.0824447	0	0	0	0.316342	0	0.486087			IDH3B	49.9018	71.4407	29.0597	35.8594	87.6378	95.2816	64.9093	67.2805															C1QBP	1.01958	0.506581	0.3958	0.695987	2.06518	0.986379	0.88235	1.44814
	ENSG00000269978.1	RP11-338N10.3	0.0383334	0.0293342	0	0	0	0.337668	0	0.327699			PANK2	7.31568	7.45061	4.67784	6.34279	13.1229	7.08963	5.76433	7.52156															C21orf33	0.837586	0.586606	0.598395	0.80668	1.03529	0.868019	1.59693	1.6705
	ENSG00000049245.8	VAMP3	33.2742	34.75	24.6792	34.3877	16.8461	21.1437	38.0436	14.5421			NDUFAF5	4.77684	5.33156	1.82336	5.74737	7.41551	7.38716	4.55613	4.35034															C2orf47	1.03866	0.855517	0.527714	1.598	1.03212	0.674266	0.688681	1.58504
	ENSG00000269925.1	RP3-467L1.6	0.937558	0.458376	0.90657	0.820672	0.473398	1.29998	0.815748	0.556588			MGME1	19.8563	15.9995	8.04495	15.0502	24.052	37.8968	22.5727	31.9815															C5orf63	0.846218	0.632345	0.279314	3.41961	0.835062	0.423213	0.387487	1.17675
	ENSG00000049246.10	PER3	0.399405	0.99371	0.630933	2.21822	1.25026	0.323517	1.20762	3.73256			PET117	4.72385	3.3958	3.07031	9.10519	8.47467	14.5359	5.46236	13.4439															C6orf136	0.610233	1.04309	0.857918	1.63849	0.908084	1.17665	0.694675	1.07086
	ENSG00000236266.1	RP3-467L1.4	0	0.362284	0.071342	0	0.239045	0	0.0672517	0.0642406			COX4I2	0	0	0	0	0	0	0	0.0105214															C6orf203	1.25947	0.901886	0.448869	2.005	0.637152	0.618764	0.870665	1.25819
	ENSG00000049247.9	UTS2	0.111858	0	0.106194	0.0587476	0.008472	0	0.0583951	0.0159373			NFS1	5.23734	7.49858	18.4351	7.80732	12.9121	15.3594	9.66019	13.609															C7orf55	1.66439	0.904744	0.329787	0.53067	1.398	0.605615	1.75252	0.814273
	ENSG00000049249.4	TNFRSF9	0.434674	0.528094	0.0756317	0.007845	0	0.0197367	0.0501296	0.76297			SAMHD1	55.7835	13.1493	10.4831	4.35232	14.6838	4.42729	17.0448	11.5864															C9orf89	1.23096	0.785188	1.43128	1.056	1.15032	0.725372	0.652369	0.968499
	ENSG00000270330.1	RP5-892F13.2	0	0	0	0	0	0	0	0			ATP5E	43.8613	150.438	95.1883	36.1773	82.1645	65.031	30.573	40.9039															CA5A	0.0468719	0	0	0.0449623	7.74732	0.160845	0	0
	ENSG00000116288.8	PARK7	86.9197	199.063	81.408	56.2777	180.896	112.464	148.266	123.065			HLCS	4.86459	4.19717	6.23689	17.3245	14.5419	6.64409	7.59996	4.01942															CA5B	0.359788	0.67584	1.34993	1.07165	0.977756	2.38837	0.837914	0.338753
	ENSG00000200344.1	Y_RNA	0	0	0	0	0	0	0.0741075	0			SLC25A1	19.5141	18.5009	37.7151	27.282	30.6148	43.3768	75.6899	63.0791															CA5BP1	0.534181	0.678388	1.6348	0.642666	1.57586	0.783692	1.45785	0.692559
	ENSG00000116285.8	ERRFI1	15.0811	10.2889	6.8116	30.6823	8.02411	8.35668	52.7094	2.18077			CHCHD10	1.67066	5.25514	2.78258	10.4522	3.68947	11.9539	8.29539	23.6028															CABS1	0	0	0	0	0	4.41049	3.58951	0
	ENSG00000238290.1	RP11-431K24.1	0.0600881	0.0229909	0.042256	0.0175323	0.0341326	0.0294055	0.0560157	0.0035672			PISD	9.07029	6.95659	15.5576	16.3798	6.84223	8.38309	15.7098	9.38424															CAMK2A	0.285215	0.344012	1.81697	4.71949	0.141144	0.489367	0.0995686	0.104234
	ENSG00000232848.1	CTA-215D11.4	0.051175	0.0195806	0.026991	0.156783	0.0387594	0.093914	0.0095413	0.10937			TXN2	14.7334	26.5265	18.928	31.2298	45.4601	34.3404	40.3585	38.1602															CANX	1.08113	1.19862	0.688248	0.848816	0.662185	1.3972	0.737095	1.38671
	ENSG00000229305.1	RP11-431K24.2	0	0	0.0100432	0.0166679	0	0	0.0284021	0.0203478			XPNPEP3	1.69296	1.96328	2.3779	3.08513	2.62814	2.46211	5.27146	2.72048															CAPN10	0.437646	1.1326	0.78797	1.32903	1.12113	0.968792	1.30205	0.920777
	ENSG00000200975.1	RNU1-7P	0	0	0	0.109256	0	0.0916234	0	0			ACO2	14.266	17.9133	23.5241	31.8822	24.5157	26.9365	33.9096	36.9993															CAPRIN2	0.518253	1.19049	1.06497	0.560652	0.56678	1.30107	2.15074	0.647039
	ENSG00000227634.1	RP11-431K24.3	0	0.204868	0	0	0	0	0.0460749	0.0440119			NDUFA6	21.9637	81.3855	22.858	29.3953	39.3223	59.8781	76.6599	42.0757															CARKD	0.699093	0.51456	0.840379	2.03979	1.70336	0.74653	0.856211	0.600077
	ENSG00000233645.1	RP11-431K24.4	0	0	0	0	0.0325027	0	0	0			MCAT	5.65754	10.4987	9.88315	8.08861	17.445	9.5959	12.9008	11.8102															CARS2	0.726493	0.539275	0.962123	1.86835	1.35873	0.652383	0.930331	0.96232
	ENSG00000265414.1	RN7SL729P	0	0	0	0	0	0	0	0			TRMU	6.12013	7.21775	6.57787	10.1226	11.5935	6.85372	16.1763	8.29645															CASP1	0.017478	0.0481851	0.75371	6.9997	0.00432473	0.12995	0.00406771	0.0425835
	ENSG00000251977.1	RNU6-991P	0	0	0	0	0	0.140432	0	0			SCO2	9.31522	12.4148	8.97981	10.5864	13.4732	15.4572	13.8067	15.2657															CASP2	0.465608	1.39116	0.537836	0.873167	1.48486	1.33325	0.869621	1.0445
	ENSG00000162426.10	SLC45A1	0.163499	0.180723	0.0038326	2.25168	0.0550365	0.0053341	0.357673	0.0569431			TYMP	0.511369	0.735916	1.27206	1.59004	0.0693681	2.37551	0.153686	0.239238															CASP3	1.49625	0.593258	0.780441	1.14828	1.07574	0.81148	0.58337	1.51118
	ENSG00000252254.1	Y_RNA	0	0	0	0	0	0	0	0			HCCS	22.9641	32.939	19.7156	9.23142	27.5449	16.3712	16.7797	20.2533															CASP4	0.0993875	0.431454	2.16101	3.06676	1.00922	0.302031	0.043638	0.88649
	ENSG00000142599.13	RERE	5.76956	3.22636	5.94548	13.958	12.6958	9.39954	5.69695	16.1466			PDHA1	29.7964	46.1609	31.6628	28.3385	60.3779	61.6258	46.0164	71.1526															CASP7	0.396678	0.505577	1.30386	1.83614	0.742706	0.362173	1.47985	1.37301
	ENSG00000232912.1	RP5-1115A15.1	0.0874787	0	0.030759	0	0.0441703	0.513717	0.0869865	0.0311594			PDK3	2.78757	4.52788	8.6131	1.85496	5.07109	8.74811	6.27639	3.85262															CASP8	0.618352	1.29264	0.64341	1.58081	0.533186	0.992401	0.430508	1.9087
	ENSG00000221083.1	SNORA77	0	0	0	0	0	0	0	0			NDUFB11	94.3767	195.64	97.7743	43.1956	170.735	104.621	62.5607	143.104															CASP8AP2	0.736381	0.789589	0.732442	1.11468	1.09653	1.20446	0.751384	1.57454
	ENSG00000270282.1	RP5-1115A15.2	0	0	0	0	0	0	0.0827433	0.0790386			HSD17B10	63.2276	129.481	95.6863	35.1129	142.016	90.3865	77.2823	139.274															CASP9	0.739299	0.558421	0.955446	1.06806	1.73852	0.688083	1.28542	0.966751
	ENSG00000234619.1	RP4-633I8.1	0.0155547	0.119031	0	0.408465	0.11781	0.433888	0.058002	0.0775671			COX7B	32.0724	79.071	31.7573	15.068	58.3673	69.3025	31.3451	55.061															CASQ1	0	0.609335	2.74383	0	1.75002	1.01127	1.13165	0.753899
	ENSG00000224315.2	RP4-633I8.2	0	0.0557059	0.0153576	0.0509758	0.0771881	0.213744	0.0217157	0.0518585			TIMM8A	8.39745	12.5453	7.56037	6.80871	14.8521	9.0306	8.95412	16.7986															CAT	0.413796	0.5275	0.450779	1.93309	1.00773	0.811375	1.80023	1.0555
	ENSG00000222511.1	Y_RNA	0	0	0	0	0	0	0	0			NDUFA1	226.884	482.995	204.088	77.5461	291.646	370.482	107.655	319.906															CAV2	0.673558	1.00426	3.64381	0.065206	0.728188	0.889605	0.085057	0.910312
	ENSG00000226545.1	RP4-633I8.3	0	0	0.0260155	0.604463	0.0560377	0	0	0.122986			AIFM1	25.3453	28.9485	28.514	17.6537	71.618	54.0187	36.2184	43.5731															CBR4	0.732717	0.485982	0.531206	1.22004	1.04462	0.657726	2.28798	1.03974
	ENSG00000228423.2	RP4-633I8.4	0	0	0	0	0	0	0.0216234	0.103276			TAZ	14.178	5.64949	8.83183	10.4057	8.18396	14.6259	3.92602	18.8319															CCAR2	0.662387	0.487842	0.615934	1.01199	1.73209	0.971448	1.08436	1.43395
	ENSG00000229716.2	RP11-185B14.1	0	0	0	0	0.0420157	0	0.0206858	0.0592789																										CCBL2	0.61212	0.385446	0.479617	0.658189	0.456843	2.18095	0.496875	2.72996
	ENSG00000074800.9	ENO1	549.285	1011.86	546.649	582.592	1158.61	494.184	1275.23	910.858																										CCDC109B	1.62483	0.795047	0.539591	0.474228	0.68595	1.33456	0.155162	2.39064
	ENSG00000236269.1	ENO1-IT1	0.151324	0.178963	0.21767	0.93925	0.364672	0.0201965	0.41038	0.294004																										CCDC136	0.767118	0.458772	0.643598	1.21403	1.20977	0.0170716	2.58423	1.10541
	ENSG00000230679.1	ENO1-AS1	0.217106	0.569618	0.196299	0	0.469811	0.136602	0.138783	0.883795																										CCDC51	1.14055	1.28038	0.719355	0.653129	1.07934	1.2306	0.857417	1.03923
	ENSG00000201725.1	RNU6-304P	0	0	0	0	0	0	0	0																										CCDC58	1.85471	0.840279	0.377	1.13188	0.8636	0.684502	1.09274	1.15528
	ENSG00000238249.1	HMGN2P17	0.0826515	0.200286	0.232494	0.144695	0.229531	0.101119	0.246559	0.196267																										CCDC90B	1.58981	0.779175	1.47267	1.18106	0.895742	0.743374	0.752064	0.586108
	ENSG00000232208.2	RP3-477M7.5	0	0	0	0	0	0	0.0433697	0																										CCK	0	7.06699	0.167487	0.245893	0.253707	0.146608	0.119316	0
	ENSG00000232663.2	RP3-477M7.6	0.0627914	0	0	0	0	0	0	0.044732																										CCT7	1.35516	0.948735	0.587615	0.675974	1.00053	0.743153	1.30196	1.38687
	ENSG00000131686.10	CA6	0	0.0294224	0.0121673	0.0134621	0.0116482	0	0.0028674	0.0054781																										CD3EAP	0.731559	1.55062	1.2368	0.283209	0.789708	0.779091	1.04329	1.58571
	ENSG00000265141.1	RN7SL451P	0	0	0	0	0	0	0	0																										CDK1	1.12879	0.92727	0.997932	1.04093	1.13969	0.817707	0.729034	1.21865
	ENSG00000197241.3	SLC2A7	0.0066504	0.0305351	0	0	0.0201479	0.0097636	0	0.0236885																										CDK7	1.3978	0.906579	0.750816	0.940207	1.30523	1.43536	0.519521	0.744492
	ENSG00000142583.13	SLC2A5	0.0487599	0.0128264	0.0289319	0.0560188	0.017311	0.0246075	0.0102274	0.0271375																										CDKN2A	1.53331	0.267348	1.05903	0.0836435	3.77411	0.0388694	1.23432	0.00937267
	ENSG00000252404.1	SCARNA16	0	0	0	0	0	0.0816643	0	0																										CDS2	0.93974	0.502428	1.05248	1.46896	1.40623	0.642251	1.16334	0.824572
	ENSG00000180758.10	GPR157	2.61658	1.12909	1.64458	6.75201	2.07011	1.8294	3.46061	0.15095																										CEBPA	0.0552206	0.228358	0.577289	4.97924	0.65585	1.13697	0.205627	0.161449
	ENSG00000207865.1	MIR34A	0	0	0	0	0	0	0.0693915	0																										CECR5	0.636029	1.2397	0.389622	0.959782	1.08408	0.616229	1.94175	1.1328
	ENSG00000228526.2	RP3-510D11.1	0.298521	0.0326344	0	2.23975	0	0	0.159022	0																										CEP89	1.22485	1.05451	1.85331	0.447933	0.836239	0.670111	0.990407	0.922642
	ENSG00000234546.2	RP3-510D11.2	0.198097	0.333502	0	0.48552	0.070017	0.833714	0.0984912	0.0094081																										CERK	0.802638	0.935994	0.281551	0.734039	1.35147	1.0963	1.3389	1.4591
	ENSG00000049239.8	H6PD	8.30791	2.11498	5.88064	6.36675	11.6224	8.14263	7.19823	11.7697																										CHAT	0	0	0	0	0	8	0	0
	ENSG00000252841.1	Z98044.1	0	0	0	0	0	0	0	0																										CHCHD1	1.17551	0.70738	0.838968	1.07737	1.54274	0.57739	0.881387	1.19925
	ENSG00000171621.9	SPSB1	4.18363	1.63411	3.73417	3.87004	4.65842	1.94727	2.74324	0.0728488																										CHCHD10	0.620972	0.328803	0.197413	1.41253	0.435965	1.23508	2.78902	0.980222
	ENSG00000252956.1	RNA5SP40	0	0	0	0	0	0.273204	0	0.0662846																										CHCHD2	1.5801	0.871072	0.844263	1.07959	1.6404	0.641243	0.713793	0.629543
	ENSG00000235263.1	RP13-392I16.1	0	0	0	0.0253079	0.010949	0	0.0107812	0																										CHCHD2P9	1.00035	1.34297	0.795708	0.817738	1.07618	0.676607	1.59529	0.695153
	ENSG00000171612.6	SLC25A33	2.62382	3.62348	2.2803	6.69949	5.19743	4.56947	7.96382	6.91104																										CHCHD3	1.40463	0.984713	0.50703	0.962163	1.31562	0.986834	0.922268	0.916744
	ENSG00000231181.1	RP13-15M17.1	0.0915475	0.0560447	0.231766	1.85911	0.596299	0	3.55026	0.443478																										CHCHD4	1.08552	1.0969	0.621226	0.874278	0.852913	1.10626	1.03705	1.32586
	ENSG00000188807.8	TMEM201	3.64598	2.79229	3.14139	8.25178	5.39583	2.43015	6.85105	6.34795																										CHCHD5	1.23391	1.01593	0.753705	1.19165	1.19852	0.476445	1.35715	0.772695
	ENSG00000171608.11	PIK3CD	1.88501	0.703712	0.281346	0.690366	1.46487	0.269055	0.183047	0.582838																										CHCHD6	1.38401	0.929659	0.769567	0.744679	0.705617	1.13427	1.85698	0.475219
	ENSG00000179840.5	C1orf200	0.0056144	0	0.0118447	0.0196577	0	0.0082426	0.0041871	0.0199981																										CHCHD7	1.15613	0.462371	0.692821	1.22439	1.86504	0.39039	1.67563	0.533223
	ENSG00000233268.3	RP11-558F24.2	0	0	0	0	0	0.0356918	0.0362616	0.017319																										CHDH	0.272465	0.938846	0.409752	1.81928	2.73905	0.792192	0.487516	0.540896
	ENSG00000231789.2	RP11-558F24.4	0.0326997	3.90361	0.114978	0	5.31652	0.240036	1.25186	1.49864																										CHMP2B	0.728939	1.45901	1.06187	1.28591	0.634739	1.14233	0.308284	1.37891
	ENSG00000171603.12	CLSTN1	41.0916	15.1032	15.7959	37.3952	17.2582	19.9544	40.2083	32.4297																										CHPF	1.1653	2.47649	0.922678	0.746103	0.568031	1.49067	0.158371	0.472362
	ENSG00000271264.1	RP11-558F24.6	0	0	0	0	0	0	0	0.0592789																										CIAPIN1	0.680778	0.900479	0.729135	1.07571	1.37012	0.859051	1.47491	0.909816
	ENSG00000178585.10	CTNNBIP1	10.1789	3.76989	4.43841	4.13729	9.88173	15.0108	5.79475	7.73094																										CIDEA	1.1086	0	0	0	2.19444	2.53616	0	2.16081
	ENSG00000162441.7	LZIC	8.97543	7.72919	7.07784	12.6272	11.3098	9.97872	16.8022	9.38784																										CISD1	0.904172	0.591481	0.668805	1.64849	1.62309	0.574556	1.02446	0.964944
	ENSG00000228150.1	RP11-84A14.4	0.139568	0.462814	0.26991	0	0.140943	0.409806	0.156131	0.28171																										CISD2	1.75934	0.692997	0.630777	0.647804	0.551434	1.05219	1.05494	1.61053
	ENSG00000173614.9	NMNAT1	1.03233	1.56495	1.36055	4.67912	2.29362	3.43076	4.76747	2.28312																										CISD3	1.28688	1.14837	0.407827	1.77953	1.22008	0.595498	0.619887	0.94192
	ENSG00000202415.1	RN7SKP269	0.288762	0.19642	0.304601	0	0.243006	0	0.239281	0.319995																										CKB	1.68043	0.200467	1.30054	0.416129	0.392533	0.315162	3.61717	0.0775667
	ENSG00000265521.1	MIR5697	0	0	0	0	0	0	0	0																										CKMT1A	0.163926	0.538273	0.139327	4.58444	0.455076	1.28055	0.263025	0.575387
	ENSG00000162444.11	RBP7	4.26756	15.3825	0.0250788	0	0.0810302	0.0523562	1.13477	0.237116																										CKMT2	6.89116	0.118218	0.0725165	0.087106	0.369483	0.265444	0.117409	0.0786638
	ENSG00000225786.2	AL590639.1	0	0	0	0	0	0	0	0																										CLIC1	1.2675	1.49876	1.10013	1.49642	0.938923	0.8112	0.232944	0.654126
	ENSG00000130939.14	UBE4B	5.51127	4.6345	7.48737	9.34141	12.0633	11.9245	16.8832	24.5833																										CLIC4	0.970971	0.384185	1.15665	0.0541011	0.465857	2.434	1.02445	1.50979
	ENSG00000224340.1	RP11-496H15.2	0.0303709	0	0	0.0531691	0	0.0891764	0	0.0649078																										CLN3	0.462033	0.733847	0.970367	2.82597	0.59552	0.459144	1.10277	0.850341
	ENSG00000233623.2	PGAM1P11	0.0903089	0	0.0476313	0	0.148198	0	0.0112251	0.0965026																										CLN8	0.469434	0.357187	0.680129	1.28283	0.822084	1.14905	1.36433	1.87496
	ENSG00000201746.1	RNU6-828P	0	0	0	0	0	0	0	0.0681431																										CLPB	0.911597	1.22381	1.05023	0.870927	1.29996	0.640735	1.16091	0.841834
	ENSG00000054523.12	KIF1B	4.43408	2.29323	3.61385	10.9608	6.38873	3.77411	10.4382	13.6335																										CLPP	0.906059	1.04879	0.813247	0.821592	1.0315	0.819987	1.17014	1.38869
	ENSG00000264881.1	MIR1273D	0	0	0	0	0	0	0	0																										CLPX	0.689107	0.859188	0.530727	0.672467	0.997405	1.67123	1.27464	1.30523
	ENSG00000199562.1	RNU6-37P	0	0	0	0	0.144895	0	0.0713371	0																										CLTC	1.0892	0.834008	0.558164	0.7411	0.734698	1.40396	0.966034	1.67284
	ENSG00000265945.1	RN7SL721P	0.0346949	0	0.036598	0	0.131388	0	0.232873	0.123582																										CLU	3.16067	0.221411	1.10717	0.0914969	0.241126	0.778514	0.10002	2.2996
	ENSG00000142657.16	PGD	44.0228	49.7925	43.091	61.785	106.788	73.3771	97.4296	56.9245																										CLUH	0.420434	0.754252	0.477994	0.893067	1.43151	1.49664	1.26444	1.26167
	ENSG00000271989.1	RP4-736L20.3	0.0915202	0.0583625	0.14481	0.0267034	0.161738	0.268725	0.068254	0.315124																										CLYBL	0.114692	0.046878	0.011328	3.42978	0.688351	1.3348	2.07459	0.299584
	ENSG00000175279.17	APITD1	6.32227	15.095	9.98028	5.17287	18.6905	13.1655	16.9697	14.4514																										CMC1	1.4906	1.04496	0.831475	1.12907	1.22882	0.691528	0.809579	0.773967
	ENSG00000241563.2	CORT	0.335128	0.706981	0.468163	0.998968	1.25539	0.265951	1.47257	1.36793																										CMC2	1.08678	0.93592	0.465659	1.21676	1.95257	0.695887	0.750949	0.895476
	ENSG00000160049.7	DFFA	8.67689	8.2738	9.11425	32.7968	14.7002	6.26683	20.6707	24.5689																										CMPK2	0.0291179	0.717079	6.88571	0.0279315	0.00221685	0.105045	0.0375327	0.195368
	ENSG00000142655.8	PEX14	7.05832	7.47148	6.39977	6.40204	13.7018	4.92897	8.94742	12.0905																										CNP	1.17349	1.46918	0.687395	0.886182	1.10562	0.635425	1.05275	0.989952
	ENSG00000243267.2	RN7SL614P	0.147266	0	0.0776721	0	0.111538	0	0.0274571	0.104911																										COA1	1.61119	0.832999	0.660037	0.763247	1.12474	1.16777	1.17773	0.662292
	ENSG00000130940.10	CASZ1	2.4401	0.7439	3.62355	7.47204	3.77306	4.55784	1.04232	3.96627																										COA3	1.51804	0.761059	0.49926	1.79658	0.956227	0.323487	1.41706	0.728284
	ENSG00000272078.1	RP4-734G22.3	0.30546	0.0432278	0.123589	0.0952306	0.234522	0.571316	0.0826968	0.275734																										COA4	0.81943	0.919997	1.02277	0.903885	1.76717	0.712933	0.791426	1.06239
	ENSG00000225158.2	RP11-340B24.3	0	0	0	0	0	0	0	0																										COA5	1.49623	0.960515	0.721438	1.10611	0.91468	0.624272	1.48819	0.688572
	ENSG00000175262.10	C1orf127	0.0073317	0.011221	0.0077338	0.0128352	0.0444234	0.554334	0.0027339	0.198474																										COA6	1.19083	0.777766	0.728514	1.80521	0.844959	0.856037	0.753179	1.0435
	ENSG00000215785.2	CFL1P6	0.0414373	0	0	0	0	0	0.0154516	0.103318																										COASY	0.90144	0.773075	0.602153	1.17565	0.843875	1.53191	1.12365	1.04825
	ENSG00000264181.1	AL713997.1	0	0	0	0	0	0	0	0																										COL4A3BP	0.637749	0.785647	0.732892	1.34778	1.49178	0.906141	0.659083	1.43893
	ENSG00000207213.1	Y_RNA	0	0	0	0	0	0	0	0																										COMT	0.299332	1.27188	1.04775	1.15294	0.606503	1.08192	1.43369	1.10598
	ENSG00000120948.11	TARDBP	46.2147	51.7026	47.9836	40.9455	78.2065	56.3988	91.2599	65.6549																										COMTD1	0.440655	0.73648	0.452949	1.90155	1.90639	1.07093	0.901012	0.590036
	ENSG00000009724.12	MASP2	0.307455	0.117638	0.460875	1.0765	1.41556	1.2413	0.705983	0.87611																										COQ10A	1.10859	0.386367	0.918108	0.265322	1.56055	0.871323	2.50054	0.389202
	ENSG00000271895.1	RP4-635E18.8	1.32604	1.28074	1.8741	1.55515	2.55471	2.1358	2.07389	2.15529																										COQ10B	1.59061	1.08745	0.853339	0.990749	0.942816	1.06801	0.246351	1.22067
	ENSG00000116649.5	SRM	34.9826	43.1149	43.3318	43.6581	58.8671	16.2212	81.019	65.0666																										COQ2	1.4828	0.734405	0.734434	1.41396	0.793614	1.08948	0.774141	0.977168
	ENSG00000171824.9	EXOSC10	19.348	18.2975	18.1672	26.8934	28.1513	19.4096	44.3178	25.6195																										COQ3	0.550314	0.814639	0.472931	1.35743	1.00482	1.24811	0.20568	2.34607
	ENSG00000226849.1	RP4-635E18.7	0.78187	0.257786	0.851079	0.735359	1.34185	0.390768	0.859147	1.68876																										COQ4	0.845723	0.962432	0.810561	0.835745	1.15663	1.11203	1.25405	1.02283
	ENSG00000230337.1	RP4-635E18.6	0.955267	1.29493	0.259114	0.143344	0.72351	0.36063	0.793839	0.0972174																										COQ5	0.975515	0.802638	0.619222	1.2193	0.813802	0.581046	1.67707	1.31141
	ENSG00000198793.8	MTOR	7.89452	4.77412	10.3255	7.1151	12.462	6.90886	17.0341	9.17556																										COQ6	1.18006	0.966076	0.994825	1.0105	1.06255	0.990967	0.841334	0.953698
	ENSG00000225602.1	MTOR-AS1	0	0	0	0	0.014276	0	0	0																										COQ7	0.650689	0.869054	0.444987	1.36884	1.18409	0.808553	1.46127	1.21252
	ENSG00000253086.1	RNU6-537P	0	0	0	0	0	0	0	0																										COQ9	0.528172	0.625955	0.585925	1.45062	1.13548	0.894293	1.93919	0.840363
	ENSG00000271794.1	snoU13	0	0	0	0	0	0	0	0																										COX10	0.930655	0.554755	0.584176	1.26124	1.20627	1.35836	0.916405	1.18815
	ENSG00000171819.4	ANGPTL7	0.0137198	0.0034997	0.0385931	0.0080063	0.013855	0	0.0068213	0.0228057																										COX11	1.54601	0.877988	0.408633	0.676413	1.27221	0.850125	1.30694	1.06168
	ENSG00000207451.1	RNU6-291P	0	0	0	0.167458	0	0	0	0																										COX14	1.98687	0.774275	0.750558	1.34628	0.982218	0.523698	1.08718	0.548924
	ENSG00000238173.1	RPL39P6	0.2047	1.0443	0.0719761	0	0.103358	0.400699	0	0.194435																										COX15	0.574714	0.743188	0.455818	1.48481	1.29225	0.907905	1.39291	1.1484
	ENSG00000120942.9	UBIAD1	5.51023	4.45553	5.10929	5.99735	7.25004	5.21276	9.87252	5.87236																										COX16	2.15348	0.936632	0.540525	1.26995	1.16919	0.289522	0.812713	0.827982
	ENSG00000238199.1	UBE2V2P3	0.163947	0.0179228	0.0247058	0	0.230605	0	0.262005	0.166849																										COX17	1.94352	1.27991	0.926499	1.29892	0.855561	0.151299	0.855688	0.688596
	ENSG00000224338.2	RP11-149P14.1	0	0	0	0	0	0	0	0																										COX18	0.511317	0.452581	0.689577	1.18989	1.3448	1.47039	1.3556	0.985857
	ENSG00000204624.6	PTCHD2	0.116572	0.0879311	0.316198	0.096208	0.301448	0.0171142	0.0943887	0.0332178																										COX20	0.712541	1.57629	0.64731	1.10409	1.20581	0.738249	0.82766	1.18805
	ENSG00000235643.1	RP1-69M21.2	0.0955798	0.103617	0	0.0836638	0.0120652	0	0.0475211	0																										COX4I1	0.956621	0.839704	0.620584	1.99442	0.713535	0.612365	1.4596	0.803171
	ENSG00000116661.9	FBXO2	5.95421	15.2327	14.0873	0.97652	8.53297	0.323759	3.00389	0.189445																										COX4I2	0	0	0	0	0	0	8	0
	ENSG00000132879.9	FBXO44	5.39692	4.80506	8.00127	16.7803	4.4181	1.00943	4.92871	5.61833																										COX5A	0.855149	1.07303	0.509558	1.99437	1.10605	0.642147	0.943406	0.876296
	ENSG00000116663.6	FBXO6	5.8986	1.50462	3.9208	4.64454	1.52488	0.533827	2.13927	1.41029																										COX5B	1.72126	0.997333	0.92013	1.71368	0.677072	0.443103	0.987843	0.539574
	ENSG00000116670.10	MAD2L2	11.1416	35.7119	17.3163	21.6855	22.1166	4.75789	17.6831	14.3442																										COX6A1	1.544	0.929031	0.826592	1.33475	0.966848	0.567416	1.1676	0.663762
	ENSG00000162490.6	DRAXIN	0.0905629	0.639715	0.664305	0.0146349	0.281752	0.012273	0.013508	0.0148883																										COX6A2	4.14307	0	0	0	0	0	3.85693	0
	ENSG00000177674.11	AGTRAP	8.9225	15.8094	4.57062	6.48082	6.21298	10.0175	9.43388	11.9754																										COX6B1	1.84845	0.989971	1.41758	1.12212	0.888463	0.297217	0.706377	0.729823
	ENSG00000215910.3	C1orf167	0.0052487	0.0020083	0.0138416	0	0.0039753	0.0192644	0.0078288	0.0093478																										COX6B2	0.682699	1.47726	5.21277	0.296981	0.137496	0.0726431	0.077596	0.0425507
	ENSG00000177553.6	RP11-56N19.5	0	0	0	0	0	0	0	0																										COX6C	1.09718	1.40915	0.751483	1.98082	0.741633	0.660631	0.738174	0.620936
	ENSG00000177000.6	MTHFR	1.47105	0.405879	1.99765	1.73803	1.8678	2.15302	1.66759	2.19926																										COX7A1	0	0.109796	0.624522	5.0428	0.394171	0.911101	0.296601	0.621007
	ENSG00000011021.17	CLCN6	3.04701	1.22677	2.47754	1.26389	4.14039	2.15222	2.73206	6.36937																										COX7A2	1.72977	0.642512	0.583258	1.4586	1.02106	0.393774	0.949232	1.22179
	ENSG00000242349.1	NPPA-AS1	0.140058	0.0247334	0.0795526	0.0188611	0.71807	0.300525	0.522263	0.184201																										COX7A2L	1.39982	0.932075	0.43688	0.889274	0.702301	0.941505	1.84495	0.853195
	ENSG00000175206.6	NPPA	0.0859053	0.0093912	0.103563	0.150391	0.204486	0	0.183047	0.0961683																										COX7A2P2	1.97366	0.680151	0.644782	0.473309	1.22088	0	2.52635	0.480866
	ENSG00000120937.8	NPPB	27.9619	0.33857	0.311136	0.0774553	0.0446795	0.0866065	1.31984	0																										COX7B	1.70025	0.682871	0.689646	1.4902	1.25506	0.324004	1.18397	0.674007
	ENSG00000224904.1	RP5-934G17.6	0.0155252	0.0029701	0.0081884	0.0067948	0.017638	0	0.0057892	0.002765																										COX7B2	1.28946	5.51014	0	0	0	0	1.2004	0
	ENSG00000199347.1	RNU5E-1	0	0	0.449851	0	0.193797	0	0	0.0607609																										COX7C	1.39465	0.556345	0.572683	1.40665	1.32077	0.73464	1.15825	0.856008
	ENSG00000201801.1	RNU5E-4P	0	0	0	0	0	0	0.0636089	0																										COX8A	1.62578	1.00527	0.893477	1.39823	1.27127	0.406787	0.818807	0.580384
	ENSG00000116685.11	KIAA2013	21.2561	18.0922	20.3095	26.8306	22.776	29.6586	28.5548	21.645																										COX8C	0	0	3.72297	0	0.563948	0	3.71308	0
	ENSG00000083444.12	PLOD1	19.863	31.5645	24.8275	32.2303	24.5106	21.0274	49.0872	49.2112																										CPOX	0.287638	0.339569	0.307263	0.509862	0.388319	5.24866	0.279493	0.639201
	ENSG00000116688.12	MFN2	20.3198	25.8481	26.2345	45.9714	33.896	23.8824	43.7432	30.5566																										CPS1	0.0903391	0.0680943	0.288722	0.105158	0.00368366	4.53592	2.88303	0.0250606
	ENSG00000270914.1	RP5-1077B9.5	0	0	0	0	0	0	0	0																										CPT1A	0.977616	1.05061	0.321219	1.54453	2.13964	1.03858	0.0853848	0.842425
	ENSG00000116691.6	MIIP	9.57468	8.32089	7.08407	10.4802	9.26599	5.23068	10.2415	8.47508																										CPT1B	0.260017	0.365462	1.24932	1.09212	1.30513	1.39258	1.01405	1.32133
	ENSG00000202461.1	Y_RNA	0.0905753	0	0	1.9028	0.0686008	0	0	0																										CPT1C	0.493054	0.17427	0.319403	0.113188	0.0750763	0.665215	5.88463	0.275167
	ENSG00000243539.2	RN7SL649P	0	0	0	0	0	0	0	0																										CPT2	0.623973	0.57182	0.460044	1.52963	1.38457	0.733124	1.20622	1.49061
	ENSG00000120949.10	TNFRSF8	0.0876191	0.134099	0.0115532	0.0623152	0.0269595	0.0723575	0.0122521	0.0585177																										CRAT	0.61088	1.68655	0.453358	1.59794	0.623804	0.696963	0.852952	1.47755
	ENSG00000201135.1	RNU6-777P	0	0	0	0	0	0	0	0																										CRLS1	1.14401	0.361591	0.825424	2.03505	1.00491	0.795961	0.867578	0.965472
	ENSG00000227875.2	RP11-426M1.2	0	0.0614294	0	1.12427	0	1.23745	0	0																										CROT	1.42001	1.16253	0.432875	1.24416	0.73707	2.01713	0.482403	0.503828
	ENSG00000028137.12	TNFRSF1B	1.4703	39.5751	4.98539	2.92131	28.237	25.3882	0.630346	0.939003																										CRY1	1.11713	0.901912	0.963263	0.362755	0.735292	0.761653	1.76121	1.39678
	ENSG00000263676.1	MIR4632	0	0	0	0	0	0	0	0																										CRYAB	0.291257	1.52948	5.36477	0.239476	0.0228785	0.253835	0.172153	0.126156
	ENSG00000225196.2	RP5-1118D24.2	0	0.0247856	0	0	0.0490626	0	0	0																										CRYM	0.133147	0.212905	0.0417585	4.98627	0.453327	2.13223	0.0247902	0.0155713
	ENSG00000252969.1	SNORA70	0	0	0	0	0	0	0.061557	0																										CS	0.709707	0.728586	0.664808	0.872098	1.2311	1.0056	1.35226	1.43584
	ENSG00000048707.9	VPS13D	2.72549	1.30954	2.69588	4.22598	2.41841	2.41728	3.02668	5.75618																										CSDE1	0.697043	0.606675	0.629629	0.947537	0.851814	1.41369	1.36017	1.49345
	ENSG00000239149.1	SNORA59A	0.202007	0.103056	0	0.117882	0.152998	0.494284	0.351523	0.431722																										CTPS2	0.690851	0.696321	0.75206	1.46389	1.82071	0.576078	1.30311	0.696979
	ENSG00000229484.1	RP5-888M10.2	0	0	0.0246494	0	0	0.102919	0	0																										CTSA	0.935907	2.79633	0.637562	1.80298	0.572734	0.302904	0.47238	0.479207
	ENSG00000162496.4	DHRS3	8.3983	9.28677	7.49742	0.560491	1.39621	2.54808	0.278983	31.7893																										CTSB	1.67935	0.828897	0.611842	1.10135	0.414256	2.1057	0.58786	0.670744
	ENSG00000221340.1	RNU6ATAC18P	0	0	0	0	0	0	0	0																										CTU1	0.558468	1.61042	1.21251	0.713485	0.870007	1.60992	0.966357	0.458845
	ENSG00000272482.1	RP11-474O21.5	0.148333	0.113511	0.0938819	0.779044	0.0449385	0.0435543	0.0221248	6.53048																										CTU2	0.829196	1.24652	0.417236	0.967779	1.15546	0.831332	1.47192	1.08056
	ENSG00000204518.2	AADACL4	0	0.0049728	0	0	0	0.0095405	0.0048464	0																										CXADR	1.28852	0.88793	0.608778	1.15673	0.298488	0.939962	0.404511	2.41507
	ENSG00000226166.2	RP11-474O21.2	0	0	0	1.43984	0	1.47579	0	0																										CXorf23	0.556783	1.07109	0.815843	2.02769	1.25402	1.20596	0.64337	0.425249
	ENSG00000188984.7	AADACL3	0.0101111	0	0.0026664	0.0044253	0.0019145	0	0	0.0018008																										CYB5A	0.41842	0.91294	0.417196	2.26747	0.419899	0.790418	1.32729	1.44636
	ENSG00000238771.1	snoU13	0	0	0	0	0	0	0	0																										CYB5B	0.935408	1.32778	0.984508	1.88	1.34265	0.229353	0.559617	0.740677
	ENSG00000157330.5	C1orf158	0.0047242	0	0	0	0	0.0034679	0.0017616	0.0033655																										CYB5R1	0.865006	0.868399	1.02393	1.94841	0.931574	0.753945	0.724216	0.884521
	ENSG00000116726.4	PRAMEF12	0	0	0	0	0	0.0084133	0	0																										CYB5R2	4.00331	0.236701	0.831576	0.910796	0.413219	0.0269593	0.123809	1.45363
	ENSG00000116721.9	PRAMEF1	0.0167856	0	0	0	0	0	0	0																										CYB5R3	0.602436	1.09266	1.04763	0.899275	0.913306	0.648791	1.45866	1.33724
	ENSG00000228338.1	RP5-845O24.8	0.0270767	0.0207202	0	0	0.0205076	0	0	0																										CYBA	1.81872	1.27519	0.0260795	1.52475	0.989114	1.08007	0.191605	1.09448
	ENSG00000204513.5	PRAMEF11	0	0	0	0.0097433	0	0	0	0																										CYBB	0.128169	0.365533	1.76728	0.873341	0.29745	2.08283	1.55934	0.92605
	ENSG00000231103.2	RP5-845O24.3	0	0	0	0	0	0	0	0.0051456																										CYC1	0.669718	0.991987	1.00281	1.37338	0.658061	0.605309	1.76284	0.935903
	ENSG00000179172.7	HNRNPCL1	0.406444	0.735156	0.487203	0.210229	0.720618	0.935749	0.378898	1.0858																										CYCS	1.67693	0.697452	0.707049	1.25235	0.862377	1.03405	0.763877	1.00591
	ENSG00000120952.4	PRAMEF2	0	0	0	0.0109123	0	0	0	0																										CYP11A1	0.692278	0.136326	4.52328	0.379469	1.76188	0.226248	0.184134	0.0963808
	ENSG00000243073.3	PRAMEF4	0	0	0	0	0	0	0	0																										CYP11B1	0.989308	0	0	1.89804	0	2.26332	0.921008	1.92833
	ENSG00000187545.5	PRAMEF10	0	0	0	0	0	0	0	0																										CYP11B2	0	0	2.05502	3.01703	0	0	2.92796	0
	ENSG00000204510.1	PRAMEF7	0	0	0	0.0097169	0	0	0	0																										CYP17A1	0.0411931	0.340699	0.215322	0	7.03292	0.094239	0.115045	0.160582
	ENSG00000207434.1	RNU6-1072P	0	0	0	0	0	0	0	0																										CYP1A1	1.42449	0.801827	2.25451	1.14706	0.303008	0.741584	0.285005	1.04251
	ENSG00000234064.1	RP11-450I1.2	0	0	0	0	0	0	0	0																										CYP1B1	0.112571	0.260144	0.188208	2.20097	0.294923	0.571869	0.431512	3.9398
	ENSG00000232423.3	PRAMEF6	0	0	0	0	0	0	0	0																										CYP24A1	4.50561	1.20956	2.09675	0.0512418	0.075029	0.0152758	0.0197453	0.0267954
	ENSG00000250894.1	RP11-450I1.4	0	0	0	0.0261386	0	0	0	0																										CYP27A1	1.2883	0.273113	0.0863037	5.97027	0.330971	0.0308561	0.0142881	0.00589244
	ENSG00000204508.3	PRAMEF22	0	0	0	0	0	0	0.0052787	0																										CYP27B1	0.773621	0.839611	0.39569	0.59771	0.668676	2.57066	0.371502	1.78253
	ENSG00000239810.2	WI2-3308P17.2	0	0	0	0	0	0	0	0																										CYP2D6	0.0975833	1.72495	0.630097	0.792907	1.11353	1.61523	1.539	0.486697
	ENSG00000250113.1	RP13-221M14.6	0	0	0	0	0	0	0	0																										CYP2E1	0.0839519	0.0534111	0.32912	0.272567	1.36779	5.24468	0.532046	0.116432
	ENSG00000204505.3	PRAMEF25	0	0	0	0	0	0	0	0																										D2HGDH	0.255799	1.47585	0.348583	1.77662	0.742572	0.980253	1.78847	0.631855
	ENSG00000233336.1	RP13-221M14.2	0	0	0	0	0	0	0	0																										DACT2	0.215578	0.074292	0.880352	0.258492	6.34765	0.123296	0.100345	0
	ENSG00000229978.1	RP13-221M14.3	0	0	0	0	0	0	0	0																										DAO	0	0	1.40921	2.0689	0	2.46702	1.0039	1.05097
	ENSG00000236179.1	RP13-221M14.4	0	0	0	0	0	0	0	0																										DAOA	0	0	0	0	0	0	8	0
	ENSG00000179412.8	HNRNPCP5	0.159369	0.264237	0.16811	0.186	0.147527	0.298965	0.105648	0.252294																										DAP3	0.776682	0.774231	0.731549	1.61601	0.972634	1.13193	0.984895	1.01207
	ENSG00000224199.1	WI2-2994D6.1	0	0	0	0	0	0	0	0.0050216																										DARS2	0.791486	0.910617	0.699415	1.70129	1.01336	0.945509	0.793741	1.14458
	ENSG00000229571.2	PRAMEF26	0	0	0	0.0242791	0	0	0	0																										DBI	1.3721	0.835112	0.771751	1.67366	1.38822	0.293365	0.828865	0.83692
	ENSG00000204503.5	PRAMEF3	0	0	0	0	0	0	0	0																										DBT	0.691407	0.374617	0.681684	0.946683	0.972334	1.80607	0.966339	1.56086
	ENSG00000233394.1	RP11-248D7.2	0	0	0	0	0	0	0	0																										DCAF5	0.61266	0.818076	0.952836	0.545232	0.922497	1.60138	1.64662	0.900701
	ENSG00000204502.2	PRAMEF5	0	0	0	0	0	0	0	0.0039306																										DCAKD	0.684117	0.690156	0.256018	1.08105	0.876162	0.748557	2.11769	1.54625
	ENSG00000231219.1	RP11-219C24.8	0	0	0	0	0	0	0	0																										DCPS	1.1043	1.2513	0.604916	0.885781	1.45043	0.537764	1.09135	1.07416
	ENSG00000207511.1	RNU6-771P	0	0	0	0	0	0	0	0																										DDAH1	0.541139	0.286626	1.05779	1.64238	0.364567	1.52286	0.632838	1.9518
	ENSG00000182330.6	PRAMEF8	0	0	0	0	0	0	0	0																										DDAH2	0.522433	2.58579	1.11546	1.21673	0.951231	1.14708	0.195859	0.265423
	ENSG00000237700.1	RP11-219C24.6	0	0	0	0	0	0	0	0																										DDIT4	0.130474	0.0698688	0.0917755	0.317685	0.060582	6.75026	0.324101	0.255254
	ENSG00000204501.2	PRAMEF9	0	0	0	0	0	0	0	0																										DDX23	0.7779	0.845383	0.832967	0.960415	1.64006	0.501784	1.40279	1.0387
	ENSG00000228229.2	RP11-219C24.10	0	0	0	0	0	0	0	0																										DDX28	0.601727	0.701556	0.362672	0.897879	2.20179	0.930209	1.32865	0.975516
	ENSG00000204495.3	PRAMEF13	0.0094593	0	0	0	0	0	0	0.0033694																										DDX3X	0.765103	0.881388	1.07081	0.988221	1.53672	0.912229	0.663754	1.18177
	ENSG00000204491.2	PRAMEF18	0	0	0	0	0	0	0	0																										DECR1	0.171698	0.585188	0.404663	3.48238	0.820639	0.808361	1.02389	0.703188
	ENSG00000204488.3	PRAMEF16	0	0	0	0	0	0	0	0																										DEGS1	0.998456	1.3069	1.74941	0.368156	0.828738	0.810494	0.64127	1.29657
	ENSG00000204486.3	PRAMEF21	0	0	0	0	0	0	0	0																										DGAT2	0.507377	0.689776	0.594047	3.76725	0.874806	0.50801	0.923957	0.134779
	ENSG00000204485.2	XX-FW84067D5.1	0	0	0	0	0	0	0	0																										DGUOK	1.05025	0.866335	0.613298	1.08212	1.26635	0.48533	1.67048	0.965848
	ENSG00000224581.1	XX-FW84067D5.2	0	0	0	0	0	0	0	0																										DHFRL1	0.23642	1.44074	0.345623	2.35272	1.24489	0.900793	0.578731	0.900085
	ENSG00000157358.7	PRAMEF15	0	0	0	0	0	0	0	0																										DHODH	0.361452	0.71021	0.261472	1.06858	2.10625	1.26815	1.70401	0.51988
	ENSG00000204481.6	PRAMEF14	0	0	0	0	0	0	0	0																										DHRS1	0.723467	0.547035	0.813971	1.74795	1.07805	0.773994	1.35381	0.961717
	ENSG00000204480.6	PRAMEF19	0	0	0	0	0	0.0141557	0	0																										DHRS2	1.98985	1.68668	0.647555	0.037351	0.0639878	3.19968	0.361115	0.0137828
	ENSG00000204479.4	PRAMEF17	0	0	0	0	0	0	0	0																										DHRS4	0.750777	0.727929	0.602623	0.890119	1.18725	1.09744	2.24127	0.502589
	ENSG00000204478.5	PRAMEF20	0	0	0	0	0	0	0	0																										DHTKD1	0.545868	0.954808	1.2684	1.0102	0.909976	0.818057	1.52153	0.971161
	ENSG00000162494.5	LRRC38	0.107892	0.0150115	0.0103464	0.0085855	0	0.0071999	0	0.0419241																										DHX29	0.649558	0.766168	0.67555	1.1999	1.29941	0.717818	0.560535	2.13106
	ENSG00000259961.1	RP4-597A16.2	0	0	0	0	0	0	0	0																										DHX30	0.760565	1.36661	0.800743	0.454889	1.06765	0.986399	1.10861	1.45454
	ENSG00000215909.3	RP4-597A16.3	0	0	0	0	0	0	0	0																										DHX32	0.78108	1.70763	0.912464	1.42286	0.601078	1.00314	0.71533	0.856418
	ENSG00000162493.12	PDPN	0.011044	0.0147898	0.0582488	0.188509	0.0020912	0.0810695	0.0041182	0.019669																										DHX57	0.694824	0.980021	0.442117	0.62362	1.05913	1.03698	1.889	1.27432
	ENSG00000222952.1	RNA5SP41	0	0	0	0	0	0	0	0																										DIABLO	0.952161	0.917384	0.732876	0.876411	1.3111	0.943987	1.36884	0.897249
	ENSG00000266358.1	AL359771.1	0	0	0	0	0	0	0	0																										DIAPH2	0.423776	0.657996	0.820229	1.38487	0.90128	1.82532	1.02729	0.959245
	ENSG00000237445.2	CTA-520D8.2	0	0	0	0	0	0	0	0																										DISC1	0.281018	0.948561	0.284836	0.248831	2.37662	0.164844	2.70163	0.99366
	ENSG00000253085.1	SCARNA11	0	0	0.0830494	0	0	0	0	0																										DLAT	0.622271	0.752706	1.04141	0.947206	1.41237	0.910709	0.882175	1.43115
	ENSG00000116731.18	PRDM2	4.6832	2.17862	4.15	2.6774	4.56129	2.57634	5.8257	7.98203																										DLD	1.04279	0.687328	0.42525	1.25758	1.12972	1.25534	0.773235	1.42875
	ENSG00000252151.1	RNU6-1265P	0	0	0	0	0	0	0	0																										DLST	1.00627	0.809476	0.559524	0.80983	1.33138	1.32464	0.881581	1.27731
	ENSG00000231606.1	RP11-344F13.1	0	0	0	0	0	0	0	0																										DMGDH	0.0357923	0.0118412	0.0205799	0.0247204	0.038259	7.64785	0.167934	0.0530207
	ENSG00000234593.1	RP4-704D23.1	0	0	0	0	0	0	0	0																										DMPK	0.247998	2.14692	1.55072	0.729202	1.21148	1.07698	0.482565	0.554125
	ENSG00000189337.11	KAZN	2.16978	0.964577	0.987889	5.95281	0.306199	1.273	1.19181	0.260854																										DNA2	0.456651	0.797333	0.560702	0.663765	1.62512	1.3499	0.829384	1.71715
	ENSG00000235829.1	TBCAP2	0	0	0	0	0	0.0460927	0	0																										DNAJA1	1.28674	0.807027	1.71509	0.990076	1.13226	0.504044	0.580741	0.984027
	ENSG00000175147.7	TMEM51-AS1	1.01703	0.106128	0.711959	2.83257	0.0280104	1.7103	0.537831	1.06702																										DNAJA3	0.547904	0.595605	0.446565	1.42682	0.843009	1.77214	1.24695	1.12101
	ENSG00000171729.9	TMEM51	8.71346	8.7833	10.4012	4.5355	0.979368	9.48531	14.8197	5.95348																										DNAJC11	0.520786	0.775153	0.73644	0.975926	1.34641	1.10028	1.30782	1.23718
	ENSG00000204464.3	C1orf195	0.036619	0.0980782	0	0	0.0693371	0	0.0273097	0.026087																										DNAJC15	1.28167	0.109526	0.543473	5.02577	0.305154	0.00566605	0.554231	0.174507
	ENSG00000215720.4	RP1-21O18.3	0.028831	0	0.0304125	0	0	0	0.0860064	0.0102694																										DNAJC19	1.29691	0.833536	0.633686	1.04311	0.796589	0.949749	1.53569	0.910736
	ENSG00000142621.15	FHAD1	0.082728	0.161235	0.02318	0.0113147	0.0215385	0.140432	0.0597689	0.11879																										DNAJC27	0.805676	0.719459	0.534479	1.07234	1.03691	1.38726	1.23327	1.21061
	ENSG00000233485.1	RP3-467K16.2	0.0606819	0.222894	0	0.0141644	0.009192	0.0059392	0.0331873	0.0230555																										DNAJC30	0.993305	1.4808	0.726622	1.08088	0.821861	0.961863	1.21043	0.72424
	ENSG00000236045.1	RP3-467K16.7	0	0.0430935	0.0148506	0	0	0.0206688	0	0																										DNAJC4	0.846705	1.4001	0.665901	1.6178	0.945544	0.929063	1.12936	0.465525
	ENSG00000228140.1	RP3-467K16.4	0.0276729	0.0211764	0.0229356	0.155718	0.0164679	0.0232155	0.0206379	0.0506928																										DNAJC5	0.495515	2.00989	1.01702	1.28006	0.833975	0.658595	0.77682	0.928122
	ENSG00000142634.8	EFHD2	32.7553	27.1761	21.6654	28.4239	48.496	45.7971	26.862	30.8303																										DNLZ	1.50461	1.37953	1.40134	0.697221	0.923751	0.818803	0.853489	0.421256
	ENSG00000162438.7	CTRC	0.0675287	0.0044935	0.0123883	0.18504	0.0200135	0	0.0087585	0.0041832																										DNM1L	0.757073	0.754065	0.958847	0.995364	1.21575	1.25591	1.06137	1.00162
	ENSG00000142615.7	CELA2A	0	0	0	0	0	0	0	0																										DNM3	1.07873	1.23034	0.926774	2.0832	1.7921	0.0812859	0.767396	0.0401683
	ENSG00000215704.5	CELA2B	0	0.0074451	0	0	0.0073687	0	0.0217673	0.0069309																										DPYSL2	0.856403	1.03092	0.694675	0.758065	1.42787	1.47995	0.718776	1.03333
	ENSG00000132906.13	CASP9	1.81367	1.40337	1.06002	1.30615	3.30014	2.02744	1.83513	2.44004																										DRG2	1.10322	0.7735	0.580812	0.784045	1.50727	0.809958	1.08497	1.35622
	ENSG00000116138.8	DNAJC16	2.14466	1.74352	2.05005	4.00803	2.53409	3.55932	4.78005	2.54435																										DSP	0.315945	1.38144	1.20995	1.13446	1.34733	1.21982	0.57904	0.812014
	ENSG00000251866.1	SCARNA21	0	0	0	0	0.0553706	0	0	0																										DTYMK	1.29699	1.39498	0.434254	1.03831	1.19659	0.496645	0.846399	1.29582
	ENSG00000272510.1	RP4-680D5.8	0	0.0378369	0.15647	0.0865604	0.374487	0	0.221248	0.0704474																										DUS2	0.370743	0.468681	0.492265	0.999512	1.99146	1.25358	1.31689	1.10687
	ENSG00000116771.5	AGMAT	0.706884	2.61723	7.84058	2.92705	17.5203	16.3002	7.07432	0.0572932																										DUSP21	0	0	0	8	0	0	0	0
	ENSG00000237301.1	RP4-680D5.2	0.133109	0.0550597	0.129026	0.132259	0.441408	0.0528163	0.1261	0.0230656																										DUSP26	0	0.678579	0.643293	3.30551	0.974446	1.68928	0.229138	0.479758
	ENSG00000235084.2	CHCHD2P6	1.39568	3.69573	2.43036	1.51256	3.64104	2.34175	1.42087	4.45054																										DUT	1.09674	1.36849	0.543834	0.366244	1.70153	0.595168	1.15391	1.17408
	ENSG00000252417.1	RNU7-179P	0	0	0	0	0	0	0	0																										DYNLL1	1.58423	0.808595	0.993416	0.921607	1.20068	0.567203	0.644814	1.27946
	ENSG00000236500.1	RP4-680D5.4	0	0	0.0479841	0	0	0	0	0																										DYNLL2	0.678143	1.93146	0.808494	0.620113	1.28283	0.685498	1.29816	0.695304
	ENSG00000197312.7	DDI2	5.25103	2.85669	5.13053	13.0727	6.43408	5.91001	11.3379	9.34536																										E2F1	1.00467	1.9512	0.860108	1.04988	0.873149	0.548249	1.07614	0.63661
	ENSG00000271742.1	RP4-680D5.9	0	0	0	0	0	0	0	0.0569633																										EARS2	0.557564	0.667197	0.431003	0.901346	0.963627	1.26337	1.61194	1.60395
	ENSG00000116786.7	PLEKHM2	18.7107	7.91878	14.2861	14.7782	14.715	6.28152	15.0916	14.9161																										ECH1	0.981935	0.516594	0.860067	1.10114	1.84832	0.705591	1.24455	0.741798
	ENSG00000237938.1	RP11-288I21.1	0.184599	0.0470876	0.129817	0	0.186418	0.752817	0.0764837	0.102283																										ECHDC2	0.331482	0.792665	1.23116	2.27475	0.609605	2.60691	0.0994521	0.053985
	ENSG00000162461.7	SLC25A34	0.29485	0.0414953	0.125124	0.0593311	0.0539039	0.0149267	0.118793	0.0482868																										ECHDC3	0.0161705	0.0891602	0.126786	0.279205	0.032009	0.147972	7.13535	0.17335
	ENSG00000162460.6	TMEM82	0	0	0	0.0353645	0.0050999	0.0197714	0	0.0095938																										ECHS1	0.830471	1.09589	0.438973	1.37588	1.11637	0.862249	0.814572	1.46559
	ENSG00000224459.1	RP11-169K16.4	0	0.100628	0	0.0383683	0.0165993	0	0	0																										ECI1	0.605711	0.844906	0.309805	0.811667	0.978983	1.88001	1.25977	1.30915
	ENSG00000162458.8	FBLIM1	2.79748	1.43491	2.66477	7.25307	5.16299	12.1554	0.702449	0.0479284																										ECI2	0.900161	0.38778	0.272719	0.0796685	1.10971	1.31831	2.59842	1.33323
	ENSG00000224321.1	RP11-169K16.6	0.877286	5.81824	0.903374	1.13359	0.980851	0.306658	0.498486	0.758891																										ECSIT	0.618738	1.21762	0.507941	0.849981	1.12723	0.675353	2.04892	0.954214
	ENSG00000233954.4	RP11-169K16.7	26.4801	59.0454	30.6526	26.3214	49.2005	31.1882	31.9376	80.6142																										EEFSEC	0.864817	1.09236	0.769748	1.20701	0.989842	0.899373	1.44935	0.727506
	ENSG00000178715.7	RP11-169K16.8	1.10649	3.70444	1.82372	2.09851	0.803123	1.11681	2.37244	4.40106																										EFHD1	0.0151413	0.00347862	0.0156642	0.0169451	0.0156104	0.0375259	7.04838	0.847257
	ENSG00000179743.2	RP11-169K16.9	1.23166	2.93502	1.48156	1.37443	3.11494	4.45711	1.09312	4.75397																										EHHADH	0.961779	0.165792	0.445766	3.12807	0.695144	0.706195	1.03674	0.86051
	ENSG00000065526.6	SPEN	9.27745	2.73603	11.2591	13.5663	11.705	7.72852	13.7135	14.8247																										ELAC2	1.16247	0.741193	0.676563	0.897464	1.3722	0.895528	0.7991	1.45548
	ENSG00000238818.1	snoU13	0	0	0	0	0	0.148775	0	0																										ELK1	0.587651	1.29273	0.686991	0.882938	1.20925	0.852988	1.36855	1.11889
	ENSG00000270620.1	RP1-134O19.3	0	0	0	0	0	0	0	0.0691119																										ELK3	2.02059	1.183	2.00897	0.295291	0.191075	0.359079	1.50819	0.433803
	ENSG00000116809.7	ZBTB17	5.12957	3.81452	4.51209	5.06268	6.38251	4.40864	4.16578	7.84504																										ELN	0.0269196	0.123691	0.05863	4.0972	0.106573	3.46926	0.100241	0.01749
	ENSG00000234607.2	RP11-5P18.1	0	0	0	0	0.0275378	0	0	0.0129508																										EMC2	0.834992	0.877355	0.673736	1.40493	0.686621	1.13077	1.08437	1.30722
	ENSG00000231353.1	RP11-5P18.3	0	0	0	0	0	0	0	0																										EMC8	0.86443	0.81613	0.789454	1.44538	0.977397	0.697019	1.26926	1.14093
	ENSG00000224966.4	TBC1D3P6	0	0	0.0112229	0.0186258	0	0	0	0.0075793																										ENDOG	0.521279	1.18301	0.773723	0.882973	1.70365	0.48316	2.15477	0.297437
	ENSG00000183888.4	C1orf64	0	0.009132	0	0.0069639	0.605569	0.00584	0	0.0085013																										ENOSF1	0.484881	1.22955	0.43572	0.774975	1.16223	1.72184	1.02347	1.16732
	ENSG00000173641.13	HSPB7	0.0057275	0.0065744	0.0060416	0.115309	0.0195207	0.12613	0.0085429	0.0183609																										EPAS1	2.36423	1.97831	0.210542	2.69699	0.00993316	0.286589	0.0412092	0.412195
	ENSG00000186510.7	CLCNKA	0.0117779	0.0315453	0.006212	0.0154643	0.0334518	0.0129686	0	0.0104881																										EPHA4	3.15272	1.47295	0.657309	0.0251742	0.915594	0.423267	1.34574	0.00724655
	ENSG00000232456.1	RP11-5P18.10	0	0.0445014	0.0153358	0.0254517	0.0110112	0	0.075897	1.54319																										ERAL1	0.934203	0.796198	0.627623	1.16893	1.11781	0.987755	1.22594	1.14154
	ENSG00000184908.13	CLCNKB	0.113016	0.124321	0.0037255	0	0.0962967	0.0103701	0	0.0956072																										ERBB4	0.33971	0.401385	0.253672	1.11728	0.288195	1.44332	4.15644	0
	ENSG00000185519.8	FAM131C	0.26475	0.750533	0.425256	5.36171	0.82942	0.291514	0.493614	3.40775																										ERCC6L2	0.843675	1.26355	0.744301	0.781889	0.87291	1.00725	1.34922	1.13721
	ENSG00000142627.9	EPHA2	104.006	52.3512	76.1019	82.503	48.7815	14.3651	35.1995	8.59915																										ERN1	0.375424	0.762738	0.390058	0.950332	0.414992	2.16003	2.2078	0.738629
	ENSG00000227959.1	RP11-276H7.2	0.679315	0.571823	0.644919	0.832474	1.50064	0.166219	0.810591	0.12905																										ESR2	0.564267	0.853093	1.28446	0.34921	0.882757	0.416415	1.60978	2.04002
	ENSG00000224621.1	RP11-276H7.3	0.43273	0.705478	0.87324	3.03025	1.09723	0.331461	0.869945	0.0134031																										ETFA	0.970344	0.561248	0.617976	1.30604	1.4379	0.804333	1.01892	1.28325
	ENSG00000142632.12	ARHGEF19	1.99066	1.49964	4.28134	1.24656	2.44327	6.65863	0.939703	2.03345																										ETFB	1.6153	1.28229	0.514737	0.706512	1.8968	0.191405	1.03107	0.761901
	ENSG00000237276.4	ANO7P1	0.426887	0.0865876	0.124783	0.018008	0.0779084	0.317137	0.0537	0.0696155																										ETFDH	0.36284	0.309485	0.234039	1.89821	1.1223	0.965863	1.75568	1.35157
	ENSG00000204377.3	C1orf134	0.16246	0.248643	0.214215	0	0.184569	0.775163	0.363479	0.549742																										ETHE1	1.34369	0.813782	2.67046	1.41624	0.237715	0.795339	0.217015	0.50576
	ENSG00000132881.7	RSG1	2.1	1.08485	1.14603	1.83239	2.22271	2.85936	1.08197	3.37901																										ETNPPL	0.298831	0	0.0433891	0	0.197177	0.0759607	3.3074	4.07725
	ENSG00000233929.1	MT1XP1	0.0550269	0.252653	0.232181	0.963334	0.166707	0.161572	0.123114	0.431206																										EXOG	0.745038	0.957635	0.613036	0.689157	1.23376	1.34582	0.915445	1.5001
	ENSG00000037637.6	FBXO42	2.59635	1.56488	1.96364	6.31239	2.86727	2.35997	3.29061	3.31696																										EYA2	1.20496	0.870038	0.899778	1.76131	0.283952	2.10027	0.320495	0.559197
	ENSG00000055070.12	SZRD1	21.7269	21.6451	30.3468	27.8262	43.147	25.5028	33.9795	34.3903																										FADS1	1.18154	0.0592824	0.695504	0.24634	2.07133	0.0861471	3.13353	0.526315
	ENSG00000226457.1	RP11-430L17.1	0.214908	0.411141	0.226696	0.188116	0.2645	0.118317	0.220377	0.784629																										FAHD1	0.851386	0.852367	0.440399	1.70055	0.678796	0.79077	1.78837	0.897358
	ENSG00000187144.7	SPATA21	0.0055686	0.0042613	0	0	0.0042176	0.0040877	0.0062294	0.0376863																										FAM110B	0.0349698	0.192816	0.228485	0.268355	0.103832	0.560001	6.54338	0.0681591
	ENSG00000157191.15	NECAP2	17.9663	16.958	10.6429	10.1969	17.2164	12.0791	13.7106	12.0972																										FAM136A	1.23217	0.779991	0.449935	0.52153	1.34526	1.10871	0.943457	1.61895
	ENSG00000226029.1	RP4-798A10.2	0.314923	0.0635951	0.276831	0.222061	0.43066	0.276123	0.482775	0.763406																										FAM162A	1.17419	0.585069	0.327162	2.35017	0.904211	0.8541	0.654494	1.15061
	ENSG00000080947.10	CROCCP3	0.725196	0.387636	0.643949	1.18241	1.069	0.441761	0.92023	2.23767																										FAM210A	1.18595	0.743228	1.15438	0.728418	1.00286	0.93299	1.01124	1.24094
	ENSG00000206652.1	RNU1-1	0	0.0477576	0	0	0.0945352	0	0	0.0444592																										FAM32A	1.04162	1.06815	1.68063	0.820734	1.31626	0.435221	0.823332	0.814063
	ENSG00000261135.1	RP4-798A10.7	0.304284	0.52215	0.369607	6.3278	0.824075	0.406114	0.192546	1.12982																										FAM65B	0.0291552	0.281323	1.01598	1.13732	0.0577117	1.31174	0.416169	3.7506
	ENSG00000224174.2	RP4-798A10.4	0	0	0	0	0.0237061	0	0	0.0222976																										FAM72A	1.27299	0.897388	0.86427	1.43989	1.01984	0.697233	0.775892	1.0325
	ENSG00000233421.3	U1	0.0065483	0.0200441	0.0069075	0.0229277	0.0545558	0.0288411	0.0048836	0.0513144																										FANCG	1.16504	0.827932	1.06309	0.748905	1.16151	0.879933	0.815376	1.33822
	ENSG00000268674.1	AL355149.2	0	0	0	0	0	0	0	0.0142967																										FARS2	0.469718	0.416918	0.417195	0.664511	0.61684	0.401003	4.38484	0.628972
	ENSG00000225710.1	RP5-875O13.6	0	0	0	0	0	0	0.0086543	0																										FASN	0.231801	1.10551	0.329506	0.901104	1.35919	0.660651	2.112	1.30024
	ENSG00000266584.1	AL355149.1	0	0	0	0	0	0	0	0																										FASTK	0.645232	1.86778	0.767643	0.804714	1.11875	1.2391	0.866714	0.690061
	ENSG00000219481.6	NBPF1	2.74146	2.02861	3.42582	10.1592	5.42543	1.15293	4.99725	6.97188																										FASTKD1	0.956389	0.727632	0.357551	1.85407	0.872168	1.2889	1.02077	0.922521
	ENSG00000271732.1	RP5-1182A14.5	0.0603835	0.023104	0	0	0.0457339	0.0443252	0.135099	0.193575																										FASTKD2	1.28471	1.15601	0.489029	0.984798	0.723523	1.61418	0.836673	0.911077
	ENSG00000215908.5	CROCCP2	4.04913	3.64173	10.296	12.954	10.6265	5.56127	8.25293	12.5757																										FASTKD3	1.278	0.924821	0.671447	1.25732	1.45317	0.512867	0.607435	1.29493
	ENSG00000186301.7	MST1P2	0.403913	0.148713	0.369795	2.60165	0.435791	0.145451	0.341016	1.05053																										FASTKD5	0.882355	0.463435	0.802949	1.64588	1.4159	0.513039	1.04945	1.22699
	ENSG00000207513.1	RNU1-3	0	0	0	0	0	0	0	0.0444592																										FBXL4	0.546133	0.558684	0.623334	0.803695	0.995085	2.75987	0.978072	0.735125
	ENSG00000237847.2	AL137798.1	0	0	0	0	0	0	0	0																										FBXO7	0.943096	0.696153	1.00171	0.953916	1.27963	0.986099	1.07179	1.0676
	ENSG00000264742.1	AL021920.1	0	0	0	0	0	0	0	0																										FDPS	0.635978	0.73502	0.895707	1.1334	0.98375	0.536363	1.57613	1.50365
	ENSG00000236698.1	EIF1AXP1	3.17638	4.77137	3.9711	5.8491	6.27279	6.87407	2.87775	7.59302																										FDX1	0.863348	1.0623	1.4135	1.01461	1.32042	0.607426	0.604087	1.11431
	ENSG00000268869.1	ESPNP	0.338161	0.300671	0.832323	0.039467	2.25141	0.0094564	0.0144111	0.348735																										FDX1L	1.49659	1.2066	0.949772	0.647093	1.16194	0.683261	0.900958	0.953793
	ENSG00000268991.1	AL021920.2	0	0	0	0	0	0	0	0																										FDXR	1.05986	0.833725	0.266883	0.822878	0.936548	2.14102	1.06781	0.871284
	ENSG00000058453.12	CROCC	1.64391	0.891887	2.90446	5.09875	3.64659	1.89229	3.36865	11.8633																										FECH	0.296257	0.353249	0.278924	0.28231	0.673131	2.0641	1.57384	2.47819
	ENSG00000207389.1	RNU1-4	0	0	0	0.109256	0	0	0	0																										FEN1	1.18258	1.03087	0.780863	0.875684	1.59292	0.323039	1.023	1.19104
	ENSG00000227684.1	CROCCP4	0	0	0.0433591	0.359799	0.0466981	0	0	0.0732059																										FEZ1	5.21513	0.144065	0.25949	0.340861	0.113783	1.5302	0.233504	0.162966
	ENSG00000186715.6	MST1L	0.0579887	0.0221877	0.148846	1.36373	0.140544	0.0227025	0.0504547	0.382811																										FGR	0.381227	0.185473	0.527484	6.06622	0.13317	0.307815	0.354898	0.0437098
	ENSG00000223643.2	RP11-108M9.1	0	0	0.0128989	0	0.018523	0	0	0.0087112																										FH	0.834532	0.615691	1.54208	1.14196	1.00893	0.60786	0.948984	1.29996
	ENSG00000230239.1	RP11-108M9.2	0	0	0	0	0.0439449	0	0	0																										FHIT	0.528214	0.317912	0.573595	0.961048	0.171811	3.74436	1.35745	0.345604
	ENSG00000263811.1	MIR3675	0	0	0	0	0	0	0	0																										FIBP	0.956845	1.09041	0.650335	0.779816	1.73509	0.981127	0.896288	0.910081
	ENSG00000228549.2	U1	0.0345427	0.0105734	0.02915	0.13304	0.11773	0.0202852	0.0695555	0.110735																										FIS1	2.29915	0.993854	0.477257	0.947849	1.03851	0.693181	0.844367	0.705827
	ENSG00000238142.1	RP11-108M9.4	0.936763	1.2744	0.146392	0	0.262776	0.0509364	0	0																										FITM2	0.675914	2.12635	0.370714	2.22648	0.550891	0.666499	0.660627	0.722527
	ENSG00000235241.1	RP11-108M9.5	0.381644	0.45135	0.0731961	0.060739	0.0525552	0	0.0517496	0.0494326																										FKBP4	1.05832	0.830743	1.25111	0.394059	0.877745	0.544107	1.47981	1.56411
	ENSG00000207005.1	RNU1-2	0	0	0.0658318	0	0	0	0.0465431	0.177837																										FKBP8	0.681856	1.10885	1.14008	0.66146	1.02393	0.660636	1.59202	1.13117
	ENSG00000272426.1	RP11-108M9.6	0.0233676	0.321873	0	0	0.159285	0.0686129	0.226552	0.216409																										FLAD1	0.653345	0.921065	0.937091	1.44878	0.962282	0.937352	1.1489	0.991183
	ENSG00000117122.9	MFAP2	0.333559	4.69935	2.85929	0.0860556	12.7275	0.577337	0.0209484	16.4936																										FLCN	0.634336	0.853498	0.924537	1.019	1.22092	1.55324	0.776016	1.01846
	ENSG00000226526.1	RP1-37C10.3	0	0.0350436	0	0	0.104052	0	0	0.048935																										FLVCR1	0.396963	0.85057	0.563214	1.21782	0.980813	1.51606	1.05419	1.42037
	ENSG00000159363.13	ATP13A2	13.5919	15.433	14.3952	12.3198	14.6306	18.4841	16.7873	11.8047																										FNDC1	0	0.111977	0.318466	3.5845	0.2412	2.97345	0.453738	0.316674
	ENSG00000117118.5	SDHB	24.0327	45.6351	22.9435	32.9758	39.4584	42.7595	44.8869	32.9175																										FOXO1	0.126404	2.12755	1.02428	0.3003	0.492243	1.59588	1.87398	0.45937
	ENSG00000117115.8	PADI2	2.64828	0.297526	1.04151	1.14936	0.138196	0.390552	0.0712182	1.03867																										FOXRED1	0.579393	1.16204	0.66645	1.09575	1.3077	0.546442	1.34619	1.29604
	ENSG00000252180.1	Y_RNA	0	0	0	0	0	0	0	0																										FPGS	0.781236	1.20256	1.31334	1.03314	1.37138	0.449801	1.38223	0.466305
	ENSG00000204362.5	RP11-380J14.1	4.41051	0.800644	0.473325	0.0344872	0.0265248	0.0160674	0	0.0077965																										FSIP2	0.0676605	0.202993	0.358869	1.39733	1.92626	2.28539	0.485372	1.27613
	ENSG00000142623.8	PADI1	6.1499	9.66147	2.07566	0.43193	0.52537	1.01541	0.0286561	0.023051																										FTH1	0.533787	2.42518	0.996388	0.991761	1.65722	0.80014	0.154159	0.441364
	ENSG00000142619.4	PADI3	0.568077	1.82973	0.176047	0.140467	0.0145849	0.113085	0.0191485	0.0388687																										FTMT	0	0	0	0	0	8	0	0
	ENSG00000266634.1	MIR3972	0	0	0	0	0	0	0	0																										FTSJ2	1.36408	0.948376	0.784189	0.967194	1.21199	1.1936	0.586326	0.944247
	ENSG00000159339.9	PADI4	0.0103349	0.0395435	0	0.0120619	0.0026092	0.0101153	0.012846	0.0024542																										FUNDC1	1.606	0.641059	1.1766	1.1611	1.14486	0.328267	1.27424	0.667871
	ENSG00000269468.1	AC004824.2	0	0	0	0	0	0	0	0																										FUNDC2	1.28773	1.00857	0.976815	0.874976	1.6868	0.217606	1.36913	0.57836
	ENSG00000256049.2	PADI6	0.0042699	0	0.0045041	0	0	0.0062688	0	0.0030418																										FXN	0.819814	0.638741	0.531096	0.658455	1.11836	0.965916	1.92252	1.3451
	ENSG00000179051.9	RCC2	45.8952	23.6095	54.0224	144.228	101.804	63.4619	75.1972	88.0555																										FYN	0.71823	0.225146	0.797489	0.303696	3.18955	1.26896	1.19746	0.299463
	ENSG00000239020.1	snoU13	0	0	0	0	0	0	0	0																										G0S2	1.85158	0.500205	0.924068	0.401639	3.91381	0.21286	0.0779561	0.117881
	ENSG00000074964.12	ARHGEF10L	2.25517	0.514032	3.43554	6.55114	5.96778	12.2343	2.02135	2.49393																										GABARAP	1.07881	0.704213	0.646468	1.30969	1.78446	0.366158	1.20106	0.909133
	ENSG00000236648.1	RP11-473A10.2	0	0	0.017699	0	0.012708	0	0	0.011953																										GABARAPL1	1.43812	0.125816	4.90865	0.0707881	0.043945	0.294228	0.550163	0.568293
	ENSG00000117148.6	ACTL8	0.318985	0.138884	0.261063	16.6086	0.424875	1.18692	0.209181	4.17262																										GABARAPL2	0.722705	0.877318	0.591115	1.3662	1.96332	0.47599	1.23374	0.769601
	ENSG00000261781.1	RP11-174G17.2	0	0.0031697	0	0.0072513	0	0	0	0																										GABARAPL3	0	0.290319	3.30267	0.40406	0.208451	1.92728	1.76459	0.102629
	ENSG00000117154.7	IGSF21	0	0.0167642	0.0046218	0.0076704	0	0.0321623	0	0.0187277																										GADD45GIP1	1.59926	1.07424	0.923737	0.544449	1.24181	0.538908	1.14309	0.934505
	ENSG00000230035.2	RP11-174G17	0	0	0	0	0	0	0	0.0169565																										GARS	0.845466	0.592085	0.825305	0.841639	0.71954	2.50652	0.634346	1.0351
	ENSG00000225387.1	RP11-422P22.1	0	0	0	0	0	0	0	0																										GATC	0.536127	1.02072	0.578252	0.805463	0.97962	1.48066	1.40409	1.19508
	ENSG00000179023.7	KLHDC7A	0.255116	0.542292	0.897032	0.081526	0.883301	0.258612	0.690072	0.014424																										GATM	0.0411955	0.939554	0.0709622	6.26883	0.0852523	0.0899601	0.221386	0.28286
	ENSG00000235282.2	RP1-8B22.1	0	0	0	0	0	0	0	0.0270048																										GBAS	0.7766	0.445456	0.573759	0.9918	1.68617	1.67265	1.05957	0.793994
	ENSG00000225478.2	RP1-8B22.2	0	0	0	0	0	0	0	0																										GBF1	0.295902	1.11413	0.855487	1.33416	0.963533	1.0065	0.966794	1.46349
	ENSG00000009709.7	PAX7	0.0081063	0.0024813	0	0.0283827	0.0012279	0.107109	0.0036273	0.0057748																										GCAT	0.414574	0.557749	0.462769	0.854027	0.448325	1.44786	1.22071	2.59398
	ENSG00000179002.5	TAS1R2	0.0080527	0	0	0.0211463	0.0121981	0.0059112	0.0030028	0.0028683																										GCDH	0.82305	1.18811	1.19772	0.761768	0.953988	0.512002	1.47366	1.08971
	ENSG00000159423.12	ALDH4A1	3.79753	4.95384	4.75839	1.87587	8.31325	23.4421	9.38658	6.878																										GCK	3.07217	0	0.401462	1.76819	1.06422	0.175707	1.144	0.374254
	ENSG00000265606.1	MIR4695	0	0	0	0	0	0	0	0																										GCKR	0.495996	1.02557	4.05099	1.18947	0.245455	0.283675	0.346308	0.36254
	ENSG00000221662.1	MIR1290	0	0	0	0	0	0	0	0																										GCLC	0.33984	0.933234	0.389544	1.47692	1.09608	2.58637	0.506955	0.671051
	ENSG00000169991.6	IFFO2	13.4157	2.39473	2.9486	11.1104	3.5327	6.03915	5.19808	2.009																										GCLM	1.45816	0.419252	1.18886	0.622805	0.789806	1.35289	0.374134	1.79409
	ENSG00000272084.1	RP5-1126H10.2	0.142767	0.0468218	0.0466136	0.0059508	0.0669376	0.179656	0.081122	0.0750683																										GCSH	0.527354	0.642829	0.42685	0.728326	2.76364	0.294919	1.74378	0.872296
	ENSG00000127481.10	UBR4	12.3625	4.93082	14.9245	18.9715	11.5053	11.5223	18.0185	18.6657																										GDAP1	0.542443	2.01942	0.658366	1.19866	1.4739	0.864208	0.265568	0.97743
	ENSG00000266098.1	AL137127.1	0	0	0	0	0	0	0	0																										GDF5OS	0	0	0	2.25428	4.65186	0	1.09387	0
	ENSG00000230424.1	RP1-43E13.2	0	0.0791136	0.218109	0	0.626415	0	0.0771017	0.220949																										GFER	0.671215	1.14031	0.688191	1.25877	1.05106	0.893908	1.39582	0.900733
	ENSG00000127463.9	EMC1	6.78335	5.71078	7.39868	16.8843	7.7096	6.18933	16.234	14.2438																										GFM1	1.33375	1.01413	0.528742	1.56423	0.915507	0.867296	0.76856	1.00779
	ENSG00000053372.4	MRTO4	20.9366	45.0382	26.1529	38.7202	48.5873	23.524	50.3081	32.6914																										GFM2	0.914603	0.559404	0.570751	0.844075	1.35651	1.05737	1.11234	1.58494
	ENSG00000211454.9	AKR7L	0.11774	0.11906	0.6964	1.25882	1.54464	3.01883	0.37005	0.727933																										GGCT	1.0192	0.568297	0.821714	1.65481	1.01353	1.04909	0.765663	1.1077
	ENSG00000162482.4	AKR7A3	0.125693	0.114506	0.58086	4.96674	1.96744	17.5482	0.432987	0.767506																										GGNBP1	0	0.384673	0	3.47997	0.828593	0.319207	2.98756	0
	ENSG00000270728.1	RP4-657E11.10	0.175457	0.149186	0.616938	1.22866	2.24436	1.31658	1.30853	1.72214																										GHITM	1.19565	0.625611	0.495866	1.24891	1.39312	1.49074	0.49599	1.05411
	ENSG00000053371.8	AKR7A2	12.6773	25.8142	28.3069	14.958	42.0264	26.7096	20.7752	38.0144																										GIMAP5	0.575114	3.17108	0	2.20672	0.853822	0.657857	0.535398	0
	ENSG00000200403.1	RNU6-1099P	0	0	0	0	0.28979	0	0.142674	0																										GIMAP8	0	0	0.325103	0.596615	5.84796	0.996002	0.1737	0.0606157
	ENSG00000040487.8	PQLC2	5.88341	6.07393	6.0132	5.75031	4.81968	2.66288	4.52698	5.49155																										GJA1	0.0947355	0.0950295	0.185988	0.12458	0.00880409	0.139398	7.29598	0.0554826
	ENSG00000265192.1	RN7SL85P	0	0	0	0	0	0	0	0																										GK	0.790816	0.122939	0.477986	2.07382	1.21679	0.38482	1.69783	1.235
	ENSG00000077549.13	CAPZB	51.4165	40.3622	34.5479	29.2121	77.5033	45.3337	61.7541	51.1461																										GK2	0	0	0	0	0	8	0	0
	ENSG00000240490.2	RN7SL277P	0	0	0	0	0.054209	0	0	0																										GK3P	0	0.421407	0	1.17301	1.51287	0.699381	2.70366	1.48967
	ENSG00000201609.1	RNU4-28P	0	0	0	0	0	0	0	0																										GLDC	0.00935825	0.023736	0.0190775	4.22849	0.0122261	0.0179836	3.67782	0.0113091
	ENSG00000239027.1	snoU13	0	0	0	0	0	0	0	0																										GLOD4	1.29851	0.55606	0.47952	0.782567	1.71613	1.51598	0.971179	0.680055
	ENSG00000235185.1	RP5-1056L3.1	0	0	0.0521566	0	0.0374487	0	0	0.0352237																										GLRX	4.16518	1.10625	0.469468	0.910282	0.530319	0.0414904	0.363989	0.413022
	ENSG00000173436.9	MINOS1	11.7899	29.5525	10.7178	8.54709	20.2752	20.9129	13.3052	15.3397																										GLRX2	0.977369	0.819405	0.659007	1.85814	0.783089	1.45155	0.380072	1.07137
	ENSG00000226396.1	RPS14P3	3.01427	2.5132	1.47116	3.07166	1.75482	1.61821	3.87525	5.2882																										GLRX5	2.17818	0.836219	0.599797	0.416865	1.40309	0.810083	0.847239	0.908524
	ENSG00000158747.9	NBL1	21.0822	16.4294	9.90426	14.4959	16.5139	38.3709	26.8448	7.63681																										GLS	0.77462	1.66726	1.19255	1.14325	0.650033	1.19431	0.463989	0.913982
	ENSG00000158748.3	HTR6	0.0206351	0.0078954	0.0272087	0.0090312	0.0507936	0.121179	0.0076946	0.0147002																										GLS2	1.32063	0.339371	0.178023	0.603346	1.4894	1.94446	0.32439	1.80037
	ENSG00000162542.9	TMCO4	3.24925	2.6584	1.13983	7.49162	3.35201	3.68799	4.06884	0.143884																										GLUD1	0.86782	0.645973	0.778535	1.24429	1.38251	1.29206	0.728366	1.06045
	ENSG00000178828.5	RNF186	0	0.007375	0.0711628	0	0.284674	0.198086	0.0503121	0.0068656																										GLUD2	0.87847	0.613036	0.416137	1.56948	0.989008	1.54495	1.17558	0.813324
	ENSG00000235434.1	RP11-91K11.2	0	0	0	0	0	0	0	0																										GLUL	0.647514	1.87592	0.893551	1.22128	1.08392	0.691408	0.836931	0.749482
	ENSG00000169914.5	OTUD3	3.1611	2.47919	3.04253	5.27452	7.3498	3.57503	6.41372	7.36134																										GLYAT	0.716386	0.987507	4.21269	1.37438	0.709033	0	0	0
	ENSG00000188784.4	PLA2G2E	0	0.219502	0.123781	0	0.444376	0	0.0097236	0																										GLYATL1	0	0	0.0717802	5.74328	0	0.0628313	2.12211	0
	ENSG00000242688.2	RN7SL304P	0	0	0	0	0	0	0.0255287	0																										GLYATL2	0	0.354557	0.33612	6.29167	0	0	1.01765	0
	ENSG00000188257.6	PLA2G2A	0.0185641	0.0094707	0.0130549	0.0433325	0.323386	1.38089	0.0230746	0.0088166																										GLYATL3	0	0	0	0	8	0	0	0
	ENSG00000127472.6	PLA2G5	0	0.0120173	0	0	0.011894	0.0115276	0.0029279	0.0027968																										GLYCTK	0.746728	0.854997	0.361314	1.21707	2.39631	0.686401	0.522307	1.21487
	ENSG00000117215.10	PLA2G2D	0	0	0	0.0201175	0	0.0056236	0	0																										GM2A	0.663433	1.40979	2.2172	1.02995	0.16132	0.829057	0.78781	0.90144
	ENSG00000158786.4	PLA2G2F	0.281904	0.0028763	0.0475788	0.0065802	0.0967918	0	0	0.0107107																										GMPPB	0.722775	1.12916	0.692637	0.554659	0.85843	1.76374	1.48029	0.798312
	ENSG00000227066.1	RP3-340N1.2	0.0232702	0.0089037	0.0163644	0.0203691	0.0088123	0.0341635	0.0057848	0.0055258																										GNB2L1	1.19306	0.961529	0.860386	0.76505	0.943869	1.14931	1.11839	1.0084
	ENSG00000187980.6	PLA2G2C	0	0.0047497	0	0	0.0070514	0	0	0.0044216																										GNL3L	0.443828	1.14052	0.631887	0.509918	1.84783	0.904947	1.30402	1.21705
	ENSG00000225986.1	RP3-340N1.5	0.0401373	5.17542	0.0423389	0	0	0	0	0																										GNPAT	0.792942	0.915925	0.556689	2.00065	0.829771	0.97964	0.920692	1.00369
	ENSG00000162543.5	UBXN10	0.0826737	3.82966	0.178293	0.0514608	0.203155	0.0188806	0.0054806	0.0026176																										GOLPH3	0.546745	1.3354	0.367468	1.28806	1.36059	1.15958	0.756512	1.18564
	ENSG00000228105.1	RP3-340N1.6	0	0	0	0	0	0	0	0																										GOT2	0.656545	0.595427	0.595402	1.16026	1.42065	0.679527	1.56711	1.32508
	ENSG00000158816.11	VWA5B1	0.001605	0	0.001693	0.0056196	0.0012156	0.334597	0.0023939	0.0045735																										GPAM	0.824905	1.13709	0.25765	0.769789	0.750702	1.35988	1.13347	1.76651
	ENSG00000226664.1	RP4-745E8.2	0	0	0	0	0	0	0	0																										GPAT2	0.0101221	0.139527	0.0529086	0.466058	6.8624	0.277875	0.131921	0.0591874
	ENSG00000236963.1	RP4-749H3.1	0	0.0024692	0.0034037	0.0112976	0.0024438	0	0.0024064	0																										GPD1	0.180637	0.657687	0.061579	5.78971	0.6238	0.291969	0.113326	0.281287
	ENSG00000226487.1	RP4-749H3.2	0	0	0	0	0	0	0	0																										GPD2	1.00545	1.29736	0.565969	1.09962	1.10034	1.08134	0.480363	1.36955
	ENSG00000162545.5	CAMK2N1	18.4348	4.53761	25.6554	7.20831	2.31223	39.1429	1.79516	0.0418239																										GPER1	0.176508	0.0201707	0.182852	0.08071	5.8537	1.36413	0.0153249	0.306604
	ENSG00000090432.5	MUL1	13.6719	10.2019	12.2679	15.5422	10.8577	9.22176	12.3614	11.2153																										GPRC5C	1.38242	2.1419	0.497691	1.4114	1.84507	0.517954	0.00571855	0.197843
	ENSG00000215520.3	RPS4XP4	0.0402425	0	0	0	0.0203195	0.0590809	0	0																										GPT2	0.318557	0.337332	1.13268	1.07973	1.46489	1.92486	1.05849	0.683467
	ENSG00000183114.6	FAM43B	0.007931	0.215455	0.004183	0.0208268	0.657754	0.0465749	0.0059148	0.483074																										GPX1	2.53194	1.8632	0.762706	0.533728	0.721901	1.01375	0.00385534	0.56892
	ENSG00000158825.5	CDA	50.2504	14.2168	9.15958	0.930322	3.87997	22.7968	0.56277	0.128715																										GPX4	1.59555	1.22437	0.826481	0.418793	0.995985	0.934095	0.825519	1.17921
	ENSG00000158828.5	PINK1	22.5287	6.51112	7.79123	2.96734	5.68086	6.53916	6.91145	6.50124																										GRAMD4	0.582882	0.934972	0.427992	2.03124	0.198987	1.57829	1.809	0.436645
	ENSG00000257033.1	AL391357.1	0	0	0	0	0	0	0	0																										GRN	0.948773	1.77849	1.01295	1.23131	0.665146	0.406753	1.31573	0.640847
	ENSG00000244038.5	DDOST	101.416	133.713	106.805	125.285	101.491	115.619	136.713	125.04																										GRPEL1	1.16987	0.590548	0.576794	0.587843	1.02329	0.966496	1.52376	1.5614
	ENSG00000117245.8	KIF17	0.462522	0.224279	0.59175	0.0200425	0.0294815	0.0504236	0.116118	1.0048																										GRPEL2	0.696946	0.695837	0.472158	0.586728	0.680851	2.80619	1.00229	1.059
	ENSG00000235432.1	RP5-930J4.5	0	0	0	0	0	0.03137	0	0																										GRSF1	0.645052	0.534244	0.628397	0.906561	0.929124	1.70171	1.0857	1.56922
	ENSG00000189410.7	SH2D5	0.777518	0.667591	3.57358	0.0567154	0.112168	0.0543567	0.0258865	1.33364																										GSDMC	0	1.07548	5.94737	0.374206	0	0.29748	0.242105	0.0633638
	ENSG00000233069.1	RP5-930J4.2	0.0342308	0	0.0361084	0.0599264	0	0	0	0																										GSK3A	0.710589	1.13667	1.52815	0.588969	0.815921	1.09142	1.02999	1.09828
	ENSG00000127483.13	HP1BP3	30.0838	13.6831	31.0252	47.4632	25.2416	34.0092	33.4244	27.3918																										GSK3B	0.396957	1.13294	0.829235	1.79328	0.764366	0.932469	1.06141	1.08934
	ENSG00000075151.15	EIF4G3	10.0463	5.99819	10.0338	11.7208	11.6775	10.2196	28.1801	13.4129																										GSR	0.511221	0.332933	0.282933	1.04118	1.12173	1.4002	0.994966	2.31484
	ENSG00000251914.1	RNU7-200P	0	0	0	0	0	0	0	0																										GSTK1	0.712791	1.4215	0.661717	1.92473	1.52696	0.874015	0.410951	0.467341
	ENSG00000221808.1	MIR1256	0	0	0	0	0	0	0	0																										GSTP1	0.858919	2.43953	0.640396	0.918703	1.17339	0.705768	0.490878	0.772416
	ENSG00000233072.1	RPS15AP6	0.0265844	0	0.0560853	0	0	0	0.0198262	0.0378769																										GSTZ1	1.96481	1.1081	0.349392	0.61166	1.27395	0.948688	1.07012	0.673283
	ENSG00000236073.2	RP11-487E1.2	0	0.0681065	0	0.155809	0	0	0	0																										GTPBP10	1.51805	0.867993	0.383353	1.03828	0.801138	2.0192	0.5454	0.826592
	ENSG00000235112.1	RP11-628K18.1	0	0	0	0	0	0	0	0.0738984																										GTPBP3	0.441658	0.894135	0.986797	0.349416	1.0655	1.63478	1.6763	0.951409
	ENSG00000266867.1	AL031005.1	0	0	0	0	0	0	0.119267	0.113927																										GTPBP8	0.996919	0.851784	0.632919	0.786942	0.844569	0.941081	1.77176	1.17402
	ENSG00000117298.10	ECE1	19.7304	14.823	9.55328	18.7151	13.2032	11.0567	15.412	15.3859																										GUF1	0.517722	0.594175	0.513938	0.959714	0.983671	1.7551	1.59785	1.07783
	ENSG00000236936.1	RP3-329E20.2	0	0	0.0447984	0	0.139384	0	0	0																										GZMB	1.2079	5.0182	0.445992	0.667609	0.03974	0.589412	0.031149	0
	ENSG00000231105.1	RP5-1071N3.1	0.0365699	0	0.0337539	0.0080027	0.0450087	0.0134223	0.0102274	0.013026																										H6PD	0.275553	0.766167	1.08241	1.06087	1.51424	0.8295	1.53343	0.937831
	ENSG00000236216.4	PPP1R11P1	0.0544415	0.104152	0.0287139	0	0.0206167	0.0799268	0	0.0193918																										HAAO	0.200867	0.379438	0.0972181	2.99729	4.25593	0	0.0692572	0
	ENSG00000228823.1	RP11-293F5.8	0	0.0120682	0	0.0276086	0	0	0	0																										HADH	0.768612	0.58568	0.439265	1.59062	0.695321	0.929271	1.72909	1.26214
	ENSG00000236009.1	RP11-293F5.1	0	0	0	0.0235453	0.0101864	0	0	0																										HADHA	0.942001	0.736279	0.353309	1.44474	0.967942	0.624399	1.48552	1.44581
	ENSG00000227001.2	NBPF2P	0.389219	0.441253	0.577837	2.72556	1.6268	0.232801	0.258019	1.35557																										HADHB	1.24906	0.939964	0.460524	1.24812	1.17464	0.751364	1.15242	1.0239
	ENSG00000187952.8	HS6ST1P1	0.256911	0.0761028	0.314713	0.087051	0.182028	0.316342	0.284309	1.04499																										HAGH	0.899457	1.35392	0.945141	1.5643	0.602143	0.418403	1.51463	0.701997
	ENSG00000186543.7	CROCCP5	0.036994	0	0	0.0431759	0.0093396	0.0181039	0	0.0087847																										HAP1	1.68226	1.95971	3.27672	0.166649	0.292308	0.0662401	0.477101	0.0790111
	ENSG00000142794.14	NBPF3	1.07072	0.748995	0.609939	3.66164	2.32073	0.551442	0.276636	1.76315																										HARS2	0.738426	1.08899	0.945758	1.50244	1.0757	1.54592	0.62107	0.481694
	ENSG00000176378.8	PFN1P10	0	0	0	0	0	0	0	0																										HAX1	1.08824	0.793727	0.754115	1.04918	0.610599	1.21327	1.19501	1.29585
	ENSG00000162551.9	ALPL	0.0305624	0.119537	0.103881	0.0713391	0.0591551	0.104695	0.0303905	0.399159																										HCCS	1.58934	0.9513	1.10804	0.789929	1.32907	0.445426	0.977245	0.80964
	ENSG00000233431.1	RP11-63N8.3	0	0	0	0.0218246	0.009442	0.0366047	0	0.035524																										HCFC1	0.346251	1.13271	0.902822	0.868082	1.39177	0.619928	1.67578	1.06266
	ENSG00000221781.1	AL359815.1	0	0	0	0	0	0	0	0																										HCLS1	0.462342	1.08634	1.16716	2.23768	0.301599	2.13946	0.410846	0.194571
	ENSG00000076864.15	RAP1GAP	1.44015	0.673712	3.23128	3.13644	2.8634	9.39605	0.557957	0.329077																										HDDC2	0.906584	0.404403	0.366538	0.816366	0.991203	1.50443	1.60382	1.40666
	ENSG00000090686.11	USP48	7.20433	6.9322	6.86434	15.938	10.1398	10.0389	17.8847	9.81631																										HDGFRP2	0.615926	0.788895	1.06899	0.525042	0.942453	0.837056	1.82113	1.40051
	ENSG00000231978.2	RP11-132G19.3	0	0	0	0	0.0252504	0	0	0																										HDHD3	0.424951	0.818642	0.999656	2.96129	0.607352	0.395652	0.799829	0.992626
	ENSG00000187942.7	LDLRAD2	0.203058	0.0033061	0.0911475	0.0983259	0.1178	0.0126857	0.0451089	0.0554004																										HEATR1	0.461391	0.877328	0.688074	0.720036	1.00185	1.5155	0.764142	1.97168
	ENSG00000142798.12	HSPG2	21.5196	1.44689	11.8643	7.75343	11.1017	3.02519	4.80494	10.7519																										HEBP1	1.07514	0.669277	1.37512	0.671071	0.917492	1.12642	0.781875	1.3836
	ENSG00000232037.2	RP11-26H16.1	0.0635715	0.210806	0.134117	0.408071	0.0320989	0.217771	0.237052	0.241534																										HEBP2	0.589565	1.12174	1.42642	1.93868	0.77877	0.710515	0.623175	0.81113
	ENSG00000219073.3	CELA3B	0	0	0.0140122	0	0.0301826	0	0.0099066	0																										HEMK1	0.680146	1.56224	0.782622	0.940413	0.550088	1.67467	1.18786	0.621957
	ENSG00000264385.1	RN7SL421P	0	0	0	0	0	0	0	0																										HERC2	0.280427	0.938021	0.612202	0.684899	0.975724	1.18419	1.85846	1.46608
	ENSG00000263991.1	RN7SL386P	0	0	0	0	0.0262776	0	0	0																										HGF	0.269095	0.803703	0.351649	1.11857	0.221949	3.1807	0	2.05433
	ENSG00000201919.1	RNU6-1022P	0	0	0	0	0	0	0	0																										HIBADH	0.956774	0.860446	0.681257	1.49307	0.814468	0.924979	1.24684	1.02217
	ENSG00000142789.15	CELA3A	0	0.0127978	0.0176412	0	0.0633324	0	0	0.005957																										HIBCH	1.08527	0.738455	0.3903	2.2165	0.878228	0.61868	0.799759	1.2728
	ENSG00000263582.1	RN7SL768P	0	0	0	0	0	0	0	0																										HIF1A	0.943777	0.825435	0.948543	0.603418	0.992367	1.32154	0.584047	1.78087
	ENSG00000263929.1	RN7SL186P	0	0	0	0	0	0	0	0																										HIGD1A	1.67052	0.92523	0.845403	0.554931	0.995874	0.825892	0.520681	1.66147
	ENSG00000201273.1	RNU6-776P	0	0	0	0	0	0	0	0																										HIGD2A	1.08381	0.825464	0.617336	1.59327	0.802932	0.62071	1.00827	1.44821
	ENSG00000228397.1	RP1-224A6.3	0.0665691	0.16556	0.0877758	0	0.0378141	0	0.049646	0.426808																										HINT2	1.6816	0.993864	1.05889	0.997104	0.869254	0.821231	0.644433	0.933628
	ENSG00000218510.3	LINC00339	4.01063	7.85975	4.93572	7.23515	7.18574	2.56417	5.31742	11.9917																										HINT3	0.374872	0.781784	0.736919	1.51526	0.721085	1.40388	1.14084	1.32536
	ENSG00000070831.11	CDC42	62.5692	51.4242	42.1371	51.2238	77.4496	66.4229	100.301	46.1202																										HIVEP1	0.407925	0.978145	1.58164	0.761519	0.991214	1.15861	0.925121	1.19583
	ENSG00000230068.2	CDC42-IT1	0	0	0.0312035	0.0517861	0.0560107	0	0.0110304	0.0526829																										HK1	0.77584	0.802281	1.3518	0.148267	1.47111	1.39109	0.496437	1.56318
	ENSG00000271428.1	RP1-224A6.8	0.18876	0	0.0663714	1.39525	0.03177	0.43108	0	0.074706																										HK2	0.315897	0.266801	0.348744	0.69563	1.47889	1.59178	1.43752	1.86474
	ENSG00000271840.1	RP1-224A6.9	0.0547326	0.0418837	0.0577349	0	0.134725	0	0.142865	0.0194955																										HK3	0.266811	1.28725	1.74331	0.25594	0.660182	3.66232	0.124189	0
	ENSG00000162552.10	WNT4	0.0655655	0.0709348	0.176482	0.186027	0.304801	0.0630657	0.042153	0.182001																										HLCS	0.513191	0.76259	0.594797	0.812378	1.77805	2.11828	0.491458	0.929253
	ENSG00000266564.1	MIR4418	0	0	0	0	0	0	0	0																										HMGCL	0.920339	0.551175	0.475945	1.38432	0.993736	1.38595	1.19309	1.09544
	ENSG00000234397.3	RP11-415K20.1	0.0832114	0.143273	0.153608	0.801212	0.18907	0.0916234	0.0155144	0.103738																										HMGCS2	0.0131547	0.00203363	0.000963943	7.95285	0.000973438	0.0025313	0.0268958	0.000599076
	ENSG00000184677.12	ZBTB40	3.57292	1.94325	5.33457	7.51233	7.40878	7.88576	4.88611	7.48673																										HOGA1	0.74103	0.223449	0.0806969	0.0444272	1.32934	0.0882956	5.43258	0.0601821
	ENSG00000237200.1	ZBTB40-IT1	0.0749817	0.0286895	0.118642	0	0.113581	0.275206	0.11184	0.267081																										HOXB9	0.553704	2.09659	0.380151	0.389108	0.474911	2.01599	0.0216044	2.06794
	ENSG00000070886.6	EPHA8	0.0095511	0.121328	0.0181351	0.157175	0.0361697	0.056089	0.0056984	11.2418																										HRK	0.15998	0.117154	4.44246	0.153461	0.0643251	0.0914975	0.851696	2.11942
	ENSG00000173372.12	C1QA	0	0	0.0169755	0	0.0060942	0	0	0.0057322																										HRSP12	1.33202	0.356696	0.440156	1.55879	1.00011	0.78652	1.42989	1.09582
	ENSG00000159189.7	C1QC	0	0.0058668	0	0.0402652	0	0	0	0																										HSCB	0.885641	1.03445	0.792468	0.413501	0.987093	1.00633	1.69182	1.1887
	ENSG00000173369.11	C1QB	0.0191786	0.0048921	0	0.0335753	0.0145257	0	0	0.0045542																										HSD17B10	1.34096	0.990969	0.654813	0.936082	1.47078	0.363644	1.44238	0.800369
	ENSG00000133216.12	EPHB2	2.4699	3.50942	10.6098	6.86095	39.9541	61.9728	3.51579	5.14103																										HSD17B4	0.554036	0.380044	0.448077	2.20278	0.651788	1.31644	1.09687	1.34997
	ENSG00000265422.1	MIR4684	0	0	0	0	0.0945352	0	0	0																										HSD17B8	0.814689	0.551816	0.326411	1.37258	0.742479	1.83729	2.02425	0.330485
	ENSG00000216157.2	AL611946.1	0	0	0	0	0	0	0	0																										HSD3B1	0.0223253	0.103864	0.12399	7.61324	0.0386684	0	0	0.0979091
	ENSG00000225952.1	RP11-69E9.1	0	0	0	0	0.0645991	0	0.0159022	0.0151902																										HSD3B2	0.313189	0.215861	0	3.90556	0	0.358246	3.20714	0
	ENSG00000264014.1	MIR4253	0	0	0	0	0	0	0	0																										HSDL1	0.890957	0.870903	0.308529	0.629227	0.783453	0.811033	2.83635	0.869547
	ENSG00000272796.1	RP1-74M1.3	0.10407	0.100768	0.282289	0.624658	5.53362	12.8467	0.0744458	0.220903																										HSDL2	1.06745	0.521914	0.408959	2.00315	1.01255	0.563251	0.96471	1.45801
	ENSG00000215906.4	LACTBL1	0.0187112	0	0	0.010919	0.0094478	0.0091568	0.0046515	0.0088864																										HSH2D	0.323546	1.11499	4.19831	0.790241	0.0025721	0.0222947	0.0145156	1.53353
	ENSG00000227868.2	C1orf234	0.0168062	0.0128608	0.0709124	0	0.0763733	0.0246736	0.0626689	0.251424																										HSP90AA1	2.36816	0.681665	0.454468	0.8081	0.840844	0.52965	0.491464	1.82565
	ENSG00000004487.11	KDM1A	56.9033	22.9736	27.42	47.6112	74.903	44.5127	74.0376	91.2094																										HSP90AB1	0.658321	0.825009	0.786585	0.941475	1.20352	0.949243	1.13401	1.50183
	ENSG00000240553.1	RP1-184J9.2	0.0505432	0	0	0	0.0382809	0.0371018	0.0188471	0.0360065																										HSPA1A	2.17447	1.52193	0.834426	1.57156	0.990783	0.357924	0.111309	0.437593
	ENSG00000263793.1	MIR3115	0	0	0	0	0	0	0	0																										HSPA1L	1.15238	0.730069	1.66561	1.96519	0.80069	0.439386	0.509303	0.73737
	ENSG00000266802.1	MIR4419A	0	0	0	0	0	0	0	0																										HSPA2	2.02579	0.22285	0.956237	0.491083	2.55942	0.191412	1.36111	0.192106
	ENSG00000169641.9	LUZP1	6.51377	3.67235	4.20215	3.65998	3.78025	6.46994	10.0894	5.35578																										HSPA4	1.39272	0.552315	0.880356	0.816992	0.92302	1.2228	0.724909	1.48689
	ENSG00000229010.1	RP5-979D14.1	0	0	0.0263971	0.0438093	0	0.0183695	0.0093314	0.0445679																										HSPA5	0.754789	0.734262	0.699214	0.661377	0.552597	2.49494	0.946259	1.15656
	ENSG00000206935.1	RNU6-514P	0	0	0	0	0	0	0.0713371	0																										HSPA9	0.611559	0.892539	0.570675	0.965029	0.885059	2.00421	0.656768	1.41417
	ENSG00000252578.1	RNU6-135P	0	0	0	0	0	0	0	0																										HSPB7	0.171764	0.157844	0.149637	3.29529	0.51	3.01258	0.479699	0.223193
	ENSG00000179546.3	HTR1D	0.17244	0.0962192	0.386534	0.144652	0.0054418	5.88075	0.964516	0.030711																										HSPD1	1.3243	0.860237	0.344268	1.08455	1.04017	0.888007	0.775087	1.68339
	ENSG00000215381.3	RP5-1057J7.1	0	0.136213	0	0.116857	0.0337039	0	0.149343	0.301163																										HSPE1	2.2525	0.849548	0.454734	1.33895	1.04416	0.318825	0.612689	1.12859
	ENSG00000261326.2	RP5-1057J7.6	0.671179	0.35248	0.664365	2.20848	1.23882	1.91002	1.94332	1.73577																										HTRA2	1.36384	0.990099	0.557789	0.658454	0.945844	0.509957	1.76492	1.20909
	ENSG00000125944.14	HNRNPR	27.3865	27.4092	30.4978	37.672	62.4091	24.389	50.8009	44.7185																										HTT	0.237963	0.648223	0.613903	0.71701	0.810662	0.974368	2.22672	1.77115
	ENSG00000125945.10	ZNF436	2.75384	1.93129	2.39448	2.88598	2.03902	1.81081	3.53792	3.68198																										IARS2	0.879863	0.897903	0.805099	1.12504	1.11899	0.856072	0.978577	1.33845
	ENSG00000249087.3	C1orf213	0.901999	0.929784	0.660385	0.735467	0.867213	0.973531	0.992145	2.89598																										IBA57	0.431713	0.745678	0.82339	1.16273	1.16681	1.76436	0.888406	1.01692
	ENSG00000271420.1	RP5-1057J7.7	0	0.0120496	0.0332198	0	0.011926	0.739753	0	0.964696																										ICT1	1.79854	0.649235	0.508892	1.10372	1.3335	0.897705	0.739562	0.96885
	ENSG00000204219.5	TCEA3	0.249155	3.46706	0.0276654	0.132003	0.625713	7.8404	0.567224	39.4459																										IDE	0.695432	1.16175	0.459999	1.14954	1.19716	1.40527	0.451134	1.47972
	ENSG00000232482.2	RP4-654C18.1	0	0	0	0	0	0	0	0.068463																										IDH1	0.339477	0.396003	0.52135	1.48763	0.421831	3.08939	0.523218	1.2211
	ENSG00000088280.14	ASAP3	1.23396	0.791285	0.0975102	1.71992	0.14491	0.148337	1.29543	3.25436																										IDH2	0.410508	0.534624	0.254625	4.25931	0.524575	0.351172	0.874092	0.791099
	ENSG00000007968.6	E2F2	1.95997	1.30753	2.49681	5.68372	2.47742	3.46674	5.02297	4.97444																										IDH3A	0.9327	0.986843	0.552956	1.07021	1.16328	1.27723	0.678479	1.3383
	ENSG00000235052.1	RP1-150O5.3	0.0224452	0.017176	0.0947054	0.157175	0.0339995	0	0.301305	0.447712																										IDH3B	1.13993	0.463684	0.796246	1.52034	1.39837	0.572182	1.07354	1.03571
	ENSG00000117318.8	ID3	1.58338	1.01989	55.4961	28.6469	0.961976	3.10224	29.4449	18.6888																										IDH3G	0.720718	1.06581	1.14147	1.50272	1.23294	0.251	1.40367	0.681669
	ENSG00000197880.4	MDS2	0.0095565	0.014626	0.0806455	0.0083651	0.007238	0.0631354	0	0.0068079																										IDI1	0.288828	0.795842	1.24724	1.46656	0.65051	0.44162	1.04557	2.06383
	ENSG00000229239.2	RP11-223J15.2	0	0	0	0.0302159	0	0.0126697	0.006436	0																										IER3	0.650855	1.06133	0.334168	0.202172	0.485351	5.15099	0.00642182	0.108715
	ENSG00000142676.8	RPL11	203.706	506.628	174.465	313.425	288.618	243.437	275.44	443.467																										IFI27	0.0146563	1.62106	5.54309	0.795509	0.00377285	0.0141335	0.00471119	0.0030745
	ENSG00000203589.2	RP5-886K2.1	0.0361023	0.0138135	0.0476033	0	0	0.0132506	0.0942354	0.0192892																										IFI6	0.0882884	1.04082	6.55066	0.041653	0.104091	0.0154931	0.104303	0.0546931
	ENSG00000244609.2	RN7SL532P	0	0	0	0.0637651	0	0	0.108656	0.0518954																										IFIT2	0.0130379	0.250296	7.38064	0.051857	0.111416	0.107669	0.0227948	0.0622922
	ENSG00000011007.8	TCEB3	10.3125	10.4187	14.287	16.6617	11.32	8.05778	28.3915	12.9527																										IFIT3	0.0846834	0.43021	7.13647	0.0502773	0.13376	0.0386475	0.0237916	0.10216
	ENSG00000236810.1	RP5-886K2.3	1.01108	2.00896	1.57175	2.85694	2.64666	1.06772	2.02402	8.82033																										IGF1	2.03285	1.58679	4.08608	0.0469884	0.0888837	0.0560317	0.0228005	0.0795647
	ENSG00000057757.5	PITHD1	24.0097	21.9812	19.642	40.1803	30.6813	28.4165	29.1844	25.2594																										ILF3	0.399923	1.02422	0.768209	0.564975	1.29046	1.15279	1.22113	1.57829
	ENSG00000011009.6	LYPLA2	24.646	23.5431	38.5397	16.8818	39.4972	42.328	26.2708	24.5335																										IMMP1L	1.82864	0.949709	0.723808	0.849069	1.14344	0.667733	0.905518	0.932084
	ENSG00000117308.10	GALE	11.1304	17.0864	19.9659	8.05064	10.3607	19.2169	14.8531	6.72349																										IMMP2L	0.814302	0.889401	0.555316	0.759785	0.844486	2.61875	1.24583	0.272121
	ENSG00000117305.10	HMGCL	2.70891	5.23824	3.13709	7.88835	5.65599	7.87904	6.23485	6.79067																										IMMT	1.027	0.93795	0.399645	1.0287	1.06117	1.05824	1.23856	1.24872
	ENSG00000179163.11	FUCA1	8.255	31.8991	18.1857	7.39654	6.07048	21.6328	12.5478	9.11503																										INF2	0.584479	1.10487	0.973432	0.929419	1.8308	1.01424	0.35104	1.21172
	ENSG00000188822.6	CNR2	0	0.011459	0.003949	0.0131075	0.0014177	0.0302283	0.0055838	0.0280025																										IQCE	0.250923	1.47734	1.092	1.99035	0.936025	1.08676	0.246515	0.920087
	ENSG00000264347.1	RN7SL24P	0	0	0	0	0	0	0	0																										IREB2	0.415207	0.804615	0.562463	0.966336	1.19915	1.08458	1.16433	1.80332
	ENSG00000238538.1	snoU13	0	0	0	0	0	0	0	0																										IRG1	0	0	0	0	1.39203	0	5.23729	1.37068
	ENSG00000229106.1	RP11-4M23.2	0.0323126	0.0061817	0.0426062	0.0707104	0.0122366	0.0237194	0.0060245	0.0575478																										ISCA1	1.16153	0.865004	0.760943	0.920519	0.83521	0.960124	1.11899	1.37768
	ENSG00000232557.3	RP11-4M23.3	0	0	0	0	0	0	0	0																										ISCA2	2.467	0.766167	0.675581	0.887714	0.849709	0.386389	0.837117	1.13032
	ENSG00000264926.1	MIR378F	0	0	0	0	0	0	0	0																										ISCU	1.07063	0.961998	0.68272	0.681103	0.825723	2.15655	0.88248	0.738798
	ENSG00000230228.2	RP11-4M23.4	0.0278125	0	0.0293381	0.0486902	0	0	0.0414841	0.0198133																										ISL1	1.10017	0.0174313	0.991498	2.69292	0.156448	1.66345	1.23019	0.147888
	ENSG00000189266.7	PNRC2	7.0695	0.400165	6.84672	12.3693	6.04067	6.96809	20.2169	5.66754																										ISOC2	1.2278	1.1306	1.07878	0.8161	0.902386	0.816998	0.826431	1.20091
	ENSG00000188529.10	SRSF10	5.9458	4.65998	8.97105	7.80449	5.18058	8.95958	8.50458	6.68339																										IVD	0.562758	1.47977	0.474769	0.649448	1.35716	1.54126	0.99116	0.943673
	ENSG00000215905.4	RP11-4M23.7	0	0	0	0	0	0	0	0																										JTB	0.820492	0.854245	0.897722	1.59283	1.00388	1.02504	0.941894	0.863892
	ENSG00000225315.2	RP11-293P20.2	0	0.0991423	0.136664	0	0.19625	0.427962	0.0241553	0.0230738																										JUN	0.27111	0.719552	1.69169	1.22858	1.45043	0.492996	1.06254	1.0831
	ENSG00000142661.14	MYOM3	0.0104191	0.374736	1.55089	0.0871479	0.538362	2.40664	0.0207209	0.0181437																										KANK2	0.572681	1.8444	0.743693	0.429086	1.47653	0.623893	0.820466	1.48925
	ENSG00000230703.1	RP11-293P20.4	0	0	0	0	0	0	0	0																										KARS	0.81828	0.705982	0.469217	1.09767	2.04451	0.859009	1.06141	0.94392
	ENSG00000142677.3	IL22RA1	3.31412	1.4584	3.38401	1.9916	1.06388	12.5988	2.61892	0.026059																										KCNJ11	0.133887	0.818767	0.0811184	0.660839	0.660157	2.33899	2.3727	0.933541
	ENSG00000185436.7	IFNLR1	2.60085	1.08344	1.42987	3.13374	1.39827	2.67988	5.00654	2.35046																										KCNJ8	0.061423	0.23041	0.0144742	0.00193181	0.0966704	0.0138215	3.92485	3.65642
	ENSG00000230023.2	RP11-10N16.2	0.038748	0.0084719	0.0116781	0.0387626	0.0041925	0.845175	0	0.0354904																										KCTD14	0.667164	1.66688	0.128656	2.27993	2.66536	0.0768444	0.0150959	0.500065
	ENSG00000221032.3	AL590683.1	0	0	0	0	0	0	0	0																										KIAA0141	0.652902	1.49392	0.734414	1.09842	1.32863	1.05551	0.670174	0.966033
	ENSG00000266511.1	AL590683.2	0	0	0	0	0	0	0	0.0819248																										KIAA0391	1.09988	0.730701	0.677477	0.899263	1.17075	0.795403	1.08946	1.53707
	ENSG00000232298.2	RP11-10N16.3	0.0478271	0	0.0126126	0.0209322	0.0090559	0	0.0535028	0.0085179																										KIAA1279	0.520059	0.90895	1.07415	0.794509	1.13685	1.26575	0.5697	1.73004
	ENSG00000158055.11	GRHL3	4.62765	0.0396904	4.38605	7.6777	0.0283712	5.32602	3.87885	0.0328437																										KIAA1683	0.0430849	2.42314	3.08537	1.07456	0.366729	0.492832	0.136372	0.377904
	ENSG00000001460.13	STPG1	0.980505	0.713971	0.75034	0.616245	0.871776	0.752832	1.56604	1.9237																										KIF1B	0.330338	0.520573	0.638727	0.543658	0.920293	1.5789	1.9639	1.50362
	ENSG00000001461.12	NIPAL3	7.04875	2.33964	3.01366	7.42326	2.76025	6.0134	6.05849	6.34116																										KLK6	0.595794	2.1741	3.55296	0.0403613	0.149605	1.3791	0.000624517	0.107457
	ENSG00000117602.7	RCAN3	3.88962	2.44317	2.74448	2.96656	2.16668	4.77655	3.28317	2.89349																										KMO	0.0294292	0.0811341	7.6194	0.0494028	0.0109228	0.126236	0.0547935	0.0286808
	ENSG00000266551.1	RN7SL857P	0	0	0	0	0	0	0	0.0280435																										KRAS	1.08445	0.326831	0.70834	0.94432	1.89141	0.938084	0.943654	1.16291
	ENSG00000264443.1	RP4-594I10.3	0	0.105841	0	0	0	0.649783	0	0.216769																										KRT5	7.80419	0.0592745	0.0218707	0.0197171	0.0323523	0.0373901	0.011295	0.0139111
	ENSG00000184454.6	NCMAP	0.0273132	0.136808	0.0576228	0.191264	0.0432541	1.47273	0.0814786	0.102595																										KYNU	0.606598	1.23608	1.1718	2.42873	0.0522062	1.44807	0.491046	0.56547
	ENSG00000227312.2	RP11-496D1.2	0.0294109	0	0	0	0	0	0	0																										L2HGDH	0.642825	1.09427	0.470011	0.483088	1.43393	1.75361	0.958989	1.16327
	ENSG00000239106.1	Y_RNA	0	0	0	0	0	0	0	0																										LACE1	0.733784	0.159972	0.671383	1.0622	0.952384	1.55148	1.28068	1.58812
	ENSG00000133226.12	SRRM1	18.5266	10.5336	16.1221	30.5364	24.0032	12.9787	40.1366	25.2697																										LACTB	0.536877	0.864149	0.778943	1.26183	0.593978	0.439711	1.3265	2.19801
	ENSG00000238986.1	snoU13	0	0	0	0	0	0	0	0.069441																										LACTB2	0.862017	0.411062	0.661561	3.23507	0.722761	0.915431	0.398982	0.793121
	ENSG00000169504.10	CLIC4	41.6664	34.9776	13.8396	87.6806	16.7817	1.9489	54.3875	36.9042																										LAP3	0.709172	0.709764	1.64779	0.811681	1.0856	0.767807	0.989926	1.27826
	ENSG00000238482.1	RNU6-1208P	0	0	0	0	0	0	0.0713371	0																										LARS2	0.779654	1.21625	0.569769	0.743493	1.03332	0.607448	1.34181	1.70825
	ENSG00000020633.14	RUNX3	2.18036	3.75199	0.264928	0.136185	12.637	1.41615	0.0198907	4.84821																										LDHA	1.21584	0.866896	0.96845	0.642492	1.31086	0.337339	1.28117	1.37696
	ENSG00000229162.1	RP11-84D1.1	0.0624086	0	0.0394991	0	0.0945352	0	0	0.053351																										LDHB	1.18791	0.582292	0.509964	0.366536	1.17269	0.840188	1.76003	1.5804
	ENSG00000261025.1	RP11-84D1.2	0.0293267	0.019236	0.0176773	0.0146689	0.0031731	0.0061507	0.0031245	0.0089537																										LDHD	0.0532787	0.0489616	0.0364694	2.93505	0.0803538	0.43531	4.38833	0.022253
	ENSG00000264371.1	MIR4425	0	0	0	0	0	0	0	0																										LETM1	0.467436	0.665203	0.699839	0.588917	1.00355	1.34903	1.54133	1.6847
	ENSG00000233755.1	RP4-799D16.1	0.0237196	0.0544536	0.0500413	0.373724	0.17965	0	0	0																										LETM2	1.78329	0.263655	1.56215	0.976731	1.14975	0.328175	1.32496	0.611294
	ENSG00000233419.2	RP4-781L3.1	0	0	0	0	0.0964165	0	0	0.0362752																										LETMD1	0.60488	0.607244	0.594012	0.947948	1.34128	1.66758	1.64279	0.594268
	ENSG00000231953.1	RP4-706G24.1	0	0.428909	0.0257058	0.0426619	0.0738275	0	0	0																										LGALS3	0.595208	1.64795	0.511988	1.43603	0.680852	2.19959	0.00388736	0.924497
	ENSG00000117614.5	SYF2	13.1931	22.2766	15.839	12.9307	17.0749	17.1665	12.6433	12.4839																										LIAS	0.72812	0.375155	0.381525	1.19233	0.9086	2.45446	1.12452	0.835293
	ENSG00000117616.13	C1orf63	9.80455	8.47907	13.4506	10.8892	11.8168	17.3013	7.11797	8.52209																										LIG1	0.58846	1.71154	1.06311	0.761791	1.07977	0.693176	0.900193	1.20196
	ENSG00000272432.1	RP3-465N24.6	0.0844124	0.0322979	0.111303	0.110833	0.175816	0	0.157383	0.195437																										LIG3	0.504187	1.21374	0.398053	0.664135	0.85247	1.15924	1.42361	1.78457
	ENSG00000261349.1	RP3-465N24.5	0.379074	0.290083	0.376346	0	0.37155	0.0654738	0.399115	3.28824																										LIN28B	1.27123	0.973516	0.369154	0.270988	0.838787	1.61567	1.97238	0.688272
	ENSG00000187010.14	RHD	0.0132065	0.0101061	0.0383099	0.00578	0.0350085	0.0048472	0.061557	0.11525																										LIPF	0	0	0	0	0	8	0	0
	ENSG00000224183.1	SDHDP6	0.191906	0.310026	0.359881	0.0746584	0.177647	0.46957	0.206729	0.486087																										LIPT1	1.29054	1.30493	0.790282	1.00098	0.835235	0.881653	0.838961	1.05741
	ENSG00000259984.1	RP11-335G20.7	0	0	0	0	0	0	0	0																										LIPT2	1.35932	1.05886	2.11585	0.3612	1.1814	0.697755	0.86232	0.363298
	ENSG00000183726.6	TMEM50A	30.5788	33.1304	26.9299	16.8549	26.4934	30.7787	32.0105	24.0394																										LMNA	0.896767	1.40882	1.77269	1.0691	0.665675	1.53339	0.0270134	0.62655
	ENSG00000252515.1	RNU6-1171P	0	0	0	0	0	0	0	0																										LONP1	0.580468	0.560187	0.431863	0.481435	1.06443	1.88098	1.89194	1.1087
	ENSG00000238889.1	snoU13	0	0	0	0	0	0	0	0																										LPIN1	0.399191	0.419697	0.803481	1.29765	0.178295	0.818917	2.9956	1.08717
	ENSG00000188672.12	RHCE	0.155685	0.17294	0.0529756	0.254967	0.102699	0	0.14607	0.125219																										LRP5	0.398802	1.27443	0.647801	0.964062	2.44899	0.633765	0.839941	0.792215
	ENSG00000238084.3	RP3-469D22.1	0.719508	1.03237	0.872821	0.283413	0.47683	0.554571	0.617085	1.11484																										LRPPRC	0.6265	0.778397	0.278502	0.883579	0.857971	1.41403	1.61271	1.54831
	ENSG00000266468.1	AL031284.1	0	0	0	0	0	0	0	0																										LRRC10	0.629454	0.867678	0	3.62284	0	2.88003	0	0
	ENSG00000204178.5	TMEM57	7.34375	5.7231	7.53009	8.76345	8.93041	11.1057	7.16424	7.7262																										LRRC59	1.08655	0.928629	0.735587	0.931111	0.771641	1.01301	1.09839	1.43508
	ENSG00000157978.7	LDLRAP1	6.28665	2.59478	3.80885	5.53111	2.99475	6.09736	9.54664	4.97571																										LRRK1	0.435137	1.73838	1.45423	0.817241	0.619794	2.10419	0.0460846	0.784941
	ENSG00000225643.1	RP11-70P17.1	0.508572	0.178374	0.0894113	0.96453	0.224692	0.559984	0.0474104	0.271726																										LRRK2	0.113647	0.313324	0	1.63528	0.393694	2.98998	2.2218	0.332281
	ENSG00000117643.10	MAN1C1	0.104462	0.138155	0.0191638	0.25245	0.0412792	0.150029	0.0228636	3.4677																										LYN	0.508727	0.556901	1.28497	1.54226	1.18823	1.08152	0.441592	1.3958
	ENSG00000233478.1	RP1-187B23.1	0.0138062	0.0070434	0	0	0.0174278	0.0067564	0.0102964	0.108189																										LYPLA1	0.614093	0.522601	0.711937	1.88244	0.901105	1.08734	0.886229	1.39425
	ENSG00000162430.12	SEPN1	12.8302	10.4316	11.7385	22.4094	10.63	10.1337	18.174	77.1166																										LYRM1	1.25497	1.28893	0.45759	1.11299	0.986259	2.31416	0.347995	0.237109
	ENSG00000228172.1	RP1-317E23.3	0	0	0.490746	0	0	0	0	0																										LYRM2	1.16191	0.740445	0.568645	0.934133	1.51237	0.850278	0.773551	1.45867
	ENSG00000117640.13	MTFR1L	3.521	2.96042	4.19614	6.95912	7.24868	6.27636	6.91388	12.1062																										LYRM4	1.17545	0.737836	0.515436	0.859525	1.10619	0.922892	1.94121	0.741465
	ENSG00000223474.2	AL020996.1	0.1556	0.0396904	0.237084	0.196735	0.176774	0.101529	0.141831	0.338701																										LYRM5	2.02588	0.340539	0.424778	0.943158	2.30415	0.332868	0.797729	0.830897
	ENSG00000272478.1	RP1-317E23.7	0	0	0	0	0	0	0	0																										LYRM7	0.619988	0.327867	0.317476	1.17479	0.927661	1.29173	1.74789	1.5926
	ENSG00000127423.6	AUNIP	7.49729	7.53243	4.79614	8.26464	6.15095	3.35179	13.0152	6.41608																										MAATS1	0	0.279444	6.49041	0.388927	0	0.463779	0.377444	0
	ENSG00000236528.1	RP1-125I3.2	0.0778327	0.238243	0.205255	0	0.147374	0	0.0290231	0.221789																										MACROD1	0.560408	0.826554	0.299299	1.07559	1.93682	1.64092	1.41842	0.241982
	ENSG00000182749.5	PAQR7	9.25341	5.68567	1.90361	10.5419	1.55838	0.282677	2.63539	0.938645																										MALSU1	1.61855	0.955218	1.05866	0.882738	1.03969	0.838471	0.805032	0.801636
	ENSG00000207302.1	Y_RNA	0	0	0	0	0	0	0	0																										MAN2A1	0.55435	0.517852	0.407856	1.09392	0.932575	1.83897	1.02999	1.62448
	ENSG00000117632.16	STMN1	57.4036	52.2238	50.5959	35.5959	103.008	20.6632	62.5702	71.2747																										MAOA	0.793062	0.0855128	2.90789	2.81255	0.00990751	0.00516071	1.38234	0.0035725
	ENSG00000229786.1	SNRPFP2	0.163108	0	0	0.142773	0.030884	0	0.0912319	0.0580981																										MAOB	1.90586	0.233303	2.68564	0.0220336	0.116062	2.91778	0.068651	0.0506618
	ENSG00000223624.1	RP1-125I3.4	0	0.111889	0	0	0.0553706	0	0	0.156242																										MAP1B	1.86446	1.04038	1.66534	0.19038	0.614699	0.524218	2.03585	0.0646768
	ENSG00000264021.1	MIR3917	0	0	0	0	0	0	0	0																										MAP1LC3A	0.0417186	2.27415	0.692198	3.63078	0.148896	0.0809799	0.0470753	1.0842
	ENSG00000266763.1	AL033528.1	0	0	0	0.242135	0	0	0	0																										MAP1LC3B	0.871516	1.59114	0.793732	0.953389	0.678968	1.56793	0.921854	0.621475
	ENSG00000158006.9	PAFAH2	1.54259	2.0566	2.24937	4.71895	5.20094	8.82375	5.21477	2.71309																										MAP1LC3B2	0.729705	1.3945	0.585142	1.46358	0.525249	0.872622	1.62108	0.808124
	ENSG00000207237.1	RNU6-110P	0	0	0	0	0	0	0	0																										MAP1LC3C	0	0	2.9906	1.09764	0.566265	0	0	3.3455
	ENSG00000252190.1	SCARNA17	0	0	0	0.143344	0.0620151	0	0	0.0583305																										MAP1S	0.491364	0.88011	1.81708	0.677125	0.919567	0.927388	0.930476	1.35689
	ENSG00000252691.1	SCARNA18	0	0	0	0	0	0	0	0																										MAP2K1	0.654429	0.967046	1.37593	0.908276	1.12854	0.79031	0.720612	1.45486
	ENSG00000158008.5	EXTL1	0.0744446	0.0638733	0.0333149	0.367286	0.0717609	0.0596148	0.0100944	0.261954																										MAP2K2	0.636998	1.28008	1.39417	0.721661	0.699454	1.06003	1.17993	1.02768
	ENSG00000158014.10	SLC30A2	0.184335	2.0465	0.73149	0.117814	0.0044322	0.0085913	0.0130927	0.0187598																										MAP3K1	1.25102	0.856632	0.977111	1.25168	1.08436	0.679311	0.304047	1.59584
	ENSG00000158022.6	TRIM63	0.0835348	0.0304401	0.0461565	0.348193	0	0.0525597	0.014833	0.025504																										MAPK1	0.70137	1.18165	0.802692	0.601239	1.01271	1.20512	0.877417	1.6178
	ENSG00000265320.1	AL391650.1	0	0	0	0	0	0	0	0																										MAPK10	0	0.224311	2.76441	1.04064	0.107368	1.98546	1.66636	0.211449
	ENSG00000175087.5	PDIK1L	2.31966	1.62112	2.62577	10.5482	3.98297	2.828	5.98236	5.04932																										MAPK12	0.815046	1.08693	0.409147	0.0533004	1.18392	1.42112	2.37129	0.659246
	ENSG00000197245.4	FAM110D	0.0335794	0.077089	0.0708426	0.0705433	0.122077	0.0295792	0.0200343	0.0191373																										MAPK14	0.454138	0.981526	0.909686	1.46216	1.17238	0.87491	1.02213	1.12306
	ENSG00000142684.7	ZNF593	0.30705	0.0261075	0.0479841	0	0.223943	0	0.271398	0.356464																										MAPK3	0.352974	0.497198	1.80416	1.88375	0.502656	0.372005	1.60882	0.978425
	ENSG00000236782.1	RP11-96L14.7	0.349915	0.334711	0.230693	0	0.331277	0	0.13048	0.342754																										MAPK8	0.823802	1.02289	0.967279	0.902366	1.23255	1.10099	0.481598	1.46853
	ENSG00000142675.13	CNKSR1	9.16457	3.5634	7.35553	4.52827	3.49615	7.47098	6.17244	0.591772																										MAPK8IP1	0.214362	5.78315	0.0813265	0.144035	1.33066	0.368367	0.038624	0.0394716
	ENSG00000188782.3	CATSPER4	0.0151256	0.0192912	0.0106369	0.0088266	0.0305493	0.0074021	0.0150405	0.0431013																										MAPK9	0.977677	1.04417	0.872344	0.952339	0.619236	0.887691	0.734688	1.91185
	ENSG00000236155.2	RP11-231P20.2	0.0224522	0.805069	0	0	0.199202	0.141268	0.0047841	0.0137098																										MAPT	0.901754	0.133659	0.433343	0.0632482	0.259114	0.133094	4.08001	1.99578
	ENSG00000130695.9	CEP85	5.38904	5.07992	8.5532	13.509	18.0079	5.78269	12.161	12.3931																										MARK2	0.303313	1.12597	1.10292	1.56862	1.2394	0.878813	0.686651	1.09432
	ENSG00000270733.1	RP11-231P20.5	0.0285894	0	0.0904728	1.55156	0.3248	0	0.170571	0.244401																										MARS	0.952423	0.699734	1.05098	0.677835	0.910962	1.63458	1.23622	0.837275
	ENSG00000142669.9	SH3BGRL3	49.6568	33.7904	59.9198	23.0197	45.7074	52.1715	33.1134	8.41869																										MARS2	0.71006	0.818867	0.303537	1.14973	1.06577	1.03367	1.40913	1.50923
	ENSG00000158062.16	UBXN11	8.35309	2.89016	6.85626	6.65279	6.79445	2.81242	3.893	5.8545																										MAT2B	1.06972	1.25906	0.978495	1.13538	1.01323	0.675769	0.391209	1.47714
	ENSG00000169442.4	CD52	0.24744	1.02422	0.0830494	0.452873	0.0340742	0.247685	0.0419399	0.104162																										MAVS	0.255044	0.658249	1.32304	1.67569	1.16147	0.552351	1.41959	0.954563
	ENSG00000176092.9	AIM1L	9.21499	1.84952	3.49798	3.46025	3.73555	2.58306	11.4427	0.224707																										MCAT	0.977989	0.920648	0.527019	0.89389	1.62506	0.753481	1.10016	1.20175
	ENSG00000225854.2	RP11-569G9.7	0.207067	0	0.187221	1.70894	0.358469	0	0.352974	0.126439																										MCCC1	0.91041	0.616125	0.602648	1.91414	0.662446	0.589257	2.08683	0.618146
	ENSG00000265143.1	RN7SL490P	0	0	0	0	0	0	0	0.0285934																										MCCC2	0.481749	0.567781	0.460487	1.49695	2.01529	0.694008	1.09682	1.18692
	ENSG00000176083.13	ZNF683	0	0	0.0045382	0.0075317	0.0032585	0	0.0160426	0																										MCCD1	0	2.08	0	0	0.29869	1.38081	3.65227	0.588225
	ENSG00000131914.6	LIN28A	0.0280901	0.0136791	0.0430995	0.0044706	0.0309457	0.0262434	0.0380892	0.0327454																										MCEE	0.892178	0.991354	0.411905	1.52224	0.915297	1.12931	1.54981	0.587898
	ENSG00000117682.12	DHDDS	6.06048	4.73178	4.95786	9.47095	7.73744	4.75053	10.5251	6.82787																										MCL1	0.364805	0.599609	0.886797	0.788368	0.44038	0.616255	3.42251	0.881273
	ENSG00000223583.1	RP3-476K8.4	0.0382617	0.0878382	0.121081	0.63634	0.130406	0.0842592	0.0998719	0.367973																										MCU	0.520877	0.557492	0.780358	1.34041	1.56198	1.15561	0.884511	1.19877
	ENSG00000225891.1	RP3-476K8.3	0.0193478	0.0296115	0.122455	0	0.117231	1.47706	0.101005	0.496195																										MCUR1	0.756919	0.952231	0.862143	1.65204	0.967501	0.911055	0.613765	1.28434
	ENSG00000198830.6	HMGN2	152.779	233.104	219.104	88.0689	283.477	120.126	346.15	206.2																										MDH1	1.4392	0.851222	0.410333	0.544979	0.8322	0.64106	2.04394	1.23707
	ENSG00000224129.1	DPPA2P2	0	0	0.0120361	0.0199755	0	0	0	0.0081286																										MDH2	0.999785	0.920994	0.527179	1.11076	1.21401	0.980628	1.22619	1.02045
	ENSG00000117676.9	RPS6KA1	9.65311	10.2191	10.3491	13.5712	14.6317	16.7819	31.2917	25.2447																										ME1	0.522864	0.222332	0.797813	0.748708	0.625466	1.48553	0.00330002	3.59398
	ENSG00000238705.1	MIR1976	0	0	0	0	0	0	0	0																										ME2	0.366642	0.458334	0.330043	1.11743	0.463961	1.61943	1.51121	2.13295
	ENSG00000243905.2	RN7SL679P	0	0	0	0	0	0	0.025359	0.0242236																										ME3	0.542124	0.474523	1.5199	0.726324	0.588325	1.04825	2.5532	0.547356
	ENSG00000252802.1	Y_RNA	0	0	0	0	0	0	0	0																										MECP2	0.618178	1.1991	1.02357	0.766085	1.45064	0.756307	1.39494	0.791177
	ENSG00000229247.2	RP11-492M19.3	0	0	0	0	0	0	0	0																										MECR	1.01846	0.972182	0.799929	0.697515	1.12184	1.42846	1.32855	0.63307
	ENSG00000238316.1	snoU13	0	0	0	0	0	0	0	0																										MED7	1.4144	1.22785	0.790514	1.08644	1.05898	0.77274	0.667351	0.981718
	ENSG00000235069.2	RP4-785J1.1	0	0	0	0	0.0329868	0.0639414	0	0																										MEF2A	0.43642	0.776142	0.82792	0.831834	0.742965	2.17063	1.24694	0.967144
	ENSG00000260063.1	RP5-968P14.2	0.260993	0.203638	0.367078	0.026877	0.465113	0.0075131	0.316772	0.94787																										MEF2C	0.037673	0.613725	0.633279	0.18726	0.0169483	1.73937	4.4046	0.367149
	ENSG00000117713.13	ARID1A	10.8824	3.06479	14.9433	10.1608	18.947	9.40247	22.634	21.8859																										METAP1D	0.391962	0.466213	0.112645	1.54385	0.926437	1.86532	1.87968	0.813897
	ENSG00000266138.1	RN7SL501P	0.0366846	0.0280726	0	0	0.0277845	0	0	0.104535																										METTL12	0.543876	0.76038	0.677845	0.51243	1.54592	2.15638	0.686493	1.11668
	ENSG00000060642.6	PIGV	3.17158	3.64517	2.71028	2.37882	3.67424	6.46457	3.5457	6.9787																										METTL17	0.663353	0.911099	0.678416	0.826273	1.35845	0.850112	1.66024	1.05205
	ENSG00000241188.2	RN7SL165P	0	0	0	0	0.0268231	0	0	0.0252294																										METTL20	0.474895	1.11737	0.69548	1.05247	1.17505	0.412094	2.20286	0.869777
	ENSG00000204160.7	ZDHHC18	6.85158	4.61636	6.0278	11.8135	3.38824	2.32746	9.01337	9.35289																										MFF	0.758874	1.11313	0.584891	1.51741	0.798136	1.18401	0.985222	1.05834
	ENSG00000175793.10	SFN	342.371	63.6586	296.265	190.244	51.6694	78.4221	193.282	0.626553																										MFN1	1.16233	0.958523	0.585383	1.07342	0.700252	1.28333	1.12981	1.10696
	ENSG00000142751.10	GPN2	5.91178	6.95868	5.87818	9.74354	13.2971	6.00376	9.21952	6.96634																										MFN2	0.825646	0.837989	0.64906	0.762858	1.08271	1.46843	0.976047	1.39726
	ENSG00000198746.8	GPATCH3	5.35079	4.50487	6.45586	5.18771	11.6805	6.27429	6.67801	8.60318																										MGARP	0.35362	0.649935	0.924207	0.452283	0.58332	0.539324	2.08491	2.4124
	ENSG00000090273.9	NUDC	47.8951	63.2338	41.0889	25.3567	104.632	50.2176	72.5297	56.7466																										MGEA5	0.638545	1.19047	0.829842	0.994416	0.832526	1.58215	0.778237	1.15381
	ENSG00000131910.4	NR0B2	0.0354152	0.0135506	0.0466973	0	0.952222	0.493942	0.099045	0.0567662																										MGME1	0.729513	0.366818	0.905368	1.72794	1.09668	0.686229	1.45823	1.02923
	ENSG00000175707.7	C1orf172	9.32738	4.41628	8.01452	11.8221	4.05104	9.25207	12.2776	1.0695																										MGST1	0.316545	0.490057	0.372184	1.3984	1.3347	2.05487	0.0157064	2.01755
	ENSG00000172746.6	RP11-344H11.4	0.0205936	0.204868	0.130339	0.684994	0.140376	0.181403	0.0614331	0.337425																										MICU1	0.484202	0.751362	0.61323	0.946425	1.81673	1.02057	1.35464	1.01285
	ENSG00000224064.1	RP11-344H11.5	0.0515617	0	0	0	0.0585785	0	0.0192269	0																										MICU2	1.36951	0.431736	0.918665	2.31519	0.48467	0.783394	0.840029	0.856807
	ENSG00000225294.1	OSTCP2	0.0230518	0.0705608	0.0486325	0.282491	0.0698368	0.135371	0.137533	0.197062																										MICU3	0.179789	1.48698	0	2.06954	0	2.05651	1.50633	0.700858
	ENSG00000253368.3	TRNP1	6.59889	8.08988	19.4456	16.3674	21.9179	2.33454	3.04009	5.59763																										MIEF1	0.432234	0.656584	0.553919	0.860798	1.09881	2.05921	1.19312	1.14533
	ENSG00000158246.7	FAM46B	6.72537	3.28438	0.542557	0.211868	0.841316	0.272858	1.90827	3.51941																										MIEF2	1.10571	1.16613	2.22858	0.629613	0.605758	0.621158	0.591701	1.05134
	ENSG00000090020.6	SLC9A1	6.62369	3.24139	4.95492	11.5339	4.53929	5.13175	6.92717	3.99819																										MINOS1	1.81248	0.657331	0.723083	1.2826	1.24349	0.524199	0.940795	0.816018
	ENSG00000229985.2	RP11-40H20.5	0	0.0891717	0	0.136	0	0.0570255	0.014484	0.124519																										MIPEP	0.857162	0.279979	0.708913	2.31787	0.504803	1.3334	1.06385	0.934024
	ENSG00000214973.3	CHCHD3P3	0.255875	0.832176	0.26991	1.28786	0.726739	1.43219	0.78716	0.945592																										MLLT11	0.531413	0.183321	0.562129	0.440987	2.02638	0.151496	3.75438	0.349888
	ENSG00000225159.1	NPM1P39	1.41661	4.30006	2.93882	5.66267	2.27997	3.6569	2.25382	6.54283																										MLXIP	0.154577	0.73526	0.861219	2.05918	0.998694	1.15947	1.20659	0.825013
	ENSG00000225990.2	SNRPEP7	0	0.0712022	0	0	0.0352359	0	0	0.0662846																										MLYCD	0.959166	0.762364	0.838582	1.93058	1.13833	0.38723	1.18614	0.797611
	ENSG00000224311.1	RP11-40H20.4	0	0	0	0.0472771	0	0	0	0																										MMAA	0.657064	0.621582	0.58926	1.44773	0.664896	2.25687	0.969783	0.79282
	ENSG00000142784.11	WDTC1	11.594	5.16227	12.0906	4.06465	13.1467	9.4598	10.1938	16.0788																										MMAB	0.436848	0.649412	0.624985	1.13938	1.08018	0.535788	2.63124	0.902171
	ENSG00000252098.1	Y_RNA	0.0984135	0	0	0	0	0	0	0																										MMACHC	0.293319	0.6998	0.270981	0.780203	1.17932	1.36173	2.26702	1.14763
	ENSG00000243659.1	RP11-4K3__A.3	0.0725887	0.416609	0.153141	0	0.164934	0	0	0.36198																										MMADHC	1.47783	0.812255	0.606123	0.911346	0.967979	0.94716	0.808378	1.46893
	ENSG00000186501.10	TMEM222	9.23754	10.6371	9.86256	12.1604	15.3066	8.58054	10.2979	9.61425																										MMP2	0.526349	0.467135	0.165831	0.846576	0.0156998	1.22393	4.67578	0.0787013
	ENSG00000206888.1	RNU6-48P	0	0	0.302703	0.167458	0.28979	0	0	0.272572																										MOAP1	0.890099	0.89813	0.545242	0.923894	0.835648	2.01535	1.02699	0.864639
	ENSG00000241547.1	RP11-4K3__A.5	1.64023	0.853514	1.17653	3.02462	2.51771	0.353181	1.01122	3.20942																										MOBP	0.398657	0.824289	0.65119	0.382413	1.1837	2.73604	0.463903	1.35981
	ENSG00000142765.13	SYTL1	2.91744	1.90252	0.487638	54.9778	2.39751	1.03872	3.72088	0.373501																										MPC1	0.737791	0.853193	0.773552	2.32816	0.822241	0.38337	0.854355	1.24734
	ENSG00000142733.10	MAP3K6	2.86974	2.19783	3.4596	3.73616	3.10146	1.77811	4.91109	0.921218																										MPC1L	0	0	1.24558	1.82866	0	2.18058	0.887335	1.85785
	ENSG00000142748.8	FCN3	0	0.0456247	0	0.22615	0.0075261	0.0145886	0.0370537	0.0141579																										MPC2	0.760308	0.442481	0.486956	3.2243	0.721316	0.541336	0.460203	1.3631
	ENSG00000174950.6	CD164L2	0.180529	0.387583	0.0634772	3.54673	0.045577	0.0073622	0.0074797	0.0107173																										MPDU1	2.13238	0.612687	0.619031	0.829172	1.43522	0.494516	0.786547	1.09045
	ENSG00000231207.1	RP1-144C9.2	0	0.0220627	0.0304125	0	0	0	0	0																										MPG	0.926185	0.846238	0.512609	1.37599	1.10437	0.863854	1.43403	0.936733
	ENSG00000181773.6	GPR3	1.22433	2.83664	1.69986	2.36365	2.86618	0.312602	2.77172	1.06525																										MPO	0.0201595	0.0833673	0.23051	3.71292	0.0149645	3.18225	0.745998	0.00982348
	ENSG00000158195.6	WASF2	26.6569	8.58146	21.1794	38.4734	24.6744	18.2537	30.8893	32.587																										MPP7	0.590096	0.520057	1.08716	0.379533	0.965346	2.74366	0.523901	1.19025
	ENSG00000241169.1	RP4-752I6.1	0	0	0	0.125593	0	0	0	0.0511073																										MPST	0.331807	0.502816	0.547842	2.05547	1.29074	0.65196	1.78225	0.837117
	ENSG00000237429.1	RP1-159A19.4	0.108498	0.166055	0.0381499	0	0.273918	0	0	0.231879																										MPV17	0.875634	0.968202	0.304727	1.15528	1.21146	0.482056	2.24146	0.761185
	ENSG00000126705.9	AHDC1	4.60625	0.772609	2.34272	1.91773	3.02624	1.82028	3.81813	1.95603																										MPV17L	0	0.506331	0.566916	0.00579996	0.00897653	0.0207487	6.88681	0.00441944
	ENSG00000000938.8	FGR	0.0530311	0.038327	0.0186467	0.0309465	0.0133884	0.609873	0.0043944	0.03568																										MPV17L2	0.869808	1.47418	1.44101	0.741993	1.06274	0.604484	0.63955	1.16623
	ENSG00000235912.1	RP1-159A19.3	1.22607	8.77048	3.82373	1.2132	1.81685	1.48697	1.23242	2.88614																										MRM1	1.32285	0.825252	0.501379	1.36516	1.62446	0.740886	0.816943	0.80307
	ENSG00000233975.1	RP11-288L9.1	0.278504	0	0.0979267	0	0.017578	0	0	0.0330672																										MRPL1	1.59146	0.561979	0.486468	0.747144	1.09854	1.02698	1.20655	1.28089
	ENSG00000126709.10	IFI6	1191.13	16.0538	189.256	2.81717	18.9272	7.57392	9.94505	18.9658																										MRPL10	0.907166	0.743077	0.487836	1.09851	0.992377	1.37715	1.71949	0.674397
	ENSG00000225886.1	RP11-288L9.4	2.49073	0	0.684436	0.0732843	0.0792627	0	0.0468286	0.0894639																										MRPL11	1.86276	0.973877	0.62844	0.844354	1.33052	0.746697	0.601338	1.01202
	ENSG00000206767.1	RNU6-949P	0	0	0	0	0	0	0	0																										MRPL12	1.38549	0.70996	0.428038	0.844637	1.47146	0.841782	1.22909	1.08955
	ENSG00000226662.2	CHMP1AP1	0.0309215	0	0	0	0	0.0226982	0	0																										MRPL13	1.41252	0.845596	0.540193	1.55268	1.17563	0.484058	0.854056	1.13527
	ENSG00000207095.1	RNU6-424P	0	0	0	0	0	0	0	0																										MRPL14	1.08752	0.795004	1.10929	1.24271	0.95922	0.536414	1.26395	1.00589
	ENSG00000009780.11	FAM76A	3.69922	1.65615	1.77978	2.2875	2.55386	1.89597	2.78151	2.03701																										MRPL15	1.05309	0.533293	0.861618	1.50691	1.04355	1.09265	0.89435	1.01453
	ENSG00000231344.1	RP3-426I6.2	0.61586	0.22442	0.0309353	0.564751	0.222117	0	0.393683	0.188028																										MRPL16	1.04066	0.771241	0.616985	0.901413	1.55525	0.769227	0.842005	1.50322
	ENSG00000230833.1	RPEP3	0	0	0.015971	0.0265059	0.0229346	0.0222282	0	0.0215719																										MRPL17	1.6081	1.11033	0.799437	0.753743	0.852154	0.651992	0.796368	1.42788
	ENSG00000117758.9	STX12	7.53654	5.42718	5.26908	6.54571	4.49069	10.834	9.56614	6.52729																										MRPL18	1.28345	0.887433	0.624675	1.28747	1.25855	0.776575	0.597944	1.2839
	ENSG00000269971.1	RP3-426I6.5	0.11125	0.0425665	0.0586762	0	0	0	0	0.23776																										MRPL19	1.24996	0.766308	0.40829	0.840452	0.847576	1.21896	1.06026	1.60819
	ENSG00000270031.1	RP3-426I6.6	0.114039	0.0218168	0	0.748663	0.043186	0	0.255144	0.0406201																										MRPL2	0.850445	0.783993	0.912775	1.16846	1.1539	1.03253	1.07329	1.0246
	ENSG00000223062.1	RNU6-1245P	0	0	0	0	0	0	0	0																										MRPL20	1.70903	0.813862	0.680836	0.669481	1.33763	0.743614	0.911137	1.13441
	ENSG00000117751.13	PPP1R8	17.7567	19.9562	18.3841	32.182	29.7634	16.2122	23.9831	20.4834																										MRPL21	1.99814	0.75452	0.901604	0.835986	1.50416	0.736858	0.665679	0.603054
	ENSG00000252947.1	SCARNA1	0.0616567	0	0	0	0.280189	0	0.0919647	0.395312																										MRPL22	1.48168	0.855769	0.735266	0.963698	1.16723	0.911954	0.69515	1.18925
	ENSG00000130775.11	THEMIS2	1.5862	1.00192	1.97934	0.345174	0.268464	0.149612	0.363479	0.490822																										MRPL23	1.2222	0.797174	0.642838	1.22594	1.2379	0.19502	1.94619	0.732749
	ENSG00000117748.5	RPA2	23.319	42.3383	18.2347	40.3355	48.0279	25.5126	39.3222	40.7288																										MRPL24	0.959827	0.81951	0.6426	1.68037	0.684484	0.861178	1.35716	0.994872
	ENSG00000130768.10	SMPDL3B	2.76828	1.34748	1.49132	4.52767	1.52922	5.77311	13.2174	5.5303																										MRPL27	2.0862	0.783889	0.547348	1.04748	1.16696	0.339261	1.11081	0.918047
	ENSG00000227050.1	RP11-460I13.2	0	0	0	0	0.0756282	0	0.409579	0.497943																										MRPL28	1.37042	0.870352	0.450259	0.641925	1.25167	0.547621	1.34259	1.52516
	ENSG00000158156.7	XKR8	3.01118	2.48932	3.57489	5.08636	2.57824	2.53488	3.32485	1.40228																										MRPL3	1.38723	0.904667	0.609867	1.02303	0.839112	0.830174	1.11975	1.28617
	ENSG00000158161.11	EYA3	3.28379	3.0493	3.58215	4.57693	6.27636	4.48956	9.86306	6.54789																										MRPL30	0.288781	0.597108	0.188686	0.0923381	0.38109	4.73467	1.38899	0.328343
	ENSG00000238231.2	RP11-460I13.6	0.0557766	0	0.117672	0	0.0633669	0	0.311978	0.0397347																										MRPL32	1.38108	0.703789	0.888672	1.34952	1.02278	1.37888	0.535861	0.739413
	ENSG00000240750.2	RN7SL559P	0.13878	0.0531	0.146392	0	0.341609	0	0.0776244	0.148298																										MRPL33	2.18449	1.28271	0.898877	0.712044	0.921326	0.285835	1.11714	0.597567
	ENSG00000228589.2	SPCS2P4	5.20835	5.74674	4.95901	2.33252	5.14881	4.4234	4.96262	6.50393																										MRPL34	1.14337	0.588573	1.05183	0.868786	1.40682	0.976301	1.05319	0.911122
	ENSG00000228943.1	RP5-1053E7.2	0	0	0	0.0762468	0	0	0	0																										MRPL35	1.26245	0.871267	0.383639	1.55445	0.631434	0.933574	1.08821	1.27498
	ENSG00000214812.3	RP5-1053E7.3	0.0367505	0.0421844	0.0581495	0.0643375	0.0556689	0.0539542	0.0411117	0.0916322																										MRPL36	2.17141	0.829933	0.748962	1.06384	1.30857	0.444415	0.600377	0.832484
	ENSG00000253005.1	RNU6-176P	0	0	0	0	0	0	0	0																										MRPL37	0.876594	1.02763	0.657501	0.811802	1.18935	0.865466	1.17201	1.39964
	ENSG00000252429.1	RNU7-29P	0	0	0	0	0	0	0	0																										MRPL38	1.04257	0.795193	0.579879	0.926503	1.75292	0.581564	1.2026	1.11877
	ENSG00000169403.7	PTAFR	2.17053	0.369477	0.53225	0.0989945	0.457931	0.328878	0.205992	0.0883138																										MRPL39	1.8804	0.612663	0.629711	1.0614	1.1124	0.939599	0.454736	1.30909
	ENSG00000126698.6	DNAJC8	28.0319	59.8045	29.2684	34.1941	62.7151	36.4315	63.3927	48.7895																										MRPL4	0.78745	0.911983	0.754105	0.69226	1.10239	1.18538	1.26309	1.30334
	ENSG00000215902.1	AL353354.1	0	0	0	0	0	0	0	0																										MRPL40	1.2592	1.29651	0.455964	0.515151	1.27305	0.781774	1.44392	0.974437
	ENSG00000130770.13	ATPIF1	29.8356	57.3567	28.9053	23.6437	57.9562	49.617	50.0798	36.214																										MRPL41	1.54318	1.09721	0.663004	1.16044	0.888932	0.546158	1.53398	0.567092
	ENSG00000270605.1	RP5-1092A3.4	0.415715	0.136913	0.427416	0.43298	1.09603	3.12113	0.706402	4.71592																										MRPL42	0.943957	0.654256	0.542387	0.788709	1.22714	1.25446	1.07099	1.51809
	ENSG00000271398.1	RP5-1092A3.5	0.0722471	0	0.0508067	0	0	0	0.0359203	0.154404																										MRPL43	0.917488	1.37347	0.613152	1.21657	1.16008	0.881363	1.11835	0.719538
	ENSG00000130766.4	SESN2	2.86331	2.28185	1.93541	41.0355	1.04391	3.99046	4.84776	3.72273																										MRPL44	0.698135	1.07573	0.437207	1.19498	1.13791	1.00391	0.920411	1.53171
	ENSG00000130772.9	MED18	4.69379	4.51995	4.49093	6.2984	5.27297	8.64921	9.79773	5.05005																										MRPL45	1.42426	0.769982	0.528138	0.885204	1.1057	1.10002	1.04834	1.13835
	ENSG00000204138.8	PHACTR4	6.8081	2.60273	6.63305	7.8249	11.8631	6.36911	11.9679	7.29029																										MRPL46	1.53341	0.74187	0.660027	0.986432	1.45343	0.79458	0.83946	0.990793
	ENSG00000206779.1	Y_RNA	0	0	0	0	0	0	0	0																										MRPL47	1.91838	0.713654	0.606342	1.34982	0.769113	0.608883	0.889447	1.14436
	ENSG00000229820.2	RP1-308E4.1	0.0519543	0.0198788	0.0548042	0.31834	0.157399	0.495789	0.11624	0.111035																										MRPL48	1.14433	0.885624	1.074	1.06462	1.14188	0.866568	1.08088	0.742095
	ENSG00000221216.1	RNU6ATAC27P	0.172017	0	0	0	0	0	0	0																										MRPL49	0.911464	1.02623	0.764647	1.04738	1.46129	0.890192	0.615752	1.28304
	ENSG00000180198.11	RCC1	35.4303	38.9675	43.6879	46.2717	80.5225	31.7333	99.9462	65.6865																										MRPL50	1.34038	0.662537	0.706011	1.06948	1.00846	1.11807	0.985821	1.10924
	ENSG00000242125.2	SNHG3	4.07413	2.28124	4.24519	9.48089	8.35398	2.84477	10.5974	5.69855																										MRPL51	1.99371	0.809377	1.04063	0.532275	1.21747	0.542012	1.04668	0.81786
	ENSG00000200087.1	SNORA73B	4.81647	2.03485	5.92745	7.378	7.1059	0.810238	10.0652	6.46925																										MRPL52	1.62626	0.956074	0.957011	0.879833	1.12139	0.599286	0.976781	0.883363
	ENSG00000238821.1	snoU13	0	0	0	0	0	0	0	0																										MRPL53	0.655127	1.5027	0.636943	0.985386	1.21382	0.431642	1.08803	1.48635
	ENSG00000231468.2	PRDX3P2	0.418781	0.0640936	0.176701	0.557188	0.266431	0.295114	0.487217	0.238668																										MRPL54	1.53394	0.64234	0.861343	0.851621	1.43376	0.577608	0.727703	1.37169
	ENSG00000180098.5	TRNAU1AP	3.40136	3.38554	1.75382	2.22361	3.85343	3.09394	4.43651	3.97692																										MRPL55	0.964726	0.966821	0.907142	0.526569	0.807508	2.02816	0.81648	0.9826
	ENSG00000197989.9	SNHG12	12.9947	6.9968	6.64846	49.1352	10.6689	6.11438	7.06389	5.62421																										MRPL9	1.10164	0.859382	0.815862	1.35543	1.16036	0.388235	1.11054	1.20855
	ENSG00000221539.1	SNORD99	0	0	0	0	0.104755	0.203057	0	0																										MRPS10	0.955701	0.834464	0.694388	1.53637	0.883812	1.48843	0.66801	0.938824
	ENSG00000120656.7	TAF12	5.4832	17.119	7.35931	10.0362	13.623	10.7248	10.2232	13.4407																										MRPS11	1.79648	1.00507	0.559314	1.06459	1.34364	0.593338	0.655011	0.98256
	ENSG00000188060.6	RAB42	0.934296	6.74004	0.787445	0.0082193	1.41525	0.0482494	0.105042	0.18061																										MRPS12	1.92149	0.943514	1.21825	0.722535	0.957081	0.627497	0.654877	0.954753
	ENSG00000229388.1	RP11-442N24__B.1	0.156979	0.328346	0.121432	0.128247	0.46765	0.0460927	0.1639	1.00647																										MRPS14	0.918543	0.64698	0.840689	1.46179	1.20376	0.533161	1.25042	1.14466
	ENSG00000270103.2	RNU11	0.152761	0.175349	0	0.133716	0	0	0	0.326476																										MRPS15	1.38477	0.746744	0.612171	0.698154	1.0683	0.90535	0.985746	1.59877
	ENSG00000162419.8	GMEB1	1.73832	1.7595	2.32176	4.25272	3.21405	1.78668	5.32743	1.91229																										MRPS16	0.730208	0.869848	0.754893	1.11543	1.67561	1.14767	0.744413	0.961934
	ENSG00000252777.1	SCARNA24	0	0.060248	0	0	0	0	0	0																										MRPS17	2.04854	0.776157	0.641269	0.702189	1.40589	0.924441	0.591207	0.910304
	ENSG00000198492.10	YTHDF2	22.7403	18.6034	21.4893	27.6919	27.1467	23.2422	43.7314	25.6962																										MRPS18A	1.03581	0.846254	0.797462	1.33593	1.22581	0.737501	0.985585	1.03565
	ENSG00000116329.6	OPRD1	0.0057694	0.0176601	0.0182578	0.030301	3.01074	0.0423513	0.0301192	0.0411009																										MRPS18B	0.958416	0.526119	0.580837	1.5335	1.10087	1.17422	1.08512	1.04092
	ENSG00000226852.2	RP1-212P9.2	0	0.150259	0	0.0429688	7.40488	0.0120114	0.0488126	0.0291419																										MRPS18C	2.10222	0.617328	0.772777	0.674666	1.35419	0.538151	0.906998	1.03367
	ENSG00000233427.1	RP1-212P9.3	0.0521308	0.0265951	0	0.0304211	0.131611	0	0.0518375	0.0247583																										MRPS2	0.947606	0.828345	0.680325	0.395713	0.985484	1.04174	1.49037	1.63042
	ENSG00000199756.1	Y_RNA	0	0	0	0.162891	0	0	0	0																										MRPS21	0.925273	0.534821	1.41386	1.91917	0.912241	0.826021	0.931258	0.537358
	ENSG00000159023.14	EPB41	3.30889	3.52492	3.31862	11.5037	29.29	10.0959	16.4587	37.1345																										MRPS22	2.5212	0.783731	0.493506	0.738909	0.961708	0.768931	0.888169	0.843849
	ENSG00000225616.2	RP4-604A21.1	0.154607	0.89917	0.195705	0.216532	0.163937	0.136189	0.184485	1.36574																										MRPS23	2.05945	0.776215	0.527478	1.01363	1.06967	0.847876	0.940679	0.764995
	ENSG00000206704.1	Y_RNA	0	0	0	0	0	0	0	0																										MRPS24	1.69449	0.930108	0.915113	0.811064	1.12143	0.790072	0.999337	0.738381
	ENSG00000253304.1	TMEM200B	0.101086	1.6206	0.085305	0.0619388	0.0803899	0.0296814	2.2428	0.0540097																										MRPS25	0.512992	0.854653	0.617746	1.18163	1.14264	1.38366	1.52375	0.782934
	ENSG00000225750.1	RP11-242O24.3	0	0	0	0	0	0	0	0																										MRPS26	0.782705	0.40885	0.912728	1.14074	1.58646	1.01152	1.32952	0.82748
	ENSG00000116350.11	SRSF4	33.9308	33.3316	24.8677	41.8347	59.6685	28.6018	66.9861	45.2624																										MRPS27	0.534507	0.508141	0.275919	1.08613	1.38758	1.06323	1.38967	1.75482
	ENSG00000227637.1	RP11-242O24.5	0.191906	0.0244758	0.134955	0	0.0968986	0	0.238533	0.068356																										MRPS28	1.16272	0.474557	0.444682	1.26754	1.60307	0.543929	1.21572	1.28778
	ENSG00000116353.11	MECR	4.82	6.13679	5.85792	8.60722	6.75968	4.2029	3.81459	8.0052																										MRPS30	0.551958	0.989093	0.71107	1.09934	1.3839	1.04232	0.892318	1.33
	ENSG00000237934.1	RP11-467D18.2	0.107173	0	0.0753677	0	0.162343	0.944056	0.146534	0.229046																										MRPS31	1.4926	0.366584	0.604982	2.77407	0.484848	0.691741	0.848135	0.737042
	ENSG00000060656.15	PTPRU	6.00917	4.24945	5.57204	25.7371	0.377812	0.551877	14.7759	2.1233																										MRPS33	1.57151	1.1183	0.396128	1.31545	1.19691	0.634299	0.840446	0.926959
	ENSG00000221550.1	AL645859.1	0	0	0	0	0	0	0.107508	0																										MRPS34	0.950786	0.924269	0.359768	1.55177	1.2366	0.797594	1.46127	0.717951
	ENSG00000230523.1	RP3-437I16.1	0.0047649	0	0	0.0083417	0	0	0.0213214	0.0237612																										MRPS35	0.967976	0.606779	0.603933	1.35196	1.3719	0.660181	1.20461	1.23266
	ENSG00000266678.1	AL139151.1	0	0	0	0	0	0	0	0																										MRPS36	1.46497	0.659166	0.486276	1.54828	1.61848	0.429587	0.808666	0.984589
	ENSG00000225011.4	RP11-810H18.1	0	0	0	0.154023	0	0	0	0																										MRPS5	1.02636	0.837309	0.921554	0.979137	0.837355	0.908549	1.35764	1.1321
	ENSG00000221126.1	AC092265.1	0	0	0	0	0	0	0	0																										MRPS6	2.1968	0.919487	0.95872	0.837013	1.08637	0.692612	0.422193	0.886807
	ENSG00000228176.1	RP4-656G21.1	0	0.0943644	0	0	0	0.0301732	0	0																										MRPS7	1.46597	0.882998	0.348579	0.778291	1.50881	0.531396	1.22482	1.25915
	ENSG00000222787.1	AL645944.1	0	0	0	0	0	0	0	0																										MRPS9	1.41071	0.813642	0.782277	0.90018	0.862778	0.835477	1.19348	1.20146
	ENSG00000270927.1	RP11-179G8.1	0	0	0	0	0	0	0	0																										MRRF	1.07544	0.750786	0.816887	1.35694	0.812849	1.15435	1.07447	0.958279
	ENSG00000233399.2	RP11-111I12.1	0	0	0	0	0	0	0	0																										MRS2	0.896724	0.710923	1.00344	1.27302	0.794361	1.2214	0.584801	1.51532
	ENSG00000233372.1	RP5-893G23.1	0	0	0	0	0	0	0	0																										MSRA	0.831609	0.456194	0.892664	2.34162	1.65595	0.744172	0.177744	0.900052
	ENSG00000231251.1	RP3-357I16.1	0	0	0	0	0	0	0	0																										MSRB2	0.728256	1.11205	1.04722	2.65312	0.622364	0.41707	0.801389	0.618525
	ENSG00000236335.1	RP4-591L5.1	0	0	0	0	0	0	0	0																										MSRB3	1.23334	0.238102	0.494241	0.0499229	3.38096	0.0810848	2.51141	0.010931
	ENSG00000231949.1	RP4-591L5.2	0	0	0	0	0	0	0	0																										MSTO1	0.43975	0.914732	0.925014	0.775562	0.955622	0.893289	1.8319	1.26413
	ENSG00000162510.5	MATN1	0.257911	0.118419	0.0143189	0.194864	0.133653	0	0.0080988	0.0618891																										MTCH1	0.850188	1.11521	1.32588	1.0836	1.14004	0.727264	1.0932	0.664624
	ENSG00000186056.5	MATN1-AS1	0.593939	0.599457	0.372524	1.46132	0.863212	0.325223	0.198728	0.372799																										MTCH2	0.952444	0.876301	0.822024	1.39884	1.50267	0.655301	0.679564	1.11285
	ENSG00000162511.7	LAPTM5	0.418904	3.84675	0.481453	0.645793	2.28484	0.830711	0.0303085	0.247201																										MTCP1	1.3618	0.659047	1.36966	1.11299	1.08828	0.823704	0.926279	0.658241
	ENSG00000264773.1	MIR4420	0	0	0	0	0	0	0	0																										MTFMT	0.854175	0.822566	0.511321	0.772761	1.31284	1.14673	1.0281	1.55151
	ENSG00000229607.1	RP5-1125N11.1	0	0	0	0	0	0	0	0																										MTFP1	1.02287	0.824436	0.478239	0.825633	1.46945	0.714306	1.57998	1.08508
	ENSG00000223382.3	RP1-65J11.1	0.0077187	0.200827	0.0407105	0.0405385	0.0116921	0	0.0057565	0.0109974																										MTFR1	0.761376	0.584649	0.532212	1.33131	0.742962	1.33382	1.28185	1.43183
	ENSG00000222784.1	RN7SKP91	0	0	0	0	0	0	0	0																										MTFR2	0.785112	0.887861	1.51682	1.08703	1.04991	0.777931	0.514854	1.38049
	ENSG00000235143.1	RP1-65J11.5	0	0.0089665	0	0	0.0044373	0	0	0.0041736																										MTG1	0.884319	1.14518	0.616677	1.43523	0.910883	0.739309	0.950632	1.31777
	ENSG00000162512.11	SDC3	2.16953	9.58001	15.2192	7.55563	13.1465	5.18806	3.85488	7.75043																										MTG2	0.8161	1.79198	0.769703	1.02315	1.25795	0.781896	0.745642	0.81358
	ENSG00000134644.11	PUM1	19.2483	9.57534	16.1582	25.2602	20.694	16.0245	26.3363	18.1693																										MTHFD1	0.565034	0.841551	0.530758	0.760552	1.46213	1.42857	0.897978	1.51342
	ENSG00000200154.1	SNORD103A	0	0	0	0	0	0	0	0																										MTHFD1L	0.602625	0.561194	0.615469	0.82846	1.15585	1.99252	0.739851	1.50403
	ENSG00000202107.1	SNORD103B	0	0	0	0	0	0	0	0.0847827																										MTHFD2	0.684884	0.405836	0.255622	0.474241	0.578072	2.98653	1.3822	1.23261
	ENSG00000200181.1	SNORD85	0	0	0	0	0	0	0	0																										MTHFD2L	0.717481	0.606651	0.408786	1.01515	0.838394	1.3129	1.7117	1.38893
	ENSG00000237329.2	RP11-201O14.1	0	0	0	0.0353412	0.0611589	0	0.0150554	0.11505																										MTIF2	1.09677	0.862117	0.323464	1.07492	0.865423	1.32498	1.23836	1.21396
	ENSG00000232768.1	RP11-201O14.2	0	0	0	0	0.0475576	0	0	0.044732																										MTIF3	1.44377	0.808041	0.939688	1.6887	0.376152	0.750641	0.977357	1.01564
	ENSG00000215900.4	SEPW1P	0	0	0	0.142206	0	0	0	0																										MTM1	1.34914	0.79515	1.57134	1.70187	1.32513	0.337254	0.460872	0.459244
	ENSG00000225142.2	RP11-490K7.1	0	0.0179639	0	0.0410963	0	0.0344638	0.0350141	0.0167232																										MTO1	0.803015	0.545934	0.508125	1.05319	0.922773	1.93303	0.662145	1.57179
	ENSG00000084628.5	NKAIN1	0.269742	1.05244	0.533008	2.28132	2.34801	0.0111553	0.223835	0.113673																										MTOR	0.504599	1.09135	0.834408	0.730229	1.31717	0.752028	0.969807	1.80041
	ENSG00000060688.8	SNRNP40	7.8721	15.0025	9.87047	14.4514	23.1242	8.08067	25.3503	14.9971																										MTPAP	0.522876	0.758793	0.59262	0.918583	0.922893	2.32965	0.734325	1.22025
	ENSG00000229447.2	RP11-490K7.4	0.257632	0.125459	0.543527	2.41914	0.549905	0.722084	0.663745	0.383753																										MTRF1	0.742144	0.261481	0.481131	3.63092	0.498507	0.697643	1.09519	0.592983
	ENSG00000121766.10	ZCCHC17	15.9625	38.5173	18.5118	13.5516	23.1737	11.1704	17.6103	17.8965																										MTRF1L	0.754006	1.20238	1.08088	1.32842	1.33255	0.746815	0.697695	0.857246
	ENSG00000229044.1	RP11-266K22.2	0	0	0	0	0	0	0	0																										MTUS1	0.137434	0.59208	0.543725	1.00267	0.00395866	4.22612	0.593685	0.900327
	ENSG00000121769.3	FABP3	6.6737	9.12998	0.494573	0.209567	0.407994	0.541882	0.0743964	0.255835																										MTX1	0.89787	0.798964	0.936587	0.860092	1.21312	0.598829	1.68912	1.00542
	ENSG00000168528.7	SERINC2	56.1713	91.9303	90.6318	6.1318	8.01809	30.137	10.8259	0.235273																										MTX2	1.02678	0.855292	0.488662	0.926626	1.1614	1.41046	1.29421	0.836566
	ENSG00000268950.1	AC114494.1	0.582776	0.0557455	0.960536	1.21154	0.248281	1.06948	0.108656	0																										MTX3	0.21468	0.436754	0.452831	0.48404	0.819505	0.0323733	3.79624	1.76357
	ENSG00000215899.3	RP11-439L8.2	0.0533868	0.04669	0.0321801	0.226979	0.0577637	0.100772	0.0170635	0.0434653																										MUL1	0.856043	1.0294	1.14721	0.773799	0.911071	1.30415	0.941078	1.03725
	ENSG00000206981.1	RNU6-40P	0	0	0	0	0	0	0	0																										MUT	0.708287	0.900458	0.726135	1.05993	1.05688	0.883834	1.15698	1.5075
	ENSG00000228682.2	RP11-439L8.3	0.0790009	0	0.175928	0.0614683	1.12356	0	0.0065464	0.0125065																										MUTYH	0.568607	0.707922	0.422409	1.18637	1.69469	1.55803	0.905484	0.956487
	ENSG00000223907.1	RP11-439L8.4	0.0448085	0.0228595	0.0433275	0.0522963	1.13973	0.005482	0.0027848	0.0053202																										MYCBP	1.57569	0.667949	0.654803	1.20875	0.934517	0.643778	0.706861	1.60765
	ENSG00000229167.1	RP11-73M7.1	1.52399	5.53956	2.04602	1.15209	4.07925	6.22915	0.322888	0																										MYH10	0.489711	0.116217	0.233818	0.0398619	2.96262	0.0718485	2.60634	1.47959
	ENSG00000142910.11	TINAGL1	79.32	118.882	37.3219	61.8859	14.0397	18.1862	3.89319	0.157517																										MYH14	0.103279	1.60525	2.79509	1.33906	0.0132115	1.40923	0.00350491	0.73138
	ENSG00000121764.7	HCRTR1	0.0371132	0.0978242	0.0434989	0.0144384	0.0406022	0.0181622	0.0030754	0.0058754																										MYL10	0	0	0	0	0	0	8	0
	ENSG00000162517.8	PEF1	14.4906	20.3041	13.7401	12.3565	18.929	11.9228	22.8369	13.7205																										MYO19	0.752319	1.06188	0.47446	0.820835	1.24134	1.22021	0.63399	1.79497
	ENSG00000235790.3	RP11-73M7.6	0.20446	0.0736286	0.101494	0	0.118419	0.0088286	0.0089695	0.0214198																										MYO1C	1.0519	0.996731	0.929386	0.885029	0.618862	1.64747	0.33934	1.53127
	ENSG00000264078.1	RP11-73M7.9	0.0260433	0	0	0	0.0591747	0.0382347	0.0194226	0.0556588																										MYOC	0	0	1.98306	1.45568	0	1.73584	2.82543	0
	ENSG00000084636.13	COL16A1	3.1595	1.65261	1.7677	0.166834	2.33523	0.400355	0.064511	0.0459558																										MYOM2	0.0143858	0.0165251	1.28773	0.156396	0	3.46659	2.69852	0.359845
	ENSG00000121753.8	BAI2	1.32929	1.32805	0.382289	4.84342	3.25654	0.0662568	0.0907727	7.50272																										NADK2	0.389892	0.722116	1.2433	0.729492	1.11853	1.28085	1.129	1.38682
	ENSG00000266580.1	MIR4254	0	0	0	0	0	0	0	0																										NAGS	3.71598	0.180868	0.129406	3.10624	0.0735082	0.322829	0.345703	0.125461
	ENSG00000254545.1	RP11-84A19.3	0	0	0	0.0464197	0.0200826	0.0389281	0	0																										NAIF1	0.543732	0.818912	1.09505	0.944421	0.81775	0.651387	2.46528	0.66347
	ENSG00000134668.8	SPOCD1	0.237354	0.0752218	0.0859869	0.146903	0.0780818	0.45758	0.0733089	0.83178																										NAPG	1.50328	1.32184	0.608342	0.613619	0.844434	1.84788	0.51689	0.743715
	ENSG00000203620.2	RP11-84A19.2	0	0.0104106	0.0191341	0.0158777	0	0	0.0169098	0.0032305																										NARS	0.466268	0.692901	0.371369	1.15158	0.567883	2.30825	0.706255	1.73549
	ENSG00000269967.1	RP11-84A19.4	0.156925	0	0.110355	0	0.0528238	0.076795	0.156042	0.0372639																										NARS2	0.941472	0.614129	1.09396	1.2166	1.28392	0.975486	0.867292	1.00713
	ENSG00000184007.13	PTP4A2	25.5654	35.6964	30.2438	28.7146	39.4897	36.2042	43.0668	33.1318																										NAT8L	0.318388	0.054215	0.315717	0.0158097	0.175726	0.0651258	6.1424	0.912619
	ENSG00000212673.1	AL136115.1	0.0810694	0.118905	0.178159	0.20106	0.163736	0	0.342606	0.332079																										NCBP1	1.04285	0.767588	0.851682	0.977414	0.912837	0.994155	1.10533	1.34814
	ENSG00000228634.1	RP4-534N18.2	0.0593907	0.0454482	0.0417656	0.311919	0.0899639	0.552221	0.103349	0.0987218																										NDFIP2	0.758094	0.366715	1.08355	1.88457	0.827857	0.435264	1.77395	0.869996
	ENSG00000121774.13	KHDRBS1	44.0294	40.4862	45.7434	56.0762	72.5605	63.9536	80.2451	80.5316																										NDUFA1	1.8566	0.7845	0.872127	1.42411	1.12107	0.298082	1.2297	0.413819
	ENSG00000203325.3	RP11-277A4.4	0.0492068	0.07531	0	0.143574	0.0993832	0	0.0366974	0.0116848																										NDUFA10	0.708699	1.06339	0.580956	1.64387	0.852441	0.937875	0.968226	1.24454
	ENSG00000121775.13	TMEM39B	3.56039	4.5673	3.2757	4.19501	6.69786	3.87802	4.44014	5.43901																										NDUFA11	1.40324	0.999631	0.921488	0.593453	1.10725	0.65539	1.29215	1.0274
	ENSG00000266203.1	MIR5585	0	0	0	0	0	0	0	0																										NDUFA12	2.99157	0.920153	0.713532	0.48488	0.932682	0.334479	0.829101	0.793602
	ENSG00000025800.9	KPNA6	11.2993	7.60129	10.4904	19.6562	15.0842	7.71646	25.0554	11.9621																										NDUFA13	1.56157	0.881274	1.04731	0.829319	1.1032	0.668652	1.15233	0.756343
	ENSG00000084652.11	TXLNA	14.9965	12.6516	24.6796	36.8753	31.4283	14.5374	32.93	15.4385																										NDUFA2	1.75668	1.46646	0.72748	0.880131	1.14385	0.375081	0.708991	0.941335
	ENSG00000160050.10	CCDC28B	0.510156	1.56157	0.345947	2.32049	2.80131	0.742284	0.288745	4.09832																										NDUFA3	1.3769	1.98132	1.096	0.519766	0.571924	0.338828	1.29497	0.820297
	ENSG00000224066.1	RP4-622L5.7	0.0586533	0.0673259	0.123741	0.51341	0.399811	0	0.0656138	0.146244																										NDUFA4	2.27507	0.991383	0.699394	1.14255	0.922381	0.462036	0.773791	0.733388
	ENSG00000160051.7	IQCC	2.56427	4.53224	2.99577	3.52375	3.44992	1.8378	4.21546	3.04066																										NDUFA5	1.25919	0.961204	0.460868	0.887675	1.24366	0.833861	1.57019	0.783357
	ENSG00000222046.2	DCDC2B	0.0809091	0.0412766	0.128021	0.0236074	0.194053	0.197974	0.0603405	0.144097																										NDUFA6	1.74302	0.489545	0.470392	1.2824	0.842158	0.629553	0.901127	1.64181
	ENSG00000160055.15	TMEM234	3.77778	1.6348	1.83335	4.23299	2.82773	3.2486	2.09429	1.9346																										NDUFA7	1.43707	0.827856	0.904074	0.794441	1.06577	0.417085	1.56378	0.989924
	ENSG00000084623.7	EIF3I	110.134	181.084	124.485	136.11	212.062	133.873	181.526	146.929																										NDUFA8	1.32746	0.891023	0.763593	0.920975	1.24604	0.556485	1.44614	0.848279
	ENSG00000220785.3	MTMR9LP	0.352574	0.333287	0.222419	1.3555	1.63101	0.197914	0.734693	0.0566363																										NDUFA9	1.33582	0.629202	0.991906	0.713514	1.30364	0.807494	1.08949	1.12893
	ENSG00000183615.5	FAM167B	0.448328	0.125517	0.138416	0.478579	0.621145	0.0321073	0.285425	0.109058																										NDUFAB1	1.16488	0.754414	0.473589	1.65321	0.85042	0.804434	1.19038	1.10867
	ENSG00000182866.12	LCK	0.130257	3.42831	0.141565	0.200394	63.6982	0.347695	0.020606	0.0562384																										NDUFAF1	0.821286	1.04728	0.418411	1.08831	1.13113	0.437168	1.35596	1.70045
	ENSG00000252450.1	Y_RNA	0	0	0	0	0	0	0	0																										NDUFAF2	1.48908	0.439168	0.489071	1.01772	1.33873	1.07215	1.2771	0.876976
	ENSG00000116478.7	HDAC1	53.43	56.2622	60.0623	49.8404	144.1	88.3849	129.039	81.4501																										NDUFAF3	1.23399	1.43452	1.1186	0.436226	0.825101	0.705244	0.89164	1.35468
	ENSG00000175130.6	MARCKSL1	49.5184	33.8183	98.4006	72.3364	179.165	173.372	37.9587	164.456																										NDUFAF4	1.03733	0.602726	0.515495	1.40303	0.967792	1.58066	0.662998	1.22997
	ENSG00000233775.1	RP4-811H24.9	0.104287	0.0570032	0.0942919	0.0260815	0.101553	0	0.0444429	0.0530663																										NDUFAF5	1.03055	0.35244	0.923322	1.42788	1.43335	1.11092	0.840884	0.880661
	ENSG00000162526.6	TSSK3	0.664748	0.129192	0.751297	1.96729	1.22272	0.782293	0.794783	2.43169																										NDUFAF6	0.918128	0.955592	0.545707	1.70622	1.43404	0.828115	0.720742	0.891454
	ENSG00000225828.1	FAM229A	0.285139	0.436401	0.60156	1.36618	1.51173	1.49822	0.369342	1.315																										NDUFAF7	1.27593	0.951794	0.433032	0.909725	0.971914	0.69941	1.73024	1.02796
	ENSG00000160058.14	BSDC1	12.0615	6.47137	10.6088	19.6651	10.3871	11.5093	12.378	11.9177																										NDUFB1	2.78632	1.00156	0.581184	0.874267	0.915691	0.304387	0.851746	0.684851
	ENSG00000224333.1	GAPDHP20	0	0	0	0	0	0	0.00758	0.0289625																										NDUFB10	0.962684	0.833189	0.519677	1.39976	0.793574	0.652911	1.81049	1.02772
	ENSG00000270850.1	RP11-395N6.4	0	0.0229685	0	0	0	0	0	0																										NDUFB11	1.71613	0.857662	0.827859	0.917721	1.49766	0.378906	1.25529	0.548774
	ENSG00000229259.1	LRRC37A12P	0	0.0086977	0	0.0099489	0	0	0	0.0161939																										NDUFB2	1.9793	1.1325	0.504353	1.04393	1.30702	0.596229	0.643818	0.792863
	ENSG00000263529.1	RN7SL122P	0.0343457	0.0262827	0	0	0	0	0	0.0244675																										NDUFB3	2.15606	1.03734	0.418677	1.48797	0.91694	0.37783	0.678695	0.926488
	ENSG00000273274.1	ZBTB8B	0.0007975	0.0506527	0.0025237	0.0041884	0.129259	0.0105373	0.0065423	0.373826																										NDUFB4	1.25472	1.05443	0.773443	1.68277	1.00118	0.525679	0.911417	0.796353
	ENSG00000160062.10	ZBTB8A	1.16212	0.949501	1.26031	4.43013	1.25451	0.156886	2.27022	1.07953																										NDUFB5	1.61159	0.641029	0.427535	1.94126	0.560727	0.564978	1.33366	0.919224
	ENSG00000176261.11	ZBTB8OS	5.7465	11.7974	4.92474	5.7838	9.81012	5.11035	6.86794	5.14002																										NDUFB6	1.36878	1.10345	0.784721	1.33817	1.10626	0.233594	0.871236	1.19379
	ENSG00000200591.1	Y_RNA	0	0	0	0	0	0	0	0																										NDUFB7	1.6021	1.16625	0.869074	0.75926	1.11997	0.403983	1.10951	0.969851
	ENSG00000162521.14	RBBP4	13.8857	21.2859	20.6246	24.5546	43.1972	20.035	26.4418	33.7162																										NDUFB8	0.797653	1.13016	0.637107	1.23077	1.29005	0.581865	1.17889	1.15351
	ENSG00000162520.10	SYNC	0.706853	0.408983	0.27279	0.714306	0.313383	0.269983	0.175719	0.0818788																										NDUFB9	1.42553	1.12671	1.15073	1.55364	0.968377	0.450385	0.63725	0.687371
	ENSG00000224409.1	RP11-114B7.6	0.155468	0.158628	0	0	0.0392501	0	0	0.018459																										NDUFC1	1.07543	0.797606	0.601035	1.27067	0.677101	0.865659	1.47242	1.24008
	ENSG00000162522.6	KIAA1522	23.0924	3.8431	13.2122	26.0541	15.3378	21.7714	21.3046	6.3094																										NDUFC2	1.7182	0.997344	1.44985	1.15986	1.27539	0.272939	0.711133	0.415285
	ENSG00000134684.6	YARS	14.2261	15.3888	11.117	49.4018	27.3132	18.5299	42.2056	30.7562																										NDUFS1	0.998781	0.972335	0.47006	1.39546	1.18542	0.853232	0.974302	1.15041
	ENSG00000116497.13	S100PBP	3.25713	2.28305	1.80065	3.64721	2.98156	1.97267	4.73856	6.48621																										NDUFS2	0.596698	0.66178	0.732253	2.07444	0.881359	0.628795	1.53603	0.888639
	ENSG00000160097.11	FNDC5	0.0912966	0.119767	0.113502	0.59936	0.153112	0.0143608	0.223715	3.55855																										NDUFS3	1.34129	0.943637	0.776967	1.05699	1.3783	0.632037	0.788313	1.08246
	ENSG00000121905.5	HPCA	0	0.0673645	0.0185718	0.0513704	0.0533387	0.0258479	0.157563	0.0459888																										NDUFS4	1.34823	0.530262	0.617125	1.45166	1.34801	0.751121	0.991085	0.96251
	ENSG00000121900.14	TMEM54	22.7969	14.7139	27.1295	23.3394	7.0297	59.5142	31.687	5.2971																										NDUFS5	1.28583	0.901824	1.13904	0.750985	1.18387	0.574306	1.49009	0.674052
	ENSG00000221423.1	AL031602.1	0	0	0	0	0	0	0	0																										NDUFS6	1.65864	1.16494	0.75691	1.20422	1.46649	0.38007	0.750535	0.618202
	ENSG00000116514.12	RNF19B	11.5056	4.60032	8.39722	12.8584	5.17981	7.63402	11.5227	8.63224																										NDUFS7	0.929703	1.0153	0.924262	0.846878	1.20586	0.737168	1.42533	0.915505
	ENSG00000267885.1	FKSG48	0.0545867	0	0.0575809	0	0	0	0	0																										NDUFS8	1.16655	1.08901	1.07471	1.1211	1.13528	0.667185	0.791169	0.954992
	ENSG00000217644.4	RP4-803A2.1	0	0	0.121993	0	0.0583946	0.56596	0	0.0137313																										NDUFV1	0.793998	1.27087	0.7383	1.11671	1.15282	1	1.0415	0.885801
	ENSG00000239670.1	RP4-803A2.2	0.0165615	0	0	0	0.0376305	0.316086	0.0864587	0.0825876																										NDUFV2	1.49849	0.854375	0.7925	0.970888	1.08544	0.831344	0.849076	1.11788
	ENSG00000004455.12	AK2	29.4897	47.8169	27.878	50.5885	65.1919	41.213	61.159	54.3203																										NDUFV3	1.41466	0.82091	0.800878	1.10372	0.838848	1.1002	1.22401	0.696774
	ENSG00000236065.2	RP1-117O3.2	0.0466287	0	0.0245932	0	0.0765182	0.125504	0.0811412	0.121799																										NEFH	0.844204	1.09905	0.0612876	0.179958	1.97281	2.0386	1.0042	0.799883
	ENSG00000142920.12	ADC	0.298046	0.259124	0.255137	0.707541	0.244647	0.0183275	0.19202	1.59966																										NEFL	0.0168476	0.122452	0.0180132	0.267393	0.00606355	0.168186	7.34582	0.055228
	ENSG00000116525.9	TRIM62	1.84432	1.07194	1.7767	0.663448	1.49467	1.67324	2.13542	0.981907																										NELFE	1.24385	1.09454	0.900322	0.681172	0.906597	0.856009	1.05093	1.26658
	ENSG00000160094.10	ZNF362	12.7783	1.22446	4.03903	7.9712	3.63569	1.2199	2.34896	6.84735																										NEU4	0.00753463	1.16325	0.0246152	2.23332	3.05004	0.792906	0.0490997	0.679228
	ENSG00000270115.1	RP11-415J8.7	1.15662	0.0500996	0.253221	0.0382047	0.0991713	0	0.195302	0.326476																										NFKB1	0.615116	0.582145	1.00473	0.982234	0.826576	1.03095	1.06334	1.89491
	ENSG00000184389.8	A3GALT2	0.0632441	0	0	0.0184531	0.111768	0	0.007861	0.0300363																										NFS1	0.662719	1.62928	0.462872	1.35745	1.14116	0.690005	1.20275	0.85376
	ENSG00000225313.2	RP11-415J8.3	0.529609	0.377003	0.93543	0.344992	0.998137	0.831777	0.293933	0.710705																										NFU1	1.76902	0.55689	0.532782	1.11029	1.12156	0.698887	1.31406	0.896513
	ENSG00000134686.12	PHC2	11.6888	19.9602	20.113	14.3625	20.772	18.6657	10.9834	14.6676																										NGB	0	0.804305	1.52496	1.11941	3.46496	0	1.08636	0
	ENSG00000266239.1	MIR3605	0	0	0	0	0	0	0	0																										NIF3L1	1.38883	1.16717	0.514591	1.13126	0.87451	0.672405	0.864693	1.38655
	ENSG00000222112.1	RN7SKP16	0.547693	0.183364	0.46941	0	0.337039	0.150765	0.127643	0.365785																										NIPSNAP1	0.351569	0.665462	0.353428	0.826612	0.901581	1.2387	2.62086	1.04179
	ENSG00000233246.1	RP11-415J8.5	0.0626633	0	0.0661005	0	0.0474605	0.0306658	0.155777	0.252964																										NIT1	0.398217	0.667665	0.664316	1.89303	0.732008	1.30513	1.2975	1.04213
	ENSG00000221225.1	AL138837.1	0	0	0	0	0	0	0	0																										NIT2	1.13839	0.93214	1.24097	1.34763	0.656921	1.42847	0.606977	0.648505
	ENSG00000234512.1	TLR12P	0	0	0	0	0	0.0111059	0	0.0026945																										NLN	0.734634	0.459038	0.718261	0.778752	1.61423	1.22269	0.93758	1.53481
	ENSG00000121903.10	ZSCAN20	0.93326	0.826311	0.610197	0.735894	0.676173	0.860583	1.95572	1.16348																										NLRP5	0.335725	5.5534	0.731196	0.858787	0	0	0.520895	0
	ENSG00000235907.2	RP4-580O19.2	0	0	0	0	0	0	0.010371	0																										NLRX1	0.387867	0.827233	1.23226	0.32	1.86354	1.18614	1.12678	1.05618
	ENSG00000121904.13	CSMD2	0.000564	0.0535184	0.0089241	0.0138233	0.0004272	0.0223568	0.0071506	0.092412																										NME1-NME2	1.67933	1.06064	0.540876	0.860177	1.05808	0.835121	1.20844	0.757328
	ENSG00000227000.2	HSPD1P14	0	0.0048407	0	0.0110742	0	0	0	0																										NME3	0.826001	0.993914	0.0705838	1.13597	0.619827	2.03771	0.967714	1.34828
	ENSG00000176256.6	HMGB4	0.0039965	0	0	0.0069965	0	0	0	0																										NME4	1.00718	0.358342	0.223115	0.504247	1.49074	0.0651497	3.93861	0.412615
	ENSG00000231163.1	RP5-1007G16.1	0	0.0069527	0	0	0	0	0	0																										NME6	1.08651	1.7309	0.911362	0.566353	0.976572	1.08559	0.752005	0.890709
	ENSG00000201148.1	RNA5SP42	0	0	0	0	0	0	0	0																										NMNAT3	0.562549	2.3581	0.0791418	1.49492	1.24905	0.785444	1.14824	0.322546
	ENSG00000142698.10	C1orf94	0	0.0182428	0	0	0	0.0058332	0	0																										NMT1	0.890434	0.873851	0.585851	0.923125	1.02291	0.843181	1.4369	1.42375
	ENSG00000221053.1	AC115286.1	0	0	0	0	0	0	0	0																										NNT	0.491808	1.04933	0.76949	0.884179	1.84572	0.686991	0.752183	1.5203
	ENSG00000270241.1	RP4-657M3.2	0	0	0	0	0	0	0	0																										NOA1	0.582591	0.512738	0.268887	0.753476	1.11057	1.49612	1.95914	1.31648
	ENSG00000207941.1	MIR552	0	0	0	0	0	0	0	0																										NOL3	0.976476	0.643062	0.596075	1.73721	1.43094	0.847408	0.597239	1.17158
	ENSG00000163866.8	SMIM12	4.17825	4.87301	3.32526	2.89664	4.80673	3.35402	4.75947	3.66773																										NOL6	0.575737	1.00264	1.47501	1.02295	1.0043	0.684301	0.645226	1.58984
	ENSG00000189280.3	GJB5	13.6719	0.45664	2.82858	0.846312	0.0343257	8.3171	0.0732324	0.0430483																										NOL7	0.77383	1.12233	0.886429	1.2825	1.75589	0.653168	0.751548	0.774301
	ENSG00000189433.5	GJB4	8.72331	1.34033	7.73819	0.299883	0.0129739	1.73525	0.0351313	0.012203																										NOP14	0.42538	0.556781	0.563728	0.679799	1.34486	1.08126	1.71024	1.63796
	ENSG00000216162.1	AL121988.1	0	0	0	0	0	0	0	0																										NOS1	0.401	0.414577	0.655026	1.15399	1.09144	2.29347	1.30659	0.683913
	ENSG00000188910.7	GJB3	40.7942	14.4931	34.212	52.7256	1.2568	11.0037	12.0332	0.0580372																										NOS3	0.0680807	1.06644	0.821729	0.645943	0.0624817	5.30116	0.0172851	0.0168889
	ENSG00000255811.1	RP1-34M23.5	0	0	0	0	0	0	0	0																										NOX4	0	2.58477	0	4.79662	0.618613	0	0	0
	ENSG00000187513.8	GJA4	0.0357659	0	0.100607	0.0417426	0.0225739	0.0087514	0.0222279	0.0084931																										NPTX1	0.0820067	0.139641	0.0126076	0.573793	0.00477443	1.68848	5.35296	0.145739
	ENSG00000230163.1	RP5-997D16.2	0.810271	0.467759	1.31956	1.39362	0.764422	0.375656	0.932931	0.982301																										NR3C1	0.367654	0.211066	2.40221	0.238988	0.0625021	0.284982	3.33323	1.09937
	ENSG00000116544.7	DLGAP3	0.0205884	0.0354489	0.0434354	0.0270324	0.0584754	0.0453394	0.0115158	0.0311673																										NRD1	0.974144	0.906922	1.20448	0.697089	0.904528	1.35001	0.95779	1.00503
	ENSG00000252728.1	SNORD112	0	0	0	0	0	0	0	0																										NRF1	0.715347	1.17467	0.761973	0.82619	1.17228	0.999348	1.10414	1.24606
	ENSG00000241014.1	RP11-244H3.1	0.123581	0.116392	0.374365	0.637948	0.268796	0.581511	0.342661	0.185104																										NSUN4	0.616126	0.572794	0.533312	1.16733	1.4179	1.09265	1.58096	1.01892
	ENSG00000243749.1	ZMYM6NB	3.55601	18.7572	5.95187	14.1736	7.33448	9.24691	15.6282	5.83305																										NT5C	0.904552	0.976266	0.367923	1.1968	1.83771	0.942489	0.928265	0.845992
	ENSG00000163867.12	ZMYM6	1.63273	1.27965	1.54556	2.16526	2.1758	2.70256	2.4401	1.75916																										NT5C3A	0.808688	0.583185	1.22625	1.20046	1.05849	2.12138	0.434427	0.567125
	ENSG00000233940.1	RP11-248I9.2	0	0	0	0.0374854	0	0	0	0																										NT5DC3	0.307432	0.816699	0.68185	1.5392	0.946198	1.37498	1.03074	1.3029
	ENSG00000197056.5	ZMYM1	2.42732	2.96873	2.64096	8.62128	3.22407	2.36224	7.53347	2.84373																										NT5M	0.700209	0.253882	0.249353	0.127332	0.504167	2.77862	2.99511	0.39133
	ENSG00000228348.1	EFCAB14P1	0.0442117	0.0338326	0.0932736	0	0.100456	0.194724	0.0494583	0.803146																										NTHL1	0.619533	0.581592	0.411296	2.04661	0.750578	0.823494	1.97229	0.794605
	ENSG00000116560.6	SFPQ	42.893	34.7547	59.2684	54.0749	77.6316	55.7747	70.7791	78.1808																										NUBPL	0.454118	0.885471	0.655385	1.14945	0.866712	1.4536	1.56769	0.967578
	ENSG00000201868.1	Y_RNA	0	0	0.114856	0	0	0	0	0.0775671																										NUDT1	1.84267	1.09002	0.791346	0.944377	1.1019	0.442481	1.15107	0.636138
	ENSG00000263591.1	RN7SL136P	0	0	0	0	0	0	0	0																										NUDT13	0.397043	0.595723	0.59069	2.54008	1.89834	0.796533	0.732133	0.449453
	ENSG00000146463.7	ZMYM4	6.0528	4.66676	6.92878	10.5673	7.94456	5.62443	13.5061	11.8771																										NUDT19	0.52172	0.638861	1.19419	0.45986	0.944245	1.68207	0.798705	1.76035
	ENSG00000240374.2	RN7SL503P	0	0	0	0	0	0	0	0.0487713																										NUDT2	1.15455	0.814981	1.01418	0.8376	0.762374	0.720832	1.46662	1.22887
	ENSG00000201542.1	SNORA62	0	0	0	0	0	0	0	0.0479691																										NUDT6	1.85318	0.816346	1.39563	0.12766	0.898975	0.852478	1.24511	0.810616
	ENSG00000229994.1	RPL5P4	2.01004	3.14704	1.84002	4.75252	3.27224	4.22295	2.0418	5.11873																										NUDT8	0.777672	1.86598	0.47271	1.50406	0.669896	1.17645	0.571425	0.961802
	ENSG00000227409.1	ZMYM4-AS1	0	0	0	0	0	0	0	0																										NUDT9	0.600876	0.839474	0.542927	1.30078	0.93024	0.493043	1.80758	1.48509
	ENSG00000202129.1	RNY5P1	0	0	0	0	0	0	0	0																										NVL	0.748322	0.689751	1.02793	1.12948	0.915325	1.38258	0.71516	1.39145
	ENSG00000142687.13	KIAA0319L	4.28058	3.33887	6.44178	6.46547	6.93432	12.4664	5.78791	8.63621																										NXNL1	0.406648	1.68165	0.531398	0	0.402478	1.8606	1.13569	1.98154
	ENSG00000236274.1	RP4-728D4.3	0	0	0	0	0.0309148	0	0	0.014539																										OAS1	0.0372607	3.29701	3.47023	0.980542	0.111768	0.0238562	0.00236774	0.0769642
	ENSG00000020129.11	NCDN	4.05952	3.0157	9.59183	10.5289	12.4173	3.856	9.63527	8.69661																										OAS2	0.124875	1.12737	6.56554	0.0281263	0.129943	0.0149728	0.00304641	0.00612328
	ENSG00000239636.1	RP4-728D4.2	0.183733	0.0165412	0.0114007	0.0378416	0.0573001	0.0158672	0.274049	0.0923925																										OAT	1.21377	0.918758	0.876649	0.62538	1.40056	0.537781	0.766352	1.66075
	ENSG00000116819.6	TFAP2E	0.155518	0.275207	0.0256325	1.3698	0.957023	0.0214049	0.264584	0.231965																										OCIAD1	0.830956	0.674659	0.397703	0.981727	0.993458	1.66634	0.988936	1.46622
	ENSG00000126067.7	PSMB2	61.5161	53.8021	37.9534	37.2756	57.3915	44.5891	76.8309	46.3232																										OCIAD2	1.28427	1.24734	0.624219	1.81866	1.3946	0.879451	0.0059255	0.74554
	ENSG00000239859.2	RN7SL281P	0	0	0	0	0	0	0	0																										OGDH	0.821266	1.12268	1.27173	1.10507	0.807482	0.723664	0.738666	1.40943
	ENSG00000142686.7	C1orf216	2.78085	5.35675	5.5782	4.73008	7.34176	1.64382	11.9576	4.85016																										OGDHL	0.39322	0.173151	0.0436139	0.0162987	0.284682	0.00694117	7.06139	0.0206986
	ENSG00000092853.9	CLSPN	5.04014	7.16285	7.07719	5.58741	14.7553	4.23133	19.7681	5.5732																										OGG1	0.61055	2.1155	0.703703	0.589218	1.32605	0.562088	0.80743	1.28547
	ENSG00000232335.1	RP11-435D7.3	0.15807	0	0.291795	0	0.389091	0	0.23577	0.0844553																										OGT	0.350947	0.771791	0.961458	1.10375	1.08662	2.29405	0.918451	0.512929
	ENSG00000134698.10	AGO4	2.98867	0.799714	3.25661	4.45546	2.23479	1.73276	3.00092	7.31037																										OLFM4	0.00683504	0	0.00893191	7.90725	0	0.0156367	0.0413596	0.0199838
	ENSG00000092847.6	AGO1	2.86892	1.90974	4.95834	10.4788	7.04805	3.06332	8.90189	5.36805																										OMA1	0.67825	0.93591	0.406806	1.89036	0.65526	0.879752	0.755982	1.79768
	ENSG00000271164.1	RP4-789D17.4	0	0	0	0	0	0	0	0																										OPA1	1.00117	0.865182	0.554798	1.16317	0.996814	1.12939	1.08351	1.20596
	ENSG00000271914.1	RP4-789D17.5	0.0516919	0.0395568	0.136318	0	0.783019	0.37945	0.173479	0.294598																										OPA3	0.695428	1.51313	1.52216	0.784718	1.16226	0.499736	0.825801	0.996766
	ENSG00000126070.14	AGO3	1.00067	0.85014	0.907609	2.38094	2.3052	1.01609	2.32902	2.05867																										OPRD1	0.0442014	0.0456973	0.0144402	0.106001	7.53556	0.0758402	0.102871	0.0753852
	ENSG00000271554.1	RP4-665N4.8	0.125035	0	0.0376838	0	0.0270572	0	0.0799274	0.0508992																										OSGEPL1	0.557633	0.771448	0.252547	0.932718	0.803958	1.74777	1.50957	1.42436
	ENSG00000232862.4	RP4-665N4.4	0.0795982	0	0.0139941	0.0232249	0	0	0.0791504	0.0283525																										OTC	0.0250436	0	0	4.66047	0	3.26567	0	0.048813
	ENSG00000092850.7	TEKT2	0.0517442	0.0039597	0.0600408	0	0.0195953	0.0151934	0.0192949	0.0479206																										OXA1L	0.765585	0.921289	0.812351	0.811398	1.03318	1.04358	1.4314	1.18122
	ENSG00000116863.10	ADPRHL2	23.8755	17.0497	11.9486	14.9424	19.2171	8.9725	21.4943	13.245																										OXCT1	0.861268	0.0635158	0.678334	0.104631	1.64955	0.809427	1.16014	2.67314
	ENSG00000171812.6	COL8A2	0.0416414	0.149265	0.0277424	0.0652261	0.119515	0.0386113	0.0228829	0.106169																										OXCT2	0.749341	0.353373	1.10807	1.32412	0.878275	0.451128	0.752661	2.38304
	ENSG00000054116.7	TRAPPC3	14.1554	19.0759	12.7452	14.024	15.4149	16.0966	22.1919	14.4858																										OXLD1	1.22241	0.600555	0.463403	0.926225	1.51873	0.921361	1.75437	0.592945
	ENSG00000116871.11	MAP7D1	23.9987	11.2482	9.94254	9.14474	22.5176	9.49187	12.8514	21.2357																										OXNAD1	0.963562	0.915828	0.826529	0.929903	0.90077	1.14278	1.34699	0.973646
	ENSG00000264592.1	RN7SL131P	0.0805906	0	0	0	0	0	0	0																										OXR1	1.62763	1.03983	0.214906	0.882858	0.622506	2.05673	1.2551	0.300432
	ENSG00000054118.9	THRAP3	30.2296	21.4609	33.5519	41.2046	59.9691	29.9954	81.5414	44.1466																										OXSM	1.14501	1.1031	0.417535	0.840302	1.04387	1.38749	0.810974	1.25171
	ENSG00000231849.1	UBE2V2P4	0	0	0	0	0	0	0.0294713	0.0281518																										P2RY1	0.00480806	0.23197	0.0471231	0.309014	0.00951745	0.0274988	7.2623	0.107773
	ENSG00000214193.5	SH3D21	3.11265	0.767097	1.63884	3.14558	2.19992	2.52288	1.31584	1.09909																										P2RY12	0	0	0	0	0	3.60235	4.39765	0
	ENSG00000142694.6	EVA1B	0.789738	4.49629	1.1163	4.12004	1.6389	1.73915	1.21328	1.62029																										P4HA1	0.746956	0.383692	0.390409	0.62694	0.708741	2.06637	1.02543	2.05146
	ENSG00000116883.8	RP11-268J15.5	4.11264	1.03887	1.28462	1.40967	2.72173	3.32179	0.784151	1.07141																										PABPC5	0	0	0	0	0	0	8	0
	ENSG00000196182.6	STK40	9.00095	5.17012	9.0659	7.6448	11.6694	7.20399	13.0609	9.09653																										PACRG	0	2.99178	0	0	0	2.48262	2.5256	0
	ENSG00000181817.5	LSM10	13.519	20.7952	9.19428	20.0619	18.8097	9.51193	21.1848	13.9929																										PACS2	0.495251	1.0715	0.774909	0.796876	0.898768	1.99781	1.24866	0.716229
	ENSG00000222821.1	RNU4-27P	0	0	0	0	0	0	0	0																										PAK7	0.0511802	0.0352753	0	0.147285	0	0	7.76626	0
	ENSG00000116885.14	OSCP1	1.12886	1.36701	1.00276	0.65875	0.785989	0.215159	1.02503	2.02881																										PALLD	0.193327	0.324438	1.27802	0.0621193	0.330775	1.58284	3.83394	0.394537
	ENSG00000201448.1	SNORA63	0	0	0	0	0	0	0	0																										PAM16	0.792465	0.872443	0.442829	1.26713	0.935083	1.44347	1.29246	0.954128
	ENSG00000116898.7	MRPS15	14.9243	33.7598	18.2051	22.0718	26.0443	17.0205	38.9768	24.0318																										PANK2	1.00539	0.631231	0.987182	0.956679	1.77081	0.8559	1.01496	0.777842
	ENSG00000119535.13	CSF3R	0	0.0120629	0.0285054	0.0394236	0.0034112	0.0231427	0.0016794	0.0176467																										PARG	0.55578	0.84098	0.991723	1.00538	1.49386	0.943113	0.839452	1.32971
	ENSG00000230214.1	FTLP18	0	0	0	0	0	0	0	0																										PARK2	0.0209635	0	0	3.21746	0.290475	3.26115	1.20995	0
	ENSG00000234481.1	RP4-614N24.1	0	0	0	0	0	0	0	0																										PARK7	1.61126	0.658934	0.703547	0.910309	1.46421	0.455524	0.996115	1.2001
	ENSG00000163873.5	GRIK3	0	0.0015492	0	0.0088606	0.0069001	0.0178335	0.0196281	0.0086535																										PARL	1.60359	0.861835	0.672372	0.968052	1.01682	0.742758	1.35334	0.78123
	ENSG00000264698.1	MIR4255	0	0	0	0	0	0	0	0																										PARS2	0.652109	1.11018	0.731491	1.09584	0.790522	0.916885	1.39759	1.30538
	ENSG00000207328.1	RNU6-636P	0	0	0	0	0	0	0	0																										PC	0.539098	0.457846	0.623632	1.44728	1.26481	0.163062	2.11323	1.39105
	ENSG00000223944.1	RP5-1180C18.1	0	0	0	0	0	0	0	0																										PCBD2	0.940869	0.818814	0.846588	1.64193	1.21458	0.831311	0.517105	1.18881
	ENSG00000252368.1	RNA5SP43	0	0	0	0	0	0	0	0																										PCCA	0.881444	0.194328	0.18766	1.34827	3.79608	0.415173	0.612446	0.564597
	ENSG00000230451.2	RPS29P6	0	0	0	0	0	0	0	0																										PCCB	0.737777	0.80638	0.361131	0.96907	0.947441	1.3073	1.76865	1.10225
	ENSG00000233621.1	RP11-422J8.1	0.352172	0.791646	0.874549	0.359645	0.789081	3.66231	0.454154	0.46518																										PCK2	0.470201	0.718188	0.438005	0.746591	0.47348	2.70082	1.62374	0.828974
	ENSG00000163874.8	ZC3H12A	5.01972	2.24491	4.7602	5.29424	4.15025	3.88683	2.28776	2.03568																										PDE12	0.840635	0.624394	1.5287	0.712921	0.964571	1.02803	0.733515	1.56724
	ENSG00000163875.11	MEAF6	10.6459	13.4229	10.7902	26.8231	18.0025	17.754	17.1596	14.5366																										PDE2A	5.9233	0.160294	0.237436	0.0557734	0.0935123	0.698327	0.0947221	0.736631
	ENSG00000263675.1	MIR5581	0	0	0	0	0	0	0	0																										PDF	0.509155	1.19425	0.239317	0.891877	3.38411	0.545572	0.771873	0.463846
	ENSG00000163877.9	SNIP1	3.72506	3.89529	3.65992	4.53815	5.47612	2.18569	5.42341	3.61582																										PDHA1	0.984421	0.675237	0.635434	1.31422	1.28761	0.604343	1.51739	0.98134
	ENSG00000232273.1	FTH1P1	0.173149	0.0441668	0.20294	0.168402	0.305996	0.169469	0.215218	0.0959383																										PDHA2	0	0	0	0	4.12248	0	3.87752	0
	ENSG00000237749.3	RP3-423B22.5	0.654117	1.20723	1.09588	0.943053	0.611991	1.6382	0.258262	1.39796																										PDHB	1.29308	0.926438	0.852091	0.727816	1.31352	0.538812	1.38783	0.960412
	ENSG00000163879.9	DNALI1	0.0324626	0.0230673	0.0171216	0.0446529	0.482956	0.0544675	0.0380443	0.0925041																										PDHX	0.813052	0.857076	0.839521	1.19942	1.58204	0.61525	0.907975	1.18567
	ENSG00000134697.8	GNL2	13.1101	20.8036	11.4704	14.5814	18.1707	12.0173	21.4309	15.5313																										PDK1	0.394212	0.452691	0.242695	1.47412	0.679226	1.84575	1.88335	1.02796
	ENSG00000169218.9	RSPO1	0.774103	0.644425	0.502239	0.0340215	0.24286	0.385166	0.0434795	0.807582																										PDK2	0.648682	1.26631	0.584376	1.44818	0.756966	0.557122	2.10491	0.633453
	ENSG00000116922.10	C1orf109	4.60263	6.18363	6.09267	14.3449	8.59666	4.56596	13.316	6.33518																										PDK3	0.867998	1.65114	0.534379	1.67702	0.972132	0.355597	0.73855	1.20319
	ENSG00000134690.6	CDCA8	26.2985	28.5406	30.0148	27.3016	38.2539	29.5473	40.6664	24.3398																										PDK4	1.81442	0.359083	0.266408	1.09079	0.526858	0.150281	2.60008	1.19209
	ENSG00000183317.12	EPHA10	0.655144	0.443877	2.25079	4.13213	0.724686	0.98274	1.84719	0.0129131																										PDP1	1.70012	1.9995	1.40119	0.793037	0.235353	1.09821	0.0760957	0.696492
	ENSG00000200421.1	Y_RNA	0	0	0	0	0	0	0	0																										PDP2	0.103597	0.54777	0.362085	1.12903	1.02595	0.813584	2.53369	1.4843
	ENSG00000238871.1	snoU13	0	0	0	0	0	0	0	0																										PDPR	0.24474	0.827506	0.797202	1.16839	1.61792	1.42162	1.47192	0.450705
	ENSG00000214141.4	ACTN4P2	0.0108192	0	0.0057064	0.0378816	0	0	0.0040344	0.0077075																										PDSS1	0.572241	0.816927	0.504506	2.47105	0.89819	0.738984	0.830673	1.16743
	ENSG00000227416.2	RP11-109P14.2	0	0.018257	0	0	0	0.0700524	0	0																										PDSS2	0.620707	0.961519	0.386173	1.68136	1.07137	0.862975	1.18784	1.22807
	ENSG00000185090.10	MANEAL	4.26091	2.10166	26.8839	8.8817	6.75866	5.66563	16.8863	0.135257																										PECR	0.897968	1.61432	0.222209	1.48216	1.09769	1.00673	1.00256	0.676359
	ENSG00000196449.3	YRDC	13.297	16.4376	18.7072	36.7339	19.4886	12.6074	36.8961	13.2484																										PEMT	0.991121	0.962268	0.589462	1.0933	1.06486	1.14089	1.17842	0.979686
	ENSG00000197982.12	C1orf122	9.26024	13.0583	13.1225	4.52633	15.2427	14.6074	7.79708	5.66537																										PERP	0.336245	1.70107	2.44546	1.22489	0.828312	0.651371	0.0837817	0.728872
	ENSG00000188786.9	MTF1	2.86999	1.96392	4.12535	7.00285	2.99391	2.02809	5.48603	2.06817																										PET100	1.81452	1.45093	1.04953	1.02398	0.966179	0.136316	1.07607	0.48248
	ENSG00000230610.1	AL929472.1	0	0	0	0	0	0	0	0																										PET117	0.436675	0.394819	0.607452	1.86921	1.08978	1.17086	1.72879	0.702419
	ENSG00000235673.1	RP11-109P14.8	0.103683	0	0.0312487	0	0	0.0217456	0.0331392	0.0211036																										PEX11B	0.70003	1.08951	1.02764	1.47371	0.493965	1.05505	1.21342	0.94668
	ENSG00000204084.8	INPP5B	1.21376	1.07877	1.15255	3.81106	2.48981	1.44195	3.07431	2.51109																										PEX5	0.726119	1.06034	0.940157	0.755458	1.4559	0.883646	1.58137	0.597007
	ENSG00000252448.1	SNORA63	0	0	0	0	0	0	0	0.0900162																										PFDN2	1.04032	0.851149	0.712652	1.02061	0.81022	0.880423	1.93991	0.744713
	ENSG00000222282.1	RNU6-584P	0	0	0	0	0	0	0	0																										PFDN4	2.37677	1.20502	0.810275	0.78196	0.898316	0.522554	0.862097	0.543012
	ENSG00000183431.7	SF3A3	18.6584	37.1057	22.7203	15.2038	38.6531	31.6439	43.7436	24.1028																										PGAM5	0.567822	0.553887	0.540397	0.892162	1.20332	1.13594	1.55025	1.55622
	ENSG00000212541.1	RNU6-510P	0	0	0	0	0	0	0.0706766	0																										PGR	0	0.227946	0.864384	3.48978	0	2.64816	0.769728	0
	ENSG00000183386.5	FHL3	4.23394	4.65479	2.89844	3.6748	6.99372	1.53711	7.13029	7.74611																										PGS1	0.952931	0.803715	0.600418	1.21956	1.65659	0.872559	1.16291	0.731317
	ENSG00000183520.7	UTP11L	8.57805	18.7048	8.97522	20.3424	19.5755	10.1521	21.5034	11.875																										PHB	1.562	1.27346	0.458745	0.980843	1.07663	0.582815	1.12236	0.943149
	ENSG00000185668.5	POU3F1	0.0594246	0.168522	0.0848079	0.0367172	0.0185325	0.0205276	0.0234623	0.0796864																										PHB2	0.99985	0.60192	0.735685	0.495043	1.4977	1.10787	1.52447	1.03746
	ENSG00000224592.1	RP5-884C9.2	0.119708	0.125957	0.0789212	0.0523918	0.0226663	0.0219682	0.0334784	0.0213196																										PHYH	1.08396	0.692819	1.44128	1.37321	0.856148	1.17812	0.698192	0.676269
	ENSG00000223589.2	RP5-884C9.3	0	0	0	0	0	0	0	0																										PHYHIPL	0.081223	0.00469772	0	0	7.90235	0	0.00951775	0.00221419
	ENSG00000265596.1	MIR3659	0	0	0	0	0	0	0	0																										PHYKPL	0.430344	0.820232	0.362122	1.12029	0.825281	2.46046	1.22587	0.75541
	ENSG00000237290.1	RP11-214L19.1	0	0	0	0.0156969	0	0	0	0																										PI4K2A	0.660382	1.44914	1.49936	0.831645	0.906923	0.685942	0.856291	1.11032
	ENSG00000200796.1	RNU6-753P	0	0	0	0	0	0	0	0																										PI4KB	0.387605	0.846075	0.919326	1.42885	0.865873	0.698697	1.73944	1.11413
	ENSG00000238063.1	RP11-329N22.1	0	0	0	0	0	0.0380411	0.0096621	0.0092295																										PICK1	0.719615	0.800388	0.84578	0.969225	1.22434	1.19209	1.16951	1.07906
	ENSG00000215895.4	RP11-334L9.1	0.2141	0.319683	0.336011	1.69124	0.174022	0.21466	0.346604	0.69937																										PID1	0	2.95849	0.09605	0.479443	0.0872965	3.86746	0.0957949	0.415466
	ENSG00000116954.7	RRAGC	6.23173	2.96798	3.14678	5.83627	4.04172	3.30944	5.70966	3.71409																										PIF1	0.656004	1.43176	0.791432	0.415981	1.49552	0.583158	1.59593	1.03022
	ENSG00000228436.2	RP5-864K19.4	0.844124	0.403724	0.33391	0.0461804	0.679289	0	0.55084	1.16511																										PIM2	0.768267	1.11373	0.483827	0.617436	1.53923	0.95051	1.45109	1.07591
	ENSG00000214114.4	MYCBP	8.4956	20.4435	8.66616	8.35256	12.1247	15.6827	20.8581	9.17102																										PIN4	2.32718	0.87869	0.680581	0.914893	1.54077	0.405169	0.938406	0.31431
	ENSG00000131233.8	GJA9	0	0.062658	0	0	0	0	0	0.0583305																										PINK1	0.796089	0.952603	2.75449	0.799517	0.694576	0.362805	0.794881	0.845035
	ENSG00000158315.6	RHBDL2	1.12027	0.0199366	0.0117779	0.071672	0.0338264	3.49701	0.46076	0.0503763																										PINX1	0.86949	0.466328	0.361644	0.922397	1.53646	1.34052	0.922237	1.58093
	ENSG00000199963.1	RNU6-605P	0	0	0	0	0	0	0	0																										PISD	0.630385	1.40978	0.821923	0.759651	0.620022	1.48429	0.850372	1.42358
	ENSG00000207466.1	Y_RNA	0	0	0	0	0	0	0	0																										PITRM1	0.370807	1.14722	1.70972	1.33727	0.657412	0.667235	0.759675	1.35067
	ENSG00000235549.1	RP11-781D11.1	0	0	0	0	0	0	0	0																										PKM	0.762174	1.79479	0.742801	0.813508	1.30473	1.0075	0.607823	0.966668
	ENSG00000174574.11	AKIRIN1	22.2437	18.0362	24.5785	32.6133	29.059	19.0829	46.2133	26.2152																										PLA2G15	0.546909	0.983501	0.618549	1.05014	1.65869	1.13262	1.17808	0.831516
	ENSG00000168653.6	NDUFS5	261.927	295.682	207.378	132.064	272.236	172.692	155.001	342.652																										PLA2G2A	0.041616	0.0573656	0.081574	6.06788	1.42102	0.190411	0.0387417	0.101394
	ENSG00000127603.19	MACF1	10.3623	7.3817	10.2775	5.23355	7.92599	4.49648	6.1461	5.3256																										PLA2G4A	0.0358781	0.226358	0.0540977	0.844522	0.00819464	0.208355	5.78207	0.840521
	ENSG00000206654.1	RNU6-608P	0	0	0	0	0	0	0	0																										PLA2G4B	0.195229	0.932988	0.538964	1.30348	0.81769	2.73302	0.793179	0.685453
	ENSG00000222378.1	RNA5SP44	0	0	0	0	0	0	0	0.0548219																										PLA2G6	0.14636	0.485406	0.394779	1.47356	0.748431	0.748362	3.18385	0.819253
	ENSG00000270040.1	RP11-416A14.1	0	0	0	0.0401749	0.0695237	0	0	0																										PLD6	0.392675	0.477126	0.271499	0.012177	0.675106	2.44234	2.90514	0.823937
	ENSG00000226438.1	RP11-420K8.1	0	0	0	0	0	0	0	0.0155797																										PLGRKT	0.868816	0.726033	0.730444	2.84391	0.5537	1.2082	0.557908	0.510993
	ENSG00000217897.2	RP11-420K8.2	0.0355382	0.353539	0.487338	0	0.188414	0.573919	0.185526	0.43039																										PLIN5	0.168814	0.153094	0.243824	0.43467	0.131907	0.0609789	5.98844	0.818276
	ENSG00000255103.1	KIAA0754	6.0277	1.81995	6.91583	0.943371	4.20951	1.8992	3.37859	2.92833																										PLN	0.160537	0.663885	0.839151	1.69397	0.0794453	4.03994	0.523076	0
	ENSG00000183682.7	BMP8A	0.181956	0.0895114	0.0411292	0.26166	0.172264	0.133566	0.193856	0.0509234																										PMAIP1	1.15003	1.68217	2.01343	0.275751	0.43972	1.58224	0.0459549	0.810712
	ENSG00000237624.1	OXCT2P1	0.0133355	0.443912	0.042201	0.256805	0.525209	0.117469	0.0447541	0.0427503																										PMPCA	0.7643	0.746388	0.665571	0.914005	1.14517	0.691146	1.76406	1.30936
	ENSG00000182109.3	RP11-69E11.4	0.907668	0.116249	0.356542	0.977346	0.140943	0.451623	0.342709	0.178563																										PMPCB	1.45445	1.06011	0.424647	0.834552	1.2812	1.02935	0.833466	1.08222
	ENSG00000243970.1	PPIEL	0.397827	0.0415137	0.0953747	0	0.136959	0	0.215776	0.0515287																										PNKD	0.963545	1.15446	0.324267	2.30194	0.747407	0.500194	0.543514	1.46468
	ENSG00000090621.9	PABPC4	38.8061	32.7378	50.2217	43.8152	48.3565	22.6457	63.3644	52.6824																										PNPLA7	1.75847	0.487466	0.260812	2.64129	0.806446	0.130772	1.69474	0.220002
	ENSG00000201457.1	SNORA55	0.379074	0.3481	0.639788	1.85816	0.574214	0	0.678495	0.648116																										PNPT1	0.856338	1.0511	0.559525	1.06825	0.788906	0.866387	1.34046	1.46903
	ENSG00000228060.1	RP11-69E11.8	0.541686	0.0218168	0.270662	0.848485	0.367081	0	0.255144	0.203101																										POLD3	0.750432	0.780736	1.05614	1.04821	1.38747	0.943214	0.745502	1.2883
	ENSG00000163909.6	HEYL	0.551326	0.697592	0.0518228	0.0382251	0.578808	0.0601049	0.0956678	0.797183																										POLDIP2	1.10673	1.20479	0.677529	1.22231	1.2653	0.663457	0.991218	0.868664
	ENSG00000225903.1	RP1-144F13.3	0	0	0	0	0	0	0	0																										POLG	0.625185	1.3749	0.756525	1.06389	1.18841	0.845853	1.27005	0.875181
	ENSG00000116981.3	NT5C1A	0.0092457	0	0.0097529	0.0161861	0.0070026	0.0135738	0.0068953	0.072452																										POLG2	0.738584	0.62662	0.314985	0.730335	1.4467	1.39479	1.81713	0.930843
	ENSG00000116983.8	HPCAL4	0.0463695	0.59516	0.0311264	0.461234	0.0574687	0.0030944	0.0990287	0.106607																										POLRMT	0.508256	0.924847	0.857867	0.829133	1.48052	1.77268	0.806615	0.820086
	ENSG00000084072.12	PPIE	6.05038	9.02306	5.41607	3.42438	10.3705	5.62744	9.70519	8.09201																										PON2	1.62077	0.972504	0.360199	2.1708	0.685141	1.01354	0.249884	0.927159
	ENSG00000225333.5	RP1-144F13.4	0	0.082735	0	0.0630916	0.0136477	0.0264546	0	0																										POP7	2.08133	0.952271	0.60445	0.634891	1.13976	0.96205	0.862187	0.763063
	ENSG00000252413.1	RNU7-121P	0	0	0	0	0	0	0	0																										POR	1.31967	1.68691	0.622292	1.0819	0.703206	0.62526	0.486841	1.47391
	ENSG00000116985.6	BMP8B	1.67334	1.2168	0.541963	3.80047	0.832097	1.63977	3.42276	0.306698																										PPA2	1.13127	0.756552	0.325528	1.40345	0.584429	0.803295	1.24628	1.7492
	ENSG00000198754.5	OXCT2	0.241021	0.162993	0.0768639	0.0981271	0.191038	0.288016	0.518346	0.163715																										PPARGC1A	0.029656	0.0745449	0.214285	0.200807	0.0189924	0.131698	7.27221	0.0578037
	ENSG00000261798.1	RP1-118J21.25	0.213942	0.183364	0.0180542	0.764062	0.0842596	0.288966	0.287197	0.128025																										PPARGC1B	0.220745	0.135359	0.156038	2.14991	0.285346	2.21501	1.52881	1.30878
	ENSG00000229213.1	RP1-118J21.24	0	0	0	0	0	0	0	0																										PPIF	0.674314	0.786982	0.662949	1.10137	1.65245	0.998662	1.07971	1.04356
	ENSG00000043514.11	TRIT1	8.35131	14.781	6.61406	19.3608	19.6976	7.07543	12.8275	13.5762																										PPL	0.637487	1.9083	2.25269	0.412301	0.928165	0.261467	0.0418621	1.55773
	ENSG00000202222.1	Y_RNA	0	0	0	0	0	0	0.0675493	0																										PPM1E	0.00464499	0.032015	0.01214	0.080204	0.00459732	0.159399	7.67984	0.0271614
	ENSG00000116990.9	MYCL	0.769899	0.963047	1.03078	5.67274	1.26875	4.57091	1.31398	0.6223																										PPM1K	0.359322	0.0794137	2.66598	0.188008	0.140491	0.766323	1.77924	2.02123
	ENSG00000236546.1	RP1-118J21.5	0.128166	0.0560447	0.0386276	0	0.0554697	0	0.136549	0.0130435																										PPOX	0.540499	0.716487	0.857823	1.14441	1.11315	0.909764	2.10705	0.610815
	ENSG00000207356.1	Y_RNA	0	0	0	0	0	0	0	0																										PPP1CC	0.815812	0.803839	0.757977	0.680485	0.903446	1.26424	1.55978	1.21442
	ENSG00000168389.13	MFSD2A	4.59767	4.54769	0.725719	2.3639	1.29101	1.37938	5.05617	0.963762																										PPP1R15A	0.667171	1.81534	3.12739	0.229226	0.43464	0.793274	0.224389	0.708579
	ENSG00000228477.1	RP3-342P20.2	1.12938	0.540155	0.342507	1.7053	0.652228	0.373065	0.589589	1.37781																										PPP2CA	1.44427	0.641782	0.989216	0.945077	0.997557	0.897497	0.682559	1.40204
	ENSG00000131236.12	CAP1	90.9611	82.6493	56.3514	48.2292	69.3361	67.3462	95.2172	34.0267																										PPP2CB	0.802513	0.579937	1.04887	0.685146	0.850291	1.28078	1.03455	1.7179
	ENSG00000131238.12	PPT1	33.8152	34.1381	13.2243	53.2497	43.6513	29.0428	90.3493	65.8932																										PPP2R1A	0.72838	1.35057	1.38076	0.808365	1.04981	0.487525	1.10885	1.08574
	ENSG00000226745.2	RP11-115D7.3	0.0896497	0.0228679	0	0.104631	0.0113166	0	0.0334295	0.0212885																										PPP2R2B	0.264144	0.46814	0.197243	0.36197	0	0.345305	6.25287	0.110327
	ENSG00000117000.8	RLF	3.71318	3.23146	2.56342	6.51486	4.33267	2.96387	8.12679	4.58771																										PPP2R3C	1.18622	0.99265	0.563684	0.784414	1.05973	0.999682	1.17138	1.24223
	ENSG00000207508.1	RNU6-1237P	0	0	0	0	0	0	0	0																										PPP3CA	0.605606	0.696276	1.0621	0.681895	0.46346	2.91853	1.3058	0.266323
	ENSG00000188800.5	TMCO2	0	0.0264305	0	0.0201552	0.0174396	0.0338048	0.0343445	0																										PPP3CC	0.753696	0.392545	0.80877	0.264063	1.66667	1.14009	1.32287	1.6513
	ENSG00000259943.1	RP1-39G22.7	2.77627	3.25285	3.24383	7.12767	4.9097	9.19516	3.4277	5.63054																										PPP3R1	0.802505	1.02574	0.495844	0.767301	0.905581	0.85192	2.08171	1.0694
	ENSG00000084073.4	ZMPSTE24	23.5334	36.5076	24.588	27.4351	29.2928	26.8655	54.6793	13.5059																										PPTC7	0.632747	0.893037	0.915597	0.611569	0.752289	1.9727	0.996594	1.22547
	ENSG00000231296.1	RP1-39G22.4	0	0.0324989	0.179194	0	0.128662	0	0.158362	0.0605088																										PRDX1	1.35481	0.47568	0.691637	0.909291	1.23711	0.703272	0.820375	1.80782
	ENSG00000049089.9	COL9A2	0.27371	0.216139	0.113647	0.0407807	0.741005	0.0299242	0.0716618	0.170096																										PRDX3	0.935459	0.469456	0.451117	0.986825	1.8844	0.586133	0.895265	1.79134
	ENSG00000227311.2	RP1-228H13.1	0.105952	1.24862	0.268234	0.408071	0.0802473	0.279992	0.158035	0.754794																										PRDX4	1.22205	0.626285	0.829397	0.936843	1.08053	0.465137	1.7967	1.04306
	ENSG00000084070.7	SMAP2	4.03621	4.4404	6.13661	7.39978	16.2393	8.68075	7.2954	13.4622																										PRDX5	0.588136	0.699501	0.767635	1.24408	1.10355	0.756598	2.35157	0.488932
	ENSG00000213172.3	RP1-228H13.2	0	0	0	0	0	0	0	0																										PRELID1	1.15795	1.74956	0.607787	1.1163	1.5154	0.416477	0.678925	0.757602
	ENSG00000187801.10	ZFP69B	0.56295	0.646188	0.470968	1.19793	1.24604	1.20409	1.69382	2.16769																										PRELID2	1.01368	0.77868	0.886691	1.44395	0.511014	0.791216	1.53471	1.04006
	ENSG00000260920.1	RP1-228H13.5	0.263616	0.3106	0.145659	0.366272	0.662365	0.417737	0.908104	1.07015																										PRIMPOL	1.29846	0.605857	0.590762	0.933163	1.41109	0.810143	1.02797	1.32256
	ENSG00000187815.5	ZFP69	1.53462	1.65664	0.186145	0.0275831	1.67544	2.00319	2.24433	1.54222																										PRKACA	0.603171	1.19503	0.9065	0.591612	1.38144	0.532073	1.20017	1.59001
	ENSG00000238287.1	RP11-656D10.3	0.355265	1.25575	0.196299	0.0296165	1.20443	0.223531	0.0378499	1.31364																										PRKCA	0.380831	0.78882	0.085631	1.48493	2.5538	0.504661	1.65809	0.543232
	ENSG00000164002.7	EXO5	3.17773	3.73933	1.51738	0.0534182	3.96508	1.95827	0.0325088	2.17062																										PRKCD	1.22015	1.00496	1.42037	1.2915	1.0605	0.972027	0.577946	0.452539
	ENSG00000227278.1	RP11-656D10.5	0	0	0	0	0	0	0	0																										PRKCE	0.259011	1.34566	0.249568	2.39494	0.296916	0.768809	1.93661	0.748486
	ENSG00000238186.1	RP11-656D10.6	0.682334	0.52215	0.0599801	0	1.16278	0	0.0848119	0.607609																										PRNP	1.9082	0.680536	1.60126	0.146848	1.3241	1.2645	0.272261	0.802299
	ENSG00000117010.11	ZNF684	0.629795	1.28862	0.703419	1.06128	1.36978	1.11745	1.0097	1.00049																										PRODH	0.0799628	0.260255	0.780802	4.31678	0.6925	1.61591	0.0351524	0.218636
	ENSG00000236505.1	RP1-63P18.2	0	0	0	0	0	0	0	0																										PRODH2	0.00486069	0.0134005	0	0.00932528	7.95224	0.0111199	0.00904996	0
	ENSG00000233910.1	GTF2F2P2	0	0	0	0	0	0	0	0																										PROSC	1.20137	0.365263	0.609875	1.4932	1.06241	0.994287	0.47933	1.79427
	ENSG00000117016.5	RIMS3	0.46542	0.514211	0.880427	1.11198	0.535721	0.282456	1.17318	2.04681																										PRR5L	1.08277	1.5879	1.44941	3.36226	0.0137898	0.206044	0.0708744	0.226954
	ENSG00000237899.1	RP4-739H11.3	0	0	0	0.30434	0	0	0	0																										PRSS35	0.626995	1.37269	2.50623	0.424552	0.438044	0.337504	0.137339	2.15664
	ENSG00000272145.1	RP4-739H11.4	1.01714	0.897276	1.36352	0.618289	2.45557	2.78955	1.81213	3.21039																										PSAP	0.702202	0.967832	1.72619	0.830364	0.7227	1.09726	1.27357	0.679882
	ENSG00000066136.15	NFYC	8.1741	7.60233	7.1819	7.95486	9.58737	8.32603	13.0847	10.1215																										PSEN1	1.34296	0.94365	0.89593	1.14024	0.568465	1.36046	0.60854	1.13976
	ENSG00000198974.1	MIR30E	0	0	0	0	0	0	0	0																										PSEN2	0.763062	1.36023	1.47403	0.975738	0.889467	1.31465	0.511864	0.710955
	ENSG00000207962.1	MIR30C1	0	0	0	0	0	0	0	0																										PSMB3	2.18635	0.89452	0.778981	0.968585	0.992208	0.442467	0.654865	1.08202
	ENSG00000117013.10	KCNQ4	1.93787	0.331415	0.105822	4.40775	0.442912	0	1.72442	5.5796																										PSMD10	1.18721	0.650015	1.17486	0.79459	1.36149	0.609434	1.48739	0.735011
	ENSG00000264582.1	RN7SL326P	0	0	0	0.0609456	0	0.0511096	0	0.0496007																										PSTK	0.974957	1.004	0.365354	1.02601	1.34527	1.77123	0.658028	0.855154
	ENSG00000179862.5	CITED4	6.64085	1.29323	1.66549	1.90292	0.540829	0.46593	0.218933	1.32261																										PTCD1	1.01167	1.17296	0.477383	0.911436	1.17498	1.38952	0.937091	0.924962
	ENSG00000229528.1	RP5-1066H13.4	0.0869215	0.133032	0	0	0	0.0319028	0	0																										PTCD2	0.802521	0.42167	0.519504	0.598751	1.00941	2.28218	1.13909	1.22688
	ENSG00000228940.1	RP11-348A7.1	0	0	0	0	0	0	0.0082878	0																										PTCD3	0.765156	0.735861	0.319859	1.51788	0.792235	1.24842	1.47135	1.14924
	ENSG00000233118.2	UBE2V1P8	0	0	0	0	0	0	0	0																										PTEN	0.494213	0.816412	0.476083	1.34228	1.14064	1.96056	0.429414	1.34039
	ENSG00000171793.9	CTPS1	16.6904	16.644	15.2735	15.5462	27.6096	11.3278	33.7706	20.0172																										PTGES2	0.854097	1.11979	1.03094	1.10945	1.0682	0.8563	1.181	0.780227
	ENSG00000171790.11	SLFNL1	0.277841	0.109034	0.41332	1.35944	0.588136	0.111564	0.687153	0.362028																										PTPMT1	1.6119	0.967489	0.561188	0.478131	1.42111	0.730712	0.802889	1.42657
	ENSG00000010803.12	SCMH1	5.91039	3.1262	4.57397	11.1852	14.2888	4.39941	10.0344	14.9351																										PTPN11	0.568526	1.06396	0.79578	0.788379	1.11856	0.959807	1.20892	1.49607
	ENSG00000215893.3	RP4-635E8.1	0	0	0	0	0.0310697	0	0.0152967	0.39452																										PTRF	1.18063	1.30412	2.37627	0.163474	0.784102	0.554688	0.0124558	1.62425
	ENSG00000235358.1	RP11-399E6.1	0.0561207	0	0.0073999	0	0	0.144186	0.0156951	0.0199899																										PTRH1	0.484139	1.40146	0.948992	0	1.91669	0.886058	1.93802	0.424644
	ENSG00000213987.4	RP11-399E6.2	0	0	0	0	0	0	0	0																										PTRH2	1.5704	1.05096	0.539627	0.816891	0.890062	1.00038	1.212	0.919681
	ENSG00000204060.4	FOXO6	0.473764	0.356011	0.0945475	0.911592	1.83291	0.231848	0.152789	0.662846																										PTS	1.94926	1.29923	1.13773	0.590644	1.09308	0.524781	0.421729	0.983538
	ENSG00000229901.1	RP11-399E6.4	0.0779315	0.0198788	0.0274021	0	0.137724	0	0	0																										PUF60	0.664642	1.25528	1.35923	1.10261	1.03458	0.493672	1.10953	0.980457
	ENSG00000252563.1	RNA5SP45	0	0	0	0	0	0	0	0																										PUS1	0.496294	0.799317	0.649765	1.04453	1.23746	0.978314	1.68755	1.10677
	ENSG00000127129.5	EDN2	11.2841	4.51107	0.243726	0.174916	0.307427	0.504236	0.139714	0.0177945																										PVRL2	1.01883	1.01538	2.61239	0.847737	0.55411	0.494389	0.27817	1.179
	ENSG00000127124.9	HIVEP3	0.835408	0.558345	2.18828	1.75602	0.305737	0.141558	0.0799583	0.310127																										PXMP2	0.741919	0.449539	0.796522	1.13736	0.853424	0.600409	2.02505	1.39578
	ENSG00000230881.1	RP11-486B10.3	0	0	0.0814824	0.946612	0	0	0	0																										PYCARD	1.08218	0.498819	0.544484	5.60873	0.153657	0.0783458	0.0148778	0.0189126
	ENSG00000230638.3	RP11-486B10.4	0.79655	0.173671	1.10311	1.67494	0.252779	0.0065331	0.036506	0.0221909																										PYCR1	0.264322	0.732179	0.138092	0.58848	1.39559	1.25122	2.08746	1.54266
	ENSG00000264896.1	AL451006.1	0	0	0	0	0	0	0	0																										PYURF	0.444366	0.37433	0.709731	3.59953	1.29499	0.564771	0.988226	0.0240592
	ENSG00000227538.1	HNRNPFP1	0	0.0069128	0.0095291	0.0316293	0	0.0132623	0.006737	0.0128708																										QARS	0.842025	1.36193	0.856427	1.03156	0.846437	1.19456	1.00409	0.862965
	ENSG00000228776.2	RP11-319C21.1	0	0	0	0.039467	0	0.165487	0	0																										QDPR	0.869576	0.643017	0.766269	0.654736	1.7913	0.631077	1.83418	0.809841
	ENSG00000044012.3	GUCA2B	0	0	0.0542534	0.0300134	0.0389542	0.0251696	0	0																										QRSL1	0.629456	0.690686	0.363322	1.52998	0.817521	1.39607	0.926126	1.64684
	ENSG00000197273.3	GUCA2A	0.125914	0	0	0.0314903	0.163484	15.3695	0.0268298	0.0128142																										QTRT1	0.648956	1.18524	0.941786	0.670706	0.951475	1.56266	1.13109	0.908078
	ENSG00000198815.4	FOXJ3	6.34324	5.87447	9.39303	19.1865	12.1986	8.8069	11.975	12.6035																										QTRTD1	0.586767	1.0752	0.702632	0.98127	1.03925	1.26995	0.985674	1.35925
	ENSG00000227527.2	RP11-223A3.1	0.108389	0.106642	0.114334	0.569256	0.117275	0.159128	0.046191	0.198553																										RAB11A	0.856173	1.16717	1.0711	1.52208	0.880812	0.580476	0.69925	1.22294
	ENSG00000177181.10	RIMKLA	0.0410266	0.791858	1.43536	2.15271	1.54675	1.01391	0.660382	0.496046																										RAB11B	0.596467	1.65866	0.970658	0.813736	1.32883	0.661172	1.02103	0.949444
	ENSG00000235002.1	RP11-157D18.2	0	0	0	0.451335	0.0976308	0	0	0.018366																										RAB11FIP5	0.395324	0.801822	1.19648	1.34689	0.245222	1.69206	1.66093	0.661271
	ENSG00000066185.8	ZMYND12	0.0650954	0.1686	0.147896	1.78829	0.0796427	0	0.0261406	0.181926																										RAB1B	0.744341	1.3716	1.16139	1.34486	1.25955	0.400593	0.74842	0.969254
	ENSG00000127125.7	PPCS	15.3548	18.0959	10.7184	26.1524	10.4386	22.4341	19.0085	7.41321																										RAB24	1.00701	1.00311	0.7226	1.0202	1.08619	0.911597	1.68332	0.565983
	ENSG00000186409.10	CCDC30	0.309741	0.0828946	0.076773	0.04741	0.115375	0.303159	0.0492293	0.135047																										RAB32	0.713862	1.46614	3.94878	0.350594	1.31418	0.0579343	0.00509729	0.143411
	ENSG00000230116.1	RP11-163G10.2	0	0	0	0	0	0	0	0.0096574																										RAB35	0.546272	0.918259	1.06461	1.12353	1.141	0.679108	1.32668	1.20054
	ENSG00000236876.2	TMSB4XP1	1.06615	0.530308	0.562313	0.839907	1.13048	1.40871	0.0397556	0.0759511																										RAB3A	0.127564	0.482493	0.258179	0.125351	0.113938	3.14964	2.98478	0.758051
	ENSG00000200254.1	RNU6-536P	0	0	0	0	0	0	0	0																										RAB3D	0.0858781	0.277167	0.435406	0.934684	0.0322825	4.95792	0.851356	0.425311
	ENSG00000236180.2	RP11-163G10.4	0.0972447	0	0	0	0	0	0	0.034638																										RAB40AL	0.49637	1.36845	3.89187	0.317431	0.818796	0	0.462088	0.644996
	ENSG00000171960.6	PPIH	13.7747	31.853	15.4332	14.046	28.6315	21.534	22.9027	22.2134																										RAB8B	0.963922	0.538291	0.411768	0.482193	0.715409	1.42363	1.95112	1.51367
	ENSG00000234917.1	RP5-994D16.3	0.171728	0.183979	0.235492	0.511084	0.572287	0.0252118	0.358601	0.81966																										RAD51	0.826016	0.992299	0.893398	0.67576	1.11697	1.00911	0.790341	1.69611
	ENSG00000065978.13	YBX1	348.574	546.204	460.985	393.361	699.57	315.629	638.623	577.434																										RAD51C	2.30646	0.646476	0.562845	0.557689	1.05344	0.603511	0.97573	1.29384
	ENSG00000164007.6	CLDN19	0.0255733	0.0021744	0.0059947	0.0049745	0.473463	0.0166865	0.0084765	0.0161939																										RAF1	0.530556	1.27935	1.12457	0.68909	0.936303	1.05964	0.932988	1.4475
	ENSG00000117385.11	LEPRE1	5.37346	7.93433	6.62381	6.37097	12.8532	3.60283	6.77235	15.449																										RAI1	0.346815	0.892276	0.795085	0.610422	1.29156	2.00584	1.04331	1.01469
	ENSG00000164008.9	C1orf50	1.68257	2.2912	1.87174	1.70433	2.98278	1.823	2.27677	2.26643																										RAI14	0.317843	0.583194	0.575564	0.253434	0.587163	0.793488	4.34525	0.54406
	ENSG00000228452.1	RP5-994D16.9	0.592108	0.291282	0.53536	0.185103	1.5696	0.465689	0.646603	1.03946																										RAP1GDS1	0.783869	0.466628	0.609409	1.05213	0.502796	1.96694	1.05868	1.55955
	ENSG00000177868.7	CCDC23	5.87097	13.4181	5.15472	4.31557	10.846	5.97213	9.83529	7.57055																										RARS	1.41221	1.10652	0.714364	0.959718	0.740183	1.05456	0.546876	1.46557
	ENSG00000164010.9	ERMAP	1.29909	1.20673	1.83505	1.94561	2.94416	1.63896	0.86243	3.15083																										RARS2	1.37788	0.624323	0.610002	1.08121	0.985228	1.05058	0.895949	1.37483
	ENSG00000228192.3	RP11-342M1.3	0.0269579	0.178787	0.142183	0.519134	1.42243	0.343004	0.0871202	2.65022																										RBFA	0.494587	1.02133	0.38921	0.883198	0.95338	1.31298	1.40451	1.54081
	ENSG00000164011.13	ZNF691	2.02214	2.50588	2.73314	5.01302	3.40707	3.71971	2.16763	6.75663																										RDH13	0.530146	1.36749	1.54752	0.834591	0.660761	1.82233	0.463113	0.774052
	ENSG00000233708.1	RP11-342M1.7	0.0886825	0.0239518	0.022011	1.64385	0.0316081	0.0153173	0	0.0222976																										RDH14	1.36517	0.902877	0.684967	1.07649	0.65171	0.884937	1.32915	1.10469
	ENSG00000237090.1	RP11-342M1.6	0.0617497	0.0236267	0.0325684	3.86467	0.0935371	0.05666	0.0345388	0.0054987																										REEP1	0.963001	0.211793	0.594435	3.015	0.0251452	0.332123	2.0768	0.781702
	ENSG00000225099.1	ATP6V1E1P1	0.0450881	0.149514	0.158538	1.65761	0.0569155	0.154455	0.224172	0.0856541																										REXO2	1.26538	0.860125	2.07957	0.496847	0.916807	0.702531	0.897357	0.781386
	ENSG00000117394.15	SLC2A1	198.619	342.115	462.142	406.719	197.181	22.8036	53.8124	15.0262																										RFK	0.847382	0.740428	0.930126	1.46437	0.88874	1.25657	0.847572	1.02481
	ENSG00000227533.1	SLC2A1-AS1	0.57367	7.03787	1.26791	1.21154	5.27597	0.494636	0.264848	0.48652																										RGS2	0.353315	0.263258	0.761187	1.45644	1.58305	0.66629	1.51122	1.40524
	ENSG00000207256.1	RNU6-880P	0	0	0	0	0	0	0	0																										RHBDD1	0.257123	0.947543	0.363521	0.656892	0.591053	3.24149	0.95068	0.991694
	ENSG00000252803.1	RNU6-870P	0	0	0	0	0	0	0	0																										RHOT1	0.891194	0.954522	0.489743	0.880605	0.698541	1.73884	0.884625	1.46193
	ENSG00000186973.6	FAM183A	0.198609	0.719391	0.0698345	0.115899	0.421189	0	0.12837	0.0848923																										RHOT2	0.442566	0.985008	0.485547	1.33982	0.959843	1.28445	1.57439	0.928374
	ENSG00000117395.6	EBNA1BP2	45.5251	63.906	36.3451	37.0809	44.5445	23.2743	63.4022	26.093																										RILP	1.03468	0.853883	0.76797	1.55408	1.28233	1.90507	0.27249	0.329489
	ENSG00000243710.3	WDR65	0.138604	0.135896	0.0342671	0.128907	0.0656106	0.0095384	0.0484537	0.0200565																										RIPK1	0.649521	1.27066	1.09701	1.38533	1.07619	0.796521	0.201416	1.52336
	ENSG00000199240.1	RNA5SP46	0	0	0	0	0	0	0	0																										RIPK3	0.447689	1.10923	0.727996	5.38258	0.312019	0.0164661	0.00402028	0
	ENSG00000179178.6	TMEM125	9.5902	2.88692	5.65962	9.30018	0.386319	9.14149	11.7421	0.0514197																										RMDN1	0.973688	0.800213	0.817969	1.44033	1.2701	0.80894	1.00716	0.881603
	ENSG00000253313.1	C1orf210	3.86851	2.49537	3.85993	4.24312	2.96576	11.9734	6.33404	0.0529053																										RMDN2	0.794851	1.00879	0.336317	3.34207	0.901061	0.168222	0.762772	0.685913
	ENSG00000066056.9	TIE1	0.0076449	0.0608421	0.0661269	0.0749483	0.0347411	0.0291815	0.007982	0.0272308																										RMDN3	0.935024	1.18261	0.680559	0.963559	0.672567	0.875264	0.939518	1.7509
	ENSG00000117400.10	MPL	0.0865743	0.0588891	0.0608821	0.0589408	0.127498	0.0141224	0.0538045	0.065101																										RMND1	0.73095	0.630364	0.434077	1.95995	0.864386	1.40572	0.935477	1.03907
	ENSG00000234694.1	RP1-92O14.3	2.58585	4.55005	1.81301	3.84925	1.66531	1.72768	0.334885	1.99656																										RNASEH1	1.28907	1.17093	0.654482	0.65745	1.15255	0.668989	1.1093	1.29723
	ENSG00000117399.9	CDC20	103.46	108.572	79.5799	46.105	72.5931	31.151	156.778	51.5043																										RNASEL	0.147927	0.160527	1.68631	3.26974	0.00467268	0.561629	0.903911	1.26528
	ENSG00000066322.8	ELOVL1	53.0488	38.3646	42.764	58.8932	27.1095	33.1152	38.1871	16.9201																										RNF144B	0.062354	0.589812	2.86033	1.04364	0.602247	1.94298	0.364298	0.534342
	ENSG00000159479.12	MED8	16.8355	26.0098	16.0922	25.7347	17.9625	15.2321	20.2811	12.4621																										RNF185	0.544595	1.5165	0.656108	0.821137	1.20477	0.973193	1.21331	1.07039
	ENSG00000229431.1	RP1-92O14.6	1.34853	0.211682	1.13071	1.78575	0.77257	0.101529	0.967027	0.283277																										RNF5	0.62919	1.11154	1.03636	1.40134	1.23459	0.28367	1.57751	0.725808
	ENSG00000198198.9	SZT2	2.81191	0.693624	2.77461	3.76062	2.84247	3.00104	2.37522	3.89525																										RNMTL1	1.3753	0.517001	0.42231	0.736462	1.93059	1.05049	1.22895	0.738896
	ENSG00000229372.1	SZT2-AS1	0.10235	0.0391612	0.0539821	0	0.0387594	0	0.0381653	0.0364565																										ROMO1	2.11396	1.69807	0.774635	0.833269	1.02655	0.138301	1.05131	0.363902
	ENSG00000178922.12	HYI	17.0771	4.48991	6.12984	2.49408	3.67718	3.46759	3.84449	0.587578																										RPL10A	1.24157	0.737852	0.657301	0.832083	0.884312	1.53399	1.33864	0.774255
	ENSG00000229348.1	HYI-AS1	0.0637034	0	0	0	0.0482483	0.0311748	0.0316725	0.121018																										RPL35A	1.87653	0.630933	0.465935	0.977467	1.01805	1.06017	1.35246	0.618461
	ENSG00000142949.12	PTPRF	30.2534	5.9098	18.7595	26.0554	9.23081	25.6479	20.6304	36.7987																										RPP14	0.920937	1.13229	0.740222	0.576485	1.02564	1.22969	1.02216	1.35257
	ENSG00000066135.8	KDM4A	7.37625	4.40189	8.68438	16.0874	9.3128	8.25358	11.6523	13.0773																										RPS14	2.04121	1.02246	0.678147	0.747765	0.941428	0.908922	1.04339	0.616678
	ENSG00000236200.1	KDM4A-AS1	0.293027	1.44152	0.471009	1.23362	1.35275	0.768212	0.738852	1.66502																										RPS3	1.3391	0.770021	1.26773	0.78211	1.2444	0.86403	1.09013	0.642482
	ENSG00000126091.15	ST3GAL3	0.700201	0.567233	1.00094	1.35262	1.58915	0.248133	0.920146	2.84153																										RPS6KA6	0.457496	0.844557	0.0553073	0.166262	1.58381	0.00922135	3.17454	1.70881
	ENSG00000229444.1	RP11-184I16.4	0	0.0166999	0	0	0.0495856	0	0.0325504	0																										RPS6KB1	0.672558	0.753991	0.659075	0.651688	0.950767	1.64488	1.00345	1.66359
	ENSG00000252201.1	RNU6-1058P	0	0	0	0	0	0	0	0																										RPUSD4	0.917704	0.841692	0.407647	0.922762	1.48694	1.15293	1.03948	1.23084
	ENSG00000233674.2	RP11-184I16.3	0	0	0	0	0.0286048	0	0	0																										RRM2B	0.837465	1.42988	0.41139	0.883131	0.725498	1.8759	0.512235	1.3245
	ENSG00000224751.2	SHMT1P1	0.0234032	0.0059697	0	0.013657	0.0118169	0.263417	0.0581789	0.12782																										RRP15	1.04487	0.952565	0.869631	0.626996	1.27026	0.97668	1.1788	1.08019
	ENSG00000117407.12	ARTN	1.45554	0.898734	0.828619	0.121341	3.02434	0.17525	0.551373	0.120699																										RSAD1	0.784976	0.720697	0.25018	0.874081	0.966945	1.63323	2.13021	0.639677
	ENSG00000237950.1	RP11-7O11.3	0.477756	0.449967	0.775326	0.0321688	0.84895	2.96748	0.383709	1.97664																										RSAD2	0.000431437	0.0823676	7.84538	0.0306252	0.000640509	0.0301035	0.00120491	0.00925015
	ENSG00000117408.6	IPO13	6.40116	2.62718	6.09383	3.93047	8.16365	5.11714	6.73506	6.76773																										RTN4IP1	1.05859	0.686164	0.377205	1.63535	1.21797	0.576799	1.27503	1.17289
	ENSG00000132768.9	DPH2	17.2687	16.4225	19.0914	14.617	31.584	17.2218	26.8812	16.1929																										RUNX1T1	0.651192	0.448809	0	1.56162	0	1.86217	0.303103	3.17311
	ENSG00000117410.9	ATP6V0B	22.2325	55.8472	34.2779	28.2168	36.1926	37.1343	41.7986	27.0556																										SACS	1.06022	0.672539	0.677488	0.0501546	0.847901	0.833399	2.28142	1.57688
	ENSG00000117411.12	B4GALT2	8.10565	5.80473	8.22162	17.8895	12.6763	6.36368	15.3025	24.7302																										SAMM50	1.23368	0.727446	0.698246	0.96624	1.381	1.10729	1.20992	0.676178
	ENSG00000159214.8	CCDC24	2.68342	2.03789	2.52644	1.09872	3.5689	4.22846	2.32256	2.08565																										SARDH	0.672069	0.277926	0.0878246	0.0707075	5.90289	0.0694358	0.900133	0.0190155
	ENSG00000196517.7	SLC6A9	10.7151	2.14686	1.14333	16.1903	1.66755	2.00777	3.70713	1.37673																										SARM1	0.345827	0.598865	0.364361	0.825195	0.622521	2.19547	1.89343	1.15434
	ENSG00000230615.2	RP5-1198O20.4	0.0633616	0.0808114	0.0311906	0.125714	0.159965	0.229455	0.0157513	0.216663																										SARS	0.915399	0.58317	0.640018	1.05894	0.73684	1.49903	1.57403	0.992573
	ENSG00000227163.2	RP5-1198O20.5	0	0	0	0	0	0	0	0																										SARS2	1.05381	0.987021	0.812379	1.00257	1.50183	1.02459	1.21237	0.405437
	ENSG00000271647.1	KRT8P47	0	0	0	0	0	0	0	0																										SCCPDH	0.971993	0.844882	0.676251	0.693309	1.00996	1.61061	0.972628	1.22037
	ENSG00000239560.2	RN7SL479P	0	0	0	0.0601275	0	0	0	0																										SCO1	1.59633	0.490615	0.53035	0.727727	1.76544	0.925286	0.883448	1.08081
	ENSG00000171872.4	KLF17	0	0.005003	0	0.0286139	0.0024758	0.0143975	0	0.0023288																										SCO2	1.0002	0.723456	0.750478	1.24531	1.08546	0.852891	1.22988	1.11233
	ENSG00000233514.1	RP11-570P14.1	1.73426	2.34967	0.959682	1.34385	1.05512	1.08523	1.61143	2.24815																										SCP2	0.850116	0.618866	0.679272	1.791	1.26006	0.973892	0.736589	1.0902
	ENSG00000239275.1	RP4-675G8.2	0	0	0	0	0	0	0	0																										SDHA	0.746314	0.957712	0.546599	1.30744	1.66311	0.618102	1.055	1.10572
	ENSG00000226804.4	RP4-675G8.3	0	0	0	0.0308931	0.0066827	0	0	0																										SDHAF1	1.28351	1.13229	1.02728	0.92567	1.19657	0.999715	0.819464	0.615497
	ENSG00000200171.1	Y_RNA	0	0	0	0	0	0	0	0																										SDHAF2	1.29843	1.10322	0.839025	1.16885	1.64269	0.429417	0.585308	0.933068
	ENSG00000238037.1	RP4-675G8.4	0	0	0	0	0	0	0	0																										SDHB	1.27825	0.642654	0.673163	1.19771	1.10524	0.923661	0.922028	1.25729
	ENSG00000227994.1	RP5-891H21.1	0	0	0	0	0	0	0	0																										SDHC	1.07613	0.876692	0.723897	1.35654	1.06956	0.599019	1.26822	1.02994
	ENSG00000271329.1	RP5-891H21.5	0	0	0	0	0	0.0188772	0	0.0366397																										SDHD	1.41656	0.718453	0.941311	1.46591	1.03295	0.743401	0.601173	1.08026
	ENSG00000178028.9	DMAP1	4.52249	3.96019	6.49444	4.36189	11.119	4.76631	5.97122	6.78213																										SDS	0.323817	1.07129	0.846316	0.248499	0.320495	0.740805	0.693342	3.75544
	ENSG00000117419.10	ERI3	12.7318	12.7852	13.2219	17.2268	17.8933	11.9744	18.7853	25.6878																										SDSL	1.95271	1.32792	1.19365	0.838058	0.324976	1.26241	0.585749	0.514527
	ENSG00000233602.1	ERI3-IT1	0.132278	0.0253061	0.10465	0.26052	0.0250465	0.169925	0.110982	0.353375																										SECISBP2	0.613708	1.04986	0.644397	1.4041	0.828887	1.28235	1.27651	0.900185
	ENSG00000252146.1	AL390776.1	0	0	0	0	0	0	0	0																										SERAC1	0.692844	0.436894	0.434938	0.709938	0.986184	0.626551	2.40442	1.70823
	ENSG00000199385.1	RNU6-369P	0	0	0	0	0	0	0	0																										SERHL2	0.634817	0.665051	0.464556	0.608951	1.06183	1.04564	2.0034	1.51575
	ENSG00000187147.13	RNF220	7.24282	5.30943	8.591	10.2305	12.1745	4.70737	7.47831	10.5626																										SESN2	0.295764	0.250859	0.37113	0.517226	0.135307	5.31884	0.482524	0.628346
	ENSG00000263381.1	MIR5584	0	0	0	0	0	0	0	0																										SFN	0.418621	1.94825	2.25144	0.515706	0.33978	1.25105	0.00412023	1.27103
	ENSG00000126106.9	TMEM53	1.40182	1.20198	1.27918	0.455342	3.03168	3.43669	1.22683	1.85531																										SFXN1	0.831655	0.960172	0.614932	0.47245	0.968943	1.19742	0.851035	2.10339
	ENSG00000198520.6	C1orf228	0.125327	0.0287715	0.0132201	0.182837	0.0980851	0.282125	0.20251	0.297604																										SFXN2	0.279035	0.94099	0.443587	1.03542	1.27514	1.36078	1.54148	1.12357
	ENSG00000199377.1	RNU5F-1	0	0	0	0	0.265022	0	0.13048	0																										SFXN3	0.509841	1.61186	0.687362	1.29469	1.1125	1.94345	0.286626	0.553662
	ENSG00000200169.1	RNU5D-1	0.0882328	0.135039	0	0	0.133653	0	0	0.0628561																										SFXN4	0.796353	0.54764	0.310565	1.38581	0.562894	1.97943	1.15582	1.26149
	ENSG00000142945.8	KIF2C	22.1773	34.2186	20.6381	27.5689	31.1033	15.4922	31.9458	24.3044																										SFXN5	0.848145	0.892234	0.466668	2.19578	0.915473	0.236305	1.33705	1.10834
	ENSG00000225721.1	RP11-269F19.2	0.0553244	0.0423365	0.204257	0	0.146657	0.0812229	0.0825197	0.0394125																										SGK1	0.132405	0.866948	5.31408	0.546398	0.0567654	0.608063	0.366428	0.108916
	ENSG00000142937.7	RPS8	205.305	406.306	185.825	501.574	392.211	188.698	429.433	504.632																										SH3BP5	0.792448	1.07785	1.79331	0.224111	0.606206	1.26398	0.304689	1.93741
	ENSG00000200913.1	SNORD46	0.196827	0	0	0	0.0745374	0	0	0.420652																										SH3GLB1	0.780346	1.0103	1.27106	1.32761	1.18256	0.900209	0.210087	1.31783
	ENSG00000202031.1	SNORD38A	0	0	0	0	0.129198	0	0	0																										SHARPIN	0.478898	1.25728	2.21892	0.904923	0.641935	0.749897	1.1054	0.642753
	ENSG00000234093.2	RPS15AP11	0.918526	2.28943	0.858177	2.5269	1.03359	1.84938	1.03731	5.02913																										SHC1	0.535024	1.01841	0.844572	1.5237	1.30013	0.963486	0.70784	1.10684
	ENSG00000142959.4	BEST4	0.155	0.0535669	0.0474684	0.288859	1.15123	0.0146812	0.0708492	0.0569912																										SHMT1	0.926685	0.497022	0.559315	0.866418	0.847503	0.724868	1.09961	2.47858
	ENSG00000173846.8	PLK3	6.81331	2.56546	5.02203	4.27798	3.2913	1.32545	4.24408	1.16412																										SHMT2	0.910288	0.41924	0.449916	0.990749	1.29897	1.55352	1.64591	0.731408
	ENSG00000188396.2	TCTEX1D4	0.491487	0.11877	0.200102	1.268	0.293879	0.151908	0.2315	0.0061426																										SHOX2	1.51267	0.530246	0.815146	0.349047	1.00839	0.23784	1.93567	1.61099
	ENSG00000222009.4	BTBD19	0.728903	0.251004	1.08285	0.467889	1.12713	0.0535059	0.480181	0.0389447																										SIAH3	0.114415	0.157716	0.0373789	0.164631	0.0849307	0.458064	6.84348	0.139382
	ENSG00000117425.9	PTCH2	0.0508294	0.0497878	0.0471834	0.800864	0.384977	0.0477592	0.224413	2.63756																										SIRT1	0.53627	0.785023	0.89386	0.681644	1.0008	1.86217	0.747576	1.49266
	ENSG00000226499.1	RP5-882O7.1	0.315895	0.386777	0.199934	0.110605	0.382809	0.278264	0.471177	1.48527																										SIRT3	0.765673	0.929673	0.62349	0.850445	1.45581	0.908003	1.66625	0.800664
	ENSG00000070785.12	EIF2B3	6.13873	13.689	7.0401	8.83273	14.1121	6.96134	15.5096	19.5643																										SIRT4	0.710472	0.469274	0.686651	0.894499	0.358916	0.0507926	3.60327	1.22613
	ENSG00000266294.1	AL136380.1	0	0	0	0	0	0	0	0																										SIRT5	0.53026	0.628044	1.27345	1.64516	0.630683	1.50673	0.959731	0.825953
	ENSG00000253039.1	RNA5SP47	0	0	0	0	0	0	0	0																										SIVA1	2.62173	0.856401	0.598233	0.446628	1.35241	0.64977	0.796417	0.678411
	ENSG00000229815.1	CCNB1IP1P1	0	0	0	0	0.0157559	0	0.0620575	0.0148197																										SLC16A1	1.20914	0.579436	0.475063	1.28324	1.02065	1.00747	1.08205	1.34295
	ENSG00000232369.1	RP5-882O7.4	0.0869215	0.0997738	0.0229223	0.570637	0.1975	0.829473	0.0486183	0.387012																										SLC22A4	2.22807	0.503757	2.13105	0.188472	0.225577	2.22946	0.171934	0.321689
	ENSG00000268949.1	MRPS17P1	0.0164603	0.0151153	0.0069453	0.0057633	0.0548541	0.106329	0.0147309	0.0961543																										SLC25A1	0.468714	0.9555	0.494383	1.09894	0.775616	0.691181	1.59809	1.91758
	ENSG00000126107.10	HECTD3	4.67298	4.12516	8.13612	5.86561	10.2544	11.6197	7.61052	6.18979																										SLC25A10	0.452113	1.18634	0.388517	1.02862	1.3172	0.827852	1.28914	1.51022
	ENSG00000126088.8	UROD	9.36214	34.6175	11.2605	5.36061	33.9265	6.82071	18.5577	31.1987																										SLC25A11	0.761349	0.747257	0.504244	0.886519	1.14281	0.774541	1.4911	1.69218
	ENSG00000162415.6	ZSWIM5	0.0372428	0.301838	1.10536	2.24049	4.74011	1.90872	0.986012	1.43631																										SLC25A12	0.924257	0.88812	0.39265	1.1355	1.04434	1.22204	1.20694	1.18616
	ENSG00000264650.1	AL359473.1	0	0	0	0	0	0	0	0																										SLC25A13	1.0549	1.00836	0.46046	1.13307	1.61184	0.894914	0.671576	1.16487
	ENSG00000234315.1	OSTCP5	0	0.0345794	0.0238332	0	0	0.0331705	0.0505501	0.0965736																										SLC25A14	1.02667	1.02181	1.09834	0.908504	2.28801	0.430415	0.761869	0.464377
	ENSG00000221707.2	AL592294.1	0	0	0	0	0	0	0	0																										SLC25A15	0.597429	0.470117	0.487502	2.70903	0.638378	1.19565	0.987287	0.914609
	ENSG00000186603.4	HPDL	0.726612	6.25971	24.1737	20.3925	39.5849	3.56696	0.0719701	33.7066																										SLC25A16	0.497262	0.86872	0.652405	1.45804	1.29777	1.67145	0.851214	0.703143
	ENSG00000132781.13	MUTYH	2.32403	3.12839	3.89488	8.57204	9.32395	6.52723	5.26245	4.98184																										SLC25A17	1.26731	0.690119	0.45452	0.272543	1.38697	1.23602	0.930217	1.7623
	ENSG00000132773.7	TOE1	4.86606	8.25739	11.7361	6.53164	14.7783	7.39007	16.4556	7.73145																										SLC25A18	0.915497	0.955004	1.09935	1.51904	0.489786	0.339633	0.92137	1.76032
	ENSG00000070759.12	TESK2	1.17944	0.690875	2.39529	1.83065	1.11202	0.615866	1.11764	0.805574																										SLC25A19	1.07177	0.647083	0.326336	0.768529	1.61308	1.1292	1.3042	1.13979
	ENSG00000238945.1	snoU13	0	0	0	0	0	0	0	0																										SLC25A2	0.0962562	1.26051	1.19496	3.87803	0.809783	0.110103	0.134412	0.515946
	ENSG00000236872.1	RP11-291L19.1	0.0314923	0.0240992	0.0664395	0.441059	0.0715559	0.785987	0.0469727	0.0224348																										SLC25A20	1.07386	0.434951	0.424698	2.14462	1.53855	0.606057	0.846436	0.930831
	ENSG00000236624.4	CCDC163P	0.723574	0.519281	1.14292	2.31687	1.05062	0.886162	2.796	2.54528																										SLC25A21	0.691105	1.40828	2.63083	0.172942	0.267657	0	2.74133	0.0878519
	ENSG00000132763.10	MMACHC	1.35206	1.46352	3.49166	6.79437	5.88422	3.89283	5.72611	11.3113																										SLC25A22	0.331145	0.759588	0.655678	0.736195	1.1497	1.15104	1.70908	1.50757
	ENSG00000117450.9	PRDX1	238.009	466.224	163.693	242.013	425.719	312.909	622.116	282.311																										SLC25A23	0.400263	1.30201	0.810512	0.817277	0.739226	1.23771	1.84303	0.849966
	ENSG00000234379.1	HMGB1P48	0	0	0	0	0	0	0	0.0121928																										SLC25A24	1.2642	0.53134	1.08893	1.08892	0.743356	0.497212	0.322659	2.46338
	ENSG00000117448.9	AKR1A1	12.5634	14.874	16.2067	30.5312	25.4538	22.8499	35.2672	29.7213																										SLC25A25	0.711952	1.14797	1.72548	0.691875	0.980305	1.03709	0.770157	0.935166
	ENSG00000132780.12	NASP	25.75	34.5693	39.3381	37.5917	62.4512	21.2074	66.7682	39.1026																										SLC25A26	1.21586	1.20318	0.66496	0.863116	0.794309	0.826232	1.62064	0.811696
	ENSG00000159588.10	CCDC17	0.389626	0.0897678	0.269579	0.990148	0.253848	0.0307536	0.393683	0.185043																										SLC25A27	0.321511	0.244307	0.687827	1.99058	0.510376	2.0171	2.05037	0.177933
	ENSG00000159592.6	GPBP1L1	12.4777	6.98702	10.8822	19.7191	12.6236	15.7177	17.8189	12.4537																										SLC25A28	0.689581	1.02159	1.12844	1.20108	0.712797	0.963379	1.05345	1.22969
	ENSG00000225447.1	RPS15AP10	0.187552	0.082013	0.141314	0.0469058	0.304394	0.0786714	0.679383	0.47718																										SLC25A29	0.436697	1.27667	1.29288	0.676517	0.874761	2.14267	0.695768	0.604041
	ENSG00000234329.1	RP11-767N6.2	0.532532	0.099394	0.328825	0.773112	0.472196	0.114413	0.678064	0.592188																										SLC25A3	0.834522	0.870915	0.918755	1.15402	1.01603	0.866781	0.920004	1.41897
	ENSG00000159596.6	TMEM69	11.4699	16.9496	10.2734	23.2082	14.0299	14.5112	20.9909	25.1397																										SLC25A30	0.714685	0.275013	0.877761	0.261886	0.21175	2.68821	1.92113	1.04956
	ENSG00000197429.6	IPP	1.09005	1.23147	2.46914	3.445	3.28934	2.91428	7.90904	3.51282																										SLC25A31	1.62589	0	6.37411	0	0	0	0	0
	ENSG00000230896.1	RP11-767N6.7	0.317091	0.43138	0.668969	1.35696	1.76119	1.21555	2.61442	0.991417																										SLC25A32	0.863759	0.993921	0.650551	1.2981	1.03341	1.04347	0.639966	1.47682
	ENSG00000236111.4	RP11-630I5.1	0.165323	0.701567	0.301222	0.552538	0.261811	0.441299	0.269007	0.856541																										SLC25A33	0.72708	0.45756	0.52649	0.9169	1.04291	1.34431	1.38675	1.598
	ENSG00000086015.16	MAST2	11.0571	6.52183	10.7245	17.7891	13.0812	8.09659	14.9031	11.4697																										SLC25A34	0.438691	1.32282	3.11718	0.157806	0.569876	0.627253	0.510491	1.25589
	ENSG00000232467.2	TMA16P2	0.0510899	0.0912241	0.0718564	0.119255	0.0773899	0	0.0254012	0.12132																										SLC25A35	0.413952	0.983884	0.717064	1.69124	1.19917	1.22702	0.718234	1.04944
	ENSG00000117461.10	PIK3R3	2.97746	0.548521	1.28975	1.04009	2.8575	1.62708	3.31229	2.36366																										SLC25A36	0.551715	0.835851	0.740599	0.85186	0.516377	2.20291	1.28042	1.02027
	ENSG00000226957.1	RP4-533D7.4	0.0157704	0.0241363	0	0	0.0836105	0	0	0.0224694																										SLC25A37	0.603192	0.18714	1.22581	0.473375	0.632849	1.66629	1.69485	1.51648
	ENSG00000233114.2	RP4-533D7.3	0	0	0	0	0	0.132976	0	0.0645249																										SLC25A38	0.883249	1.2079	1.03852	0.717427	0.874802	1.17648	1.13068	0.970935
	ENSG00000227857.2	RP4-533D7.5	0	0.0693119	0.286631	0	0.182935	0.0443252	0.0450329	0.193575																										SLC25A39	0.876879	1.48808	0.550437	0.913474	0.862834	0.794188	1.37332	1.14078
	ENSG00000117472.5	TSPAN1	79.7344	11.3544	51.5271	1.66609	2.72921	9.25326	6.10065	0.231128																										SLC25A4	0.91549	0.651508	0.650061	0.452143	1.51453	0.804111	1.09784	1.91431
	ENSG00000250719.1	RP11-322N21.2	0	0	0	0	0	0	0	0																										SLC25A40	1.22179	0.787178	0.581171	0.975515	0.928519	1.13144	0.566142	1.80825
	ENSG00000085998.9	POMGNT1	5.94216	8.57403	10.905	9.37704	9.83475	7.18601	13.1384	9.67284																										SLC25A41	0.243891	0.0611262	0.202817	0.808204	0.570556	0.862298	4.60286	0.648243
	ENSG00000171357.5	LURAP1	0.0245052	0.625079	0.0086165	0.0143001	0.173227	0.0359766	0	1.26856																										SLC25A42	0.30129	0.448878	0.597868	0.568296	1.51007	0.986325	2.35245	1.23482
	ENSG00000085999.7	RAD54L	9.8783	7.33496	9.96937	11.123	13.7036	7.23831	16.8702	17.0055																										SLC25A43	0.69228	0.380273	1.82763	1.59152	0.921746	1.40993	0.335742	0.840881
	ENSG00000132128.12	LRRC41	10.9866	3.67649	5.85039	14.4631	8.90402	7.05747	11.7402	12.6849																										SLC25A44	0.464483	1.24781	1.06796	1.35152	0.97042	0.659583	1.13538	1.10285
	ENSG00000173660.7	UQCRH	84.2207	200.145	87.6136	135.632	163.698	127.2	148.254	200.014																										SLC25A45	0.236537	0.622018	0.863902	0.993702	1.13694	3.13024	0.907907	0.108759
	ENSG00000117481.6	NSUN4	1.9943	2.30398	2.14194	4.08593	5.30219	4.3652	3.81022	5.91192																										SLC25A46	1.02852	0.635899	0.794937	1.89311	1.23351	0.594939	0.739005	1.08008
	ENSG00000225779.1	RP4-603I14.3	0	0	0	0	0	0	0.0206299	0																										SLC25A47	0.385828	0.664808	1.13443	1.11032	3.53229	0.441334	0.448975	0.282013
	ENSG00000117480.11	FAAH	3.94874	4.23776	4.81483	6.04797	6.4115	26.7777	3.99526	5.10602																										SLC25A48	0.385603	0.060174	0.0855672	0.404786	0.0216027	0.183088	6.44793	0.411249
	ENSG00000232022.2	RP5-1109J22.1	0.0534744	0.200512	0.022563	0.0374462	0.0121503	0.0157014	0.0159521	0.049523																										SLC25A5	1.14579	0.873937	1.10411	1.10953	1.36951	0.423813	1.11188	0.861422
	ENSG00000224863.1	RP5-1109J22.2	0.0090656	0.0069373	0	0	0.0137323	0.0133093	0	0.14208																										SLC25A51	0.573944	0.859635	0.820608	1.16034	0.978581	0.767953	1.38605	1.45289
	ENSG00000225667.1	LINC00505	0.0578249	0.022125	0.0304984	0	0	0	0	0.0411938																										SLC25A52	0	0.890534	0	0	1.02306	4.72946	0.601418	0.755531
	ENSG00000197587.6	DMBX1	0.745713	0.787011	0.290788	0.983758	0.0508584	1.61885	0.590403	0.720067																										SLC25A53	1.0035	0.698468	0.414113	0.576302	3.59711	0.169915	1.10628	0.434301
	ENSG00000269956.1	MKNK1-AS1	0.0636845	0.006962	0.0383873	0.191125	0.0620151	0.0066783	0.0882043	0.226841																										SLC25A6	0.769586	0.68821	1.00161	1.04215	1.03525	1.21501	1.35277	0.895419
	ENSG00000162456.5	KNCN	0	0	0	0.0163635	0	0	0	0.0133175																										SLC27A2	0.903026	0.627069	0.542321	0.587903	0.537009	1.10341	0.853801	2.84546
	ENSG00000079277.15	MKNK1	6.57107	3.55347	3.57297	2.76552	5.55005	3.79701	6.77643	10.0585																										SLC27A3	1.20995	0.663228	0.623897	1.83428	0.729278	0.99615	0.342686	1.60053
	ENSG00000142961.10	MOB3C	3.66535	1.02796	0.957732	2.06353	0.608569	1.04713	1.09157	5.83759																										SLC30A6	1.53022	1.15876	0.653441	1.0844	0.790459	0.861014	0.992819	0.928882
	ENSG00000123472.8	ATPAF1	4.06633	8.99188	5.95851	10.4632	8.88779	8.71561	20.306	42.5189																										SLC35B3	0.672929	0.910167	1.27891	1.70703	0.695356	0.96155	0.909735	0.864324
	ENSG00000233647.2	RP11-8J9.1	0.0439271	0	0.0463366	0	0.0332699	0	0.0818999	0.891855																										SLC35F6	0.892709	1.34693	0.622981	0.914005	0.643488	1.05452	0.838106	1.68725
	ENSG00000186118.7	TEX38	0.0068052	0.0052076	0.0071785	0	0.0309251	0.369661	0.0355262	0.509034																										SLC3A1	0.0519317	0.540871	0.0678634	6.81922	0.102798	0.145207	0.19338	0.0787286
	ENSG00000228237.1	EFCAB14-AS1	0.0590481	0.030124	0.0207623	0	0.0447224	0.115586	0.029358	0.757174																										SLC44A1	0.95744	2.19298	0.697785	1.00466	0.615087	0.707007	0.758823	1.06622
	ENSG00000159658.6	EFCAB14	14.5943	10.4087	15.6298	15.0139	12.4315	22.8711	23.6906	64.0317																										SLC4A5	0.321955	0.455795	0.977896	0.751223	1.65354	2.13	1.15837	0.551213
	ENSG00000236476.2	RP11-8J9.5	0	0	0	0.0445168	0	0.0559984	0	0																										SLC8A3	0.0537503	0.852066	0.0702396	0.979646	0.0797982	0.553346	5.254	0.157151
	ENSG00000142973.8	CYP4B1	0.461401	0	0.0855032	0.0545781	0.0023612	0.0183079	0.0093001	0.0222093																										SLC8B1	0.5218	0.847798	1.04073	1.58353	0.492406	1.16595	0.337335	2.01045
	ENSG00000154198.10	CYP4Z2P	0	0	0	0.0112128	0.004851	0.0094032	0	0																										SLC9A1	0.55231	0.844283	1.12863	0.874414	0.773463	1.9653	0.681263	1.18034
	ENSG00000238145.2	RP11-346M5.1	0	0	0	0	0	0.0126059	0	0																										SLC9A6	1.19583	0.978774	1.07003	0.868747	1.06741	0.66876	0.89598	1.25447
	ENSG00000187048.8	CYP4A11	0	0	0.0027754	0.0138185	0	0.0077256	0.0039245	0																										SLC9B2	0.436503	0.344529	0.520103	0.444286	0.934979	1.48367	2.25784	1.57809
	ENSG00000186377.6	CYP4X1	0.0904829	0.0186419	0.003671	0.0243699	0.0026358	0	0.0363356	0.0297503																										SLIRP	2.52547	0.661564	0.509318	0.888201	0.855574	0.969267	0.738384	0.852225
	ENSG00000259832.1	RP11-346M5.6	0	0	0	0	0	0	0	0																										SLIT3	0.0789918	7.0459	0.0645156	0.39781	0.0684088	0.278597	0.033704	0.0320762
	ENSG00000261196.1	RP11-346M5.5	0	0	0	0	0	0	0	0																										SLMO1	0.558959	0.392955	0.776088	0.544228	1.58361	2.18026	1.01469	0.949218
	ENSG00000261593.1	RP11-346M5.4	0	0	0	0	0	0	0	0																										SLMO2	1.09862	0.968377	0.754491	1.23752	0.891771	1.30567	0.724122	1.01943
	ENSG00000261290.1	RP11-346M5.3	0	0	0	0	0	0	0	0																										SMDT1	1.13533	0.560818	0.730831	1.37227	1.28324	0.658022	1.36006	0.899433
	ENSG00000186160.4	CYP4Z1	0.0051278	0.003924	0.0108181	0.008977	0	0	0.0038242	0.0073059																										SMIM4	2.92166	0.656929	1.0373	0.991687	0.746703	0.313293	0.844195	0.48823
	ENSG00000225154.2	RP11-184J23.2	0	0.006516	0	0	0	0	0	0.012132																										SNCA	0.314924	2.74937	0.342947	1.20837	0.311696	1.561	0.488626	1.02306
	ENSG00000225506.2	CYP4A22-AS1	0.148003	0.0348487	0.336262	0.617862	0.172456	0.300859	0.101887	0.291977																										SNCB	1.07887	2.67692	0.563938	0.620948	1.6017	0.740448	0.401743	0.31543
	ENSG00000162365.7	CYP4A22	0	0.0026668	0.014704	0.0122016	0.0052788	0.0102324	0	0.0074477																										SND1	0.53049	1.24701	0.499339	0.710616	0.852948	1.73872	1.62136	0.799515
	ENSG00000225514.1	MTND1P34	0	0	0	0	0	0	0.0227513	0																										SNN	0.428226	2.13967	0.461641	1.88789	0.814911	0.668616	0.861516	0.737527
	ENSG00000224805.2	LINC00853	0.160172	0.0367711	0.219645	2.18717	0.133444	0.611396	0.322524	0.570525																										SNPH	0.892269	0.292847	2.10469	0.0382104	0.214208	2.61233	1.32136	0.524076
	ENSG00000162366.3	PDZK1IP1	1.18863	0.0381264	2.4626	0.411192	0.0377352	12.0273	2.21348	0.152114																										SOD1	2.34043	0.652697	0.834516	1.14042	0.873148	0.64086	0.440407	1.07752
	ENSG00000162367.7	TAL1	0.0210554	0.0032225	0	0.0221164	0.0015947	0.0309118	0.0062811	0.038999																										SOD2	0.500533	0.918137	0.463209	1.13938	0.972103	1.50914	1.06984	1.42765
	ENSG00000226252.1	RP1-18D14.7	0	0.0024545	0.0033834	0.0168455	0	0.0141268	0	0																										SORD	0.705254	0.908206	0.521794	0.607554	1.81333	1.69404	1.12127	0.628559
	ENSG00000123473.11	STIL	6.26938	7.72215	7.59388	8.26637	8.08577	4.69553	18.0613	5.31376																										SOX10	0.128858	0.558251	0.408945	1.23608	0.491925	4.29554	0.736887	0.143521
	ENSG00000162368.9	CMPK1	25.4416	17.5355	17.4657	20.1705	25.5163	51.7437	50.2307	11.7226																										SOX4	0.148351	1.40182	1.02422	2.01137	1.33239	0.667449	1.19898	0.215417
	ENSG00000225762.1	RP11-511I2.2	0.487381	0.19459	0.0670585	0.667752	0.176544	0.0311102	0.316069	0.0452876																										SPARC	0.553899	1.34641	0.231464	2.43764	0.0729604	2.96298	0.265924	0.128717
	ENSG00000186790.4	FOXE3	0.0310152	0.0395568	0	0.0271485	0.0117453	0.015178	0.0539712	0.007365																										SPATA18	0.0232233	0	0.0303478	0.349009	0	6.26034	0.0432389	1.29384
	ENSG00000237424.1	FOXD2-AS1	0.966798	0.664913	0.78316	1.94963	0.559223	2.22189	1.40857	7.75628																										SPATA19	5.25379	0	2.74621	0	0	0	0	0
	ENSG00000186564.5	FOXD2	0.210173	0.187639	0.286365	0.33728	0.167474	0.96425	0.40492	1.33349																										SPATA5	0.489163	0.666653	1.14815	0.293337	0.615735	1.89469	1.03505	1.85723
	ENSG00000271355.1	RP4-666O22.3	0	0	0	0	0	0	0	0																										SPG20	0.596354	1.27874	0.454593	2.54247	0.295118	1.93275	0.431796	0.46818
	ENSG00000229554.2	RPL21P24	0	0.0524481	0	0	0	0	0	0.0325505																										SPG7	0.446424	1.15836	0.713076	1.4059	1.0471	0.871814	1.28315	1.07418
	ENSG00000221346.1	AL356458.1	0	0	0	0	0	0	0	0																										SPHKAP	0	0	0	0	0	0	0	8
	ENSG00000227883.1	ATP6V0E1P4	0	0	0	0	0	0	0	0																										SPNS1	0.58329	1.07544	1.55042	0.751088	0.854997	0.276291	2.1185	0.789976
	ENSG00000221447.1	AL591415.1	0	0	0	0	0	0	0	0																										SPR	0.834558	1.34062	0.326936	1.89087	1.18368	0.85725	0.6542	0.911876
	ENSG00000227947.1	RP11-543D5.1	0.0502332	0	0	0	0	0	0	0																										SPRYD4	0.922758	0.770626	0.551866	1.39467	0.943672	0.500089	1.65441	1.26191
	ENSG00000269113.3	TRABD2B	4.13128	0.128987	0.0102579	0.488028	0	0.138008	0.0290093	0.281723																										SPTLC2	0.952674	1.91031	0.945112	0.814611	0.64634	1.27302	0.612478	0.845456
	ENSG00000225028.1	RP11-330M19.1	0.674026	0.021672	0	0	0	0	0.0084483	0.0564905																										SQRDL	0.386711	0.503038	1.07786	1.74114	1.11988	0.23237	2.38012	0.558875
	ENSG00000226133.1	RP4-683M8.2	0.695139	0	0	0	0	0.214852	0.0136427	0.0065159																										SRC	0.248264	1.62052	0.574548	2.04442	0.600902	1.43602	0.800032	0.675299
	ENSG00000231413.1	RP11-193P11.3	0	0	0	0	0	0	0	0																										SRI	1.4821	0.615036	0.691573	1.09092	0.753011	1.08601	1.3658	0.915552
	ENSG00000237180.1	CYP46A4P	0.306667	0	0	0	0	0	0	0																										SRP19	1.38609	0.611752	0.609612	0.98442	1.07784	1.0747	1.01925	1.23634
	ENSG00000242267.2	SKINTL	0	0	0	0	0	0.0074757	0	0																										SSBP1	1.7	1.08783	0.528793	0.660265	1.25054	1.21827	0.743644	0.810664
	ENSG00000269709.1	AL109659.1	0.0357243	0	0	0	0	0	0	0																										ST20	0.849268	1.39095	1.07113	1.91886	0.330949	1.19822	0.603289	0.637332
	ENSG00000223720.1	RP5-1024N4.2	0	0	0	0	0	0	0	0																										STAP1	0	0.343369	0.813787	1.91158	0.24654	3.98905	0.695678	0
	ENSG00000117834.8	SLC5A9	0.147634	0.0043452	0.0988299	0.0447329	0.0086013	0.95451	0.0063521	0.0242707																										STAR	0.871515	1.05118	1.28124	0.836005	1.29386	0.498447	1.3184	0.849353
	ENSG00000272491.1	RP5-1024N4.4	0	0	0.0243712	0.0134823	0.0116657	0	0	0.0164589																										STARD13	0.0882874	0.0143336	0.8135	6.56065	0.235154	0.126572	0.107394	0.0541109
	ENSG00000132122.7	SPATA6	0.0704284	0.189979	0.430891	0.887732	0.772122	0.672083	0.527867	1.26435																										STARD3	1.15237	1.47899	0.618724	1.06795	1.18384	0.949751	0.809328	0.739056
	ENSG00000224986.2	PPP1R8P1	0	0	0	0.377582	0	0.0143929	0.0292455	0.0349201																										STARD7	0.807479	1.03104	0.839588	0.962048	0.954696	0.919427	1.36864	1.11708
	ENSG00000206700.1	RNU6-723P	0	0	0	0	0	0	0	0																										STAT3	0.42535	0.572565	1.35077	1.91845	0.699742	0.513443	0.873985	1.64569
	ENSG00000235105.1	RP11-329A14.1	0.0877788	0.107475	0.129631	0.153671	0.0598345	0.360836	0.0785565	0.406462																										STK11	0.345744	1.16272	1.23399	1.15387	0.660247	0.979345	1.08828	1.37581
	ENSG00000223175.1	RNU4-61P	0	0	0	0	0	0	0	0																										STOML2	1.64687	0.749668	0.953475	0.752628	1.0153	0.798856	0.803754	1.27945
	ENSG00000232514.1	RP11-329A14.2	0	0	0	0	0	0	0	0																										STX17	0.658952	0.653167	1.09145	1.0933	0.681581	1.1823	1.45215	1.18711
	ENSG00000186094.12	AGBL4	0.0027149	0.0010388	0	0.0023764	0.0051405	0	0	0.0058021																										STXBP1	0.354471	0.527082	0.350362	0.531236	0.43559	0.541236	4.83064	0.429386
	ENSG00000162373.8	BEND5	0.0110709	0.0084719	0.0233562	0	0.0209624	0.0406334	0.0041282	0.81628																										SUCLA2	0.983829	0.291615	0.993433	0.987692	0.684913	0.738863	2.31628	1.00338
	ENSG00000229846.1	RP11-141A19.1	0	0	0	0	0	0	0	0																										SUCLG1	1.0782	0.641916	0.360054	2.31108	0.769738	0.708502	1.21835	0.912156
	ENSG00000239144.1	snoU13	0	0	0	0	0	0	0	0																										SUCLG2	0.964755	0.982486	0.799577	1.50132	0.883173	0.878396	1.00075	0.989544
	ENSG00000230114.1	RP11-141A19.2	0	0	0	0	0	0	0	0																										SUOX	0.440749	0.68113	0.285533	2.43793	1.59321	0.366333	1.43521	0.759909
	ENSG00000225623.1	AGBL4-IT1	0	0	0	0	0	0	0	0																										SUPV3L1	0.532984	0.619257	0.569348	0.593102	1.31892	2.14065	0.905752	1.31998
	ENSG00000237478.2	RP5-926E3.1	0	0	0	0	0	0	0	0																										SURF1	0.93183	1.32143	0.88984	1.25247	0.658097	0.838404	1.15679	0.951145
	ENSG00000215887.5	ZNF859P	0	0	0	0	0	0	0	0																										SYBU	0.219407	1.49129	0.405781	2.4362	0.645247	1.42916	0.00779966	1.36513
	ENSG00000221746.1	AL645730.1	0	0	0	0	0	0	0	0																										SYNE2	0.410266	1.45979	0.942556	0.981257	0.729193	1.34295	1.21507	0.918923
	ENSG00000227839.1	AL645730.2	0	0	0	0	0	0	0	0																										SYNJ2BP	0.986947	1.01088	0.725799	0.902227	1.03745	0.87697	1.01146	1.44826
	ENSG00000233595.2	MTND2P29	0	0	0	0	0	0	0	0																										TACO1	1.1467	0.707224	0.471852	1.28125	1.19635	0.761767	1.35656	1.07829
	ENSG00000162374.12	ELAVL4	0	0.0011292	0.0015566	0.0051667	0	0.0108321	0.0077035	0.0105123																										TAMM41	1.01294	1.17822	0.810868	0.884798	1.06562	0.851734	0.970563	1.22526
	ENSG00000230828.1	RP11-492I2.1	0	0	0	0	0	0	0	0																										TAP1	0.865677	0.874775	2.46879	1.78389	0.304772	0.808345	0.163239	0.730513
	ENSG00000237337.1	RP11-567C20.2	0	0	0	0	0	0	0	0																										TARS2	0.264992	0.416389	0.312203	0.624451	0.499071	0.331466	5.08815	0.463274
	ENSG00000233407.1	RP11-567C20.3	0	0	0	0	0	0	0	0																										TAT	0.13506	0.744686	2.47087	0.518219	1.87141	0.308978	0.502921	1.44785
	ENSG00000234080.2	RP11-183G22.1	0.0814148	0.160205	0.110418	0.834816	0.184988	0.887914	0.260218	0.339709																										TATDN3	0.771958	0.637212	0.24302	1.0951	1.62123	1.46909	1.21329	0.949101
	ENSG00000229316.1	HMGB1P45	0	0.0359827	0	0.0274395	0	0.0690332	0.0116892	0.0223317																										TAZ	0.534024	0.834838	1.34019	1.38253	0.773597	0.983609	1.7801	0.371111
	ENSG00000225671.2	FCF1P6	0.0344034	0.0131634	0.0362905	0.0903429	0.0260568	0	0.128287	0																										TBC1D15	0.550479	0.879067	1.06683	0.744457	0.81975	1.69681	0.933797	1.30881
	ENSG00000142700.7	DMRTA2	0.0380837	0.0315718	0.0435205	0.0500037	0.0264405	0.288876	2.54672	0.0158261																										TBRG4	1.07201	0.72829	0.924876	1.32734	1.05844	1.00422	1.06819	0.816633
	ENSG00000271782.1	RP5-850O15.4	0.146738	0.11229	0.0773937	0.770667	0.194492	0	0.0273587	0.0522674																										TCAIM	0.763253	0.610247	0.589916	1.4221	0.737027	2.13144	0.569988	1.17603
	ENSG00000185104.15	FAF1	6.97373	9.13439	6.50493	16.2498	11.8731	8.71082	18.9021	11.0028																										TCHP	0.603796	1.20513	0.708994	0.802306	0.85256	0.87061	1.72916	1.22745
	ENSG00000225767.1	RP5-850O15.3	0.0203479	0	0	0	0.0154113	0	0.0910505	0.0144956																										TCIRG1	0.741731	0.71215	0.553662	1.54957	2.02063	1.24673	0.0145614	1.16097
	ENSG00000202140.1	Y_RNA	0	0	0	0	0	0	0	0																										TDH	0.380421	0	0	0.729848	0	6.52728	0.177074	0.185372
	ENSG00000207194.1	RNU6-1026P	0	0	0	0	0	0	0	0																										TDRD7	0.907178	0.632533	2.85192	1.22681	0.320632	0.578037	0.581286	0.901607
	ENSG00000252825.1	RNU6-1253P	0	0	0	0	0	0	0	0																										TDRKH	0.806898	1.10691	0.780969	1.45187	0.900734	0.286135	1.467	1.19949
	ENSG00000230585.2	PHBP12	0.0378607	0	0.0399374	0.220937	0.172052	0.018528	0.216474	0.125867																										TEFM	1.81938	0.807771	0.567397	0.931512	0.82689	0.866919	0.854653	1.32548
	ENSG00000237130.1	MRPS6P2	0	0	0	0	0	0	0	0																										TERT	0.227788	0.0764865	0.0496115	1.32785	1.47989	1.81054	2.86276	0.165074
	ENSG00000123080.6	CDKN2C	3.15564	2.91054	3.55325	1.44727	9.70738	4.61022	3.96147	6.48263																										TFAM	1.02856	0.886925	0.564436	0.954956	2.07459	0.9803	0.700188	0.810046
	ENSG00000265538.1	MIR4421	0	0	0	0	0	0	0	0																										TFB1M	0.944742	0.486503	0.489867	1.44449	1.6388	0.931489	0.854619	1.20949
	ENSG00000204006.4	C1orf185	0	0	0	0.0163635	0	0.0137226	0	0																										TFB2M	0.863174	0.983633	0.657526	1.25616	1.04983	1.38264	0.646109	1.16092
	ENSG00000200262.1	Y_RNA	0	0	0	0	0	0	0	0																										TFDP1	0.77005	0.500406	1.05131	1.33471	0.901533	0.694633	1.53891	1.20845
	ENSG00000213478.2	CFL1P2	0.119708	0.114506	0.426174	0.13098	0.113332	0.834791	0.100435	0.0746187																										TGM2	4.76858	0.471602	2.68149	0.0254517	0.0326444	0.0132047	0.00448632	0.0025358
	ENSG00000239101.1	AL162430.2	0	0	0	0	0	0	0	0																										TH	1.23063	1.16253	3.4501	0.426183	0.815246	0.0674603	0.83635	0.0114952
	ENSG00000221492.1	AL162430.1	0	0	0	0	0	0	0	0																										THEM4	0.507214	0.696183	0.453029	1.5125	1.61554	1.7341	0.763007	0.718428
	ENSG00000203356.2	RP11-296A18.3	0	0.0132413	0.0045632	0	0.0196582	0	0.0129046	0.0462255																										THEM5	1.09818	0.908279	0.459225	2.61251	2.52164	0.100494	0	0.299671
	ENSG00000238618.1	snoU13	0	0	0	0	0	0	0	0																										THG1L	1.40828	1.11474	0.483759	0.710219	1.22642	1.85669	0.674254	0.525626
	ENSG00000123091.4	RNF11	10.4186	10.2883	10.1428	19.1864	8.21869	6.42537	23.019	9.0032																										THNSL1	0.490528	0.929644	0.544476	0.87073	0.92996	2.27234	0.21274	1.74958
	ENSG00000233406.4	RP11-296A18.5	0.16376	0.358045	0.407179	1.16723	0.469543	1.40817	0.357664	1.4166																										TIMM10	2.34571	1.02637	0.652769	0.821487	1.29366	0.275719	0.662142	0.922141
	ENSG00000236434.2	RP11-296A18.6	0	0	0	0	0	0	0.0350946	0.0670465																										TIMM10B	0.810949	0.849526	0.578924	1.58032	1.11606	1.03123	1.13087	0.902111
	ENSG00000085831.11	TTC39A	0.123598	0.527079	0.203863	1.40449	0.474866	3.56314	1.13461	0.310575																										TIMM13	1.26087	0.731352	0.852217	0.864219	1.26059	0.557327	1.40838	1.06504
	ENSG00000261664.1	RP11-275F13.1	0	0	0	0	0.0479993	0.0775347	0.0472636	0.0075246																										TIMM17A	1.08405	0.766619	0.696748	1.23191	0.96834	1.0054	0.911634	1.3353
	ENSG00000085832.12	EPS15	10.3318	5.18165	6.1612	19.1694	6.78226	10.644	10.2011	14.5887																										TIMM17B	1.37187	1.17726	0.835006	1.1228	1.30729	0.362276	1.31909	0.504404
	ENSG00000232027.2	RP11-275F13.3	0.128607	0.0574091	0.0113052	0.0750492	0.0649373	0.0314685	0.0879202	0.106888																										TIMM21	0.770142	0.974071	0.314181	0.909979	0.671196	1.24892	1.32515	1.78636
	ENSG00000206595.1	RNU6-877P	0	0	0	0	0	0	0	0																										TIMM22	1.35078	0.633783	0.614691	0.434257	1.83899	1.53846	0.996683	0.592357
	ENSG00000238140.1	RP11-253A20.1	0.0603835	0	0.0159239	0	0.0457339	0	0.0450329	0.0107541																										TIMM23	1.02389	0.83991	0.814376	1.2614	1.27481	0.807877	0.583003	1.39473
	ENSG00000227070.1	RP11-191G24.1	1.61266	0.296177	0.29486	0.0376429	0.0651419	5.33494	0.240538	0.275722																										TIMM23B	0.670067	1.39388	0.716424	0.701198	1.83282	0.473814	0.941354	1.27044
	ENSG00000252032.1	RNU6-1281P	0	0	0	0.170648	0	0	0	0																										TIMM44	0.759483	0.747152	0.647586	0.562239	1.06835	2.10654	1.09767	1.01097
	ENSG00000227742.1	CALR4P	0.205566	0.024838	0.0228254	0	0.0081944	0.317679	0.0161376	0.0231225																										TIMM50	1.4075	0.916085	1.24875	0.452119	1.02848	0.707086	1.06823	1.17175
	ENSG00000117859.14	OSBPL9	14.1693	15.0262	9.82225	11.0533	17.1311	5.69668	19.9318	19.436																										TIMM8A	1.18147	0.712006	0.790839	0.850467	1.39871	0.641218	1.58203	0.843264
	ENSG00000236973.2	GAPDHP51	0.02047	0.0078322	0	0	0	0.0150262	0.0076331	0.0145826																										TIMM8B	1.60427	0.76988	1.1563	0.806169	1.37886	0.384169	0.810674	1.08967
	ENSG00000232846.1	SLC25A6P3	0	0	0	0.0203845	0	0	0	0																										TIMM9	0.878486	0.634531	0.617972	0.598754	0.682049	2.70893	0.869399	1.00988
	ENSG00000212624.1	SNORA26	0	0	0	0	0	0	0	0																										TIMMDC1	1.02526	1.08115	0.770791	1.35313	0.908315	0.644142	1.36227	0.854938
	ENSG00000078618.15	NRD1	26.8612	21.7244	20.2253	30.1067	20.1719	15.5458	22.4132	21.3597																										TK2	0.37095	0.773982	0.625895	0.502906	2.05113	1.91845	0.799874	0.956818
	ENSG00000266993.1	RP4-657D16.3	0.732987	0.17785	0.443172	1.20497	0.731182	1.3517	0.866637	0.433021																										TMEM102	0.869357	0.53664	0.87161	1.25003	1.48915	1.47607	0.430846	1.07631
	ENSG00000272175.1	RP4-657D16.6	0.0480517	0	0	0	0.0363938	0	0.107508	0.068463																										TMEM11	1.69817	0.642809	0.843196	0.713766	1.0551	0.747571	1.19938	1.10001
	ENSG00000212076.1	MIR761	0	0	0	0	0	0	0	0																										TMEM126A	1.12297	1.03136	0.930321	1.01355	1.36237	0.747026	0.665222	1.12718
	ENSG00000230604.2	TSEN15P2	0.0571788	0	0	0.0500503	0.0433066	0	0.0852857	0.0203668																										TMEM126B	1.39403	0.597639	1.1059	1.17018	1.5104	0.70215	0.737883	0.781817
	ENSG00000212174.1	Y_RNA	0	0	0	0	0	0	0	0																										TMEM143	0.377997	0.666722	1.5164	1.54395	1.10627	0.485842	1.78688	0.515938
	ENSG00000265769.1	AL589663.1	0	0	0	0	0	0	0	0																										TMEM14C	1.62339	0.993222	1.03202	1.21714	0.776593	0.858857	0.741264	0.757513
	ENSG00000169213.6	RAB3B	5.2713	5.63575	12.0396	0.114394	0.0199169	0.136879	0.410655	0.83279																										TMEM160	0.866293	1.95666	1.01799	1.16381	1.66406	0.21965	0.808494	0.303041
	ENSG00000200839.1	RNA5SP48	0.0812302	0	0	0	0	0	0	0																										TMEM173	0.382313	0.968166	4.29504	0.67735	0.27548	0.0278291	0.764125	0.609695
	ENSG00000229032.1	RP11-91A18.1	0.0897807	0.0229013	0	0	0	0	0	0																										TMEM186	0.755641	0.705464	0.450671	1.79299	0.71028	0.913314	1.72662	0.945026
	ENSG00000264613.1	RN7SL290P	0	0	0	0	0	0	0	0																										TMEM65	0.543663	0.955407	1.97822	0.692618	0.470943	0.828082	1.6027	0.928371
	ENSG00000117862.7	TXNDC12	13.3187	49.6154	21.1717	25.2261	26.7769	30.6663	33.2399	33.2162																										TMEM70	0.887858	0.569551	0.739077	1.49453	1.19084	1.19221	0.66127	1.26467
	ENSG00000198841.3	KTI12	7.54117	10.1552	6.48791	9.86325	11.6519	8.70308	9.74876	21.421																										TMEM8B	0.232517	1.19645	1.09157	1.59033	0.367265	0.588407	2.16829	0.765176
	ENSG00000223390.1	RP11-91A18.4	0.0312997	0.143711	0.0660331	0.0547951	0.0948243	0	0.0700282	0.156083																										TMLHE	0.905833	0.628425	1.14034	1.36994	0.903898	1.03048	1.23584	0.785246
	ENSG00000228369.2	TXNDC12-AS1	0	0	0	2.52044	0	0	0.0976096	0.111887																										TMTC1	3.1826	0.638119	0.604937	0.832614	0.830438	0.959753	0.754164	0.197377
	ENSG00000134717.13	BTF3L4	8.41791	12.7039	6.75376	22.2041	10.4024	5.68524	17.0377	11.9004																										TNFRSF1A	0.696564	1.01691	1.93113	0.6061	0.6117	1.6853	0.459461	0.992833
	ENSG00000157077.10	ZFYVE9	4.74425	2.76609	3.52075	10.0183	3.20937	1.43629	6.56796	5.46918																										TNFSF10	0.65428	0.590529	2.06421	3.29053	1.12708	0.157997	0.0865299	0.0288458
	ENSG00000241745.2	RN7SL788P	0	0	0	0	0	0	0	0.0931797																										TNNC1	1.51256	0.0644968	2.13019	0.0620602	0.0846145	0.0343587	0.0381801	4.07353
	ENSG00000228407.2	RP4-800M22.1	0.210721	0.184288	0.0635083	0.0527	0.250796	0.309364	0.336753	0.664796																										TNRC18	0.16666	1.49234	1.16501	1.261	0.941635	1.75275	0.501126	0.719484
	ENSG00000223429.1	RP4-800M22.2	0.01217	0	0.0128376	0.255667	0	0	0.0363047	0.0173396																										TOMM20	0.573645	0.924133	0.713367	1.01159	0.943822	1.33626	1.39615	1.10103
	ENSG00000224255.2	PDCL3P6	0.0289944	0.066563	0.0152924	0	0.04392	0.0212836	0.0216234	0.0413105																										TOMM20L	0.518915	0.178826	0.678109	1.49332	0.57779	3.56141	0.422694	0.568935
	ENSG00000236004.2	RP4-800M22.4	0	0	0	0	0	0	0	0																										TOMM22	1.23885	0.794615	0.54986	0.840541	1.23845	0.636534	1.09628	1.60487
	ENSG00000237663.2	DNAJC19P7	0	0	0	0	0	0	0	0																										TOMM34	0.852898	1.42268	0.553628	1.49415	0.846786	0.988079	1.14949	0.692291
	ENSG00000213735.2	ANAPC10P1	0.0736331	0.0704338	0.0582541	0.161133	0.0139422	0.0810768	0.0137285	0.144252																										TOMM40	1.15292	0.924332	1.05799	0.692261	1.21922	0.766963	0.893362	1.29295
	ENSG00000154222.10	CC2D1B	4.3208	2.23349	3.91467	3.03467	5.06531	3.094	5.79262	3.49418																										TOMM40L	0.484235	0.537899	0.677517	1.71267	0.756619	1.06185	1.79467	0.974531
	ENSG00000272100.1	RP11-155O18.6	0.178	0.10216	0.0938819	0.0779044	0.235927	0	0.232311	0.158507																										TOMM5	2.5992	0.816236	0.646504	0.796541	0.834142	0.399287	0.985394	0.922692
	ENSG00000224680.4	PLA2G12AP1	0.522562	0.220627	0.399163	1.5142	0.232011	0.0793639	0.403155	0.500636																										TOMM7	1.87386	0.95923	0.845776	0.877069	0.653277	1.06017	1.12371	0.606905
	ENSG00000085840.8	ORC1	6.39972	7.37079	6.94227	10.6929	15.6757	5.32605	22.6502	8.95651																										TOMM70A	0.526312	1.16252	0.617799	1.52793	1.0609	1.33061	0.824088	0.949843
	ENSG00000134748.12	PRPF38A	9.38842	10.5108	8.3387	12.6769	22.8268	13.4779	23.5319	13.0942																										TOP1MT	0.399204	0.777539	0.618684	0.991548	0.973204	0.728625	3.12569	0.385504
	ENSG00000134744.9	ZCCHC11	2.90448	1.85808	3.36322	9.7535	6.54532	0.251972	7.30487	5.72771																										TP53	1.2009	0.100785	1.54473	0.211931	1.17626	1.94036	0.874639	0.950398
	ENSG00000239063.1	snoU13	0	0	0	0	0	0	0	0																										TP53AIP1	0.756655	2.0058	0.608481	0.223331	3.80208	0	0.433476	0.170173
	ENSG00000272371.1	RP11-25O10.2	0.0448904	0	0.0236764	0	0.0849988	0.0329523	0.0167392	0.0639588																										TP73	0.744133	1.20197	0.659965	1.12787	0.217122	1.42255	0.0470151	2.57937
	ENSG00000236290.1	EEF1GP7	0	0.0111412	0.0460729	0	0	0.0427489	0	0.0726019																										TPO	0.225791	0.396129	0.295059	0	2.91533	0.0234794	0.143316	4.0009
	ENSG00000116157.5	GPX7	0	2.69103	0.0830003	0.180134	2.52131	0.186606	0.0270836	0.0388065																										TPP1	0.666741	1.17481	0.803563	1.63444	0.919752	0.74772	1.39438	0.658598
	ENSG00000182183.10	FAM159A	0.0285666	0.0093687	0.0043048	0.0142887	0.0247269	0.0059913	0.0091305	0.0087217																										TRAF3	0.691076	1.02586	0.701185	0.385526	0.864795	2.05575	1.30464	0.971172
	ENSG00000162377.4	SELRC1	8.45251	12.5052	11.9428	28.1353	27.001	11.4132	23.8298	17.3517																										TRAF6	1.09241	1.48581	1.04881	0.907501	1.09464	0.770586	0.856797	0.74345
	ENSG00000233664.1	NDUFS5P3	0	0	0	0	0	0	0	0																										TRAK1	0.456051	0.820004	0.887707	0.922902	0.879636	1.31416	1.83641	0.883124
	ENSG00000239640.2	RN7SL62P	0	0	0	0	0	0	0	0																										TRAK2	0.872427	0.918629	0.746612	0.987256	0.476935	1.80175	0.898783	1.29761
	ENSG00000162378.8	ZYG11B	2.81709	1.95258	2.7139	7.29071	3.7433	3.768	8.18805	5.86519																										TRAP1	0.512096	0.61703	0.303859	0.970524	1.06132	1.39452	2.18569	0.954957
	ENSG00000252018.1	RNU2-30P	0	0	0	0	0	0	0	0																										TRIAP1	1.02268	0.586623	0.653994	0.800483	0.922519	1.57849	1.19486	1.24036
	ENSG00000228929.1	RP11-159C21.4	2.67685	8.41751	5.07788	10.1601	4.08891	6.17562	2.66738	14.5986																										TRIM31	0.0152054	1.80257	1.06416	4.75177	0.0668864	0.0502464	0.0235921	0.225575
	ENSG00000206627.1	RNU6-969P	0	0	0	0.170648	0	0	0	0																										TRIM39	0.453851	1.12208	1.06552	0.702362	1.24173	1.72943	0.836928	0.848096
	ENSG00000203995.5	ZYG11A	0.0464423	0.0084618	0.0233285	0.0542031	0.005025	0.016234	0.0148439	0.0441134																										TRIT1	1.15608	0.51731	0.653187	0.553395	1.54062	1.51428	1.06184	1.00329
	ENSG00000242391.2	RP4-631H13.2	0	0	0	0	0	0	0	0																										TRMT10C	0.963387	0.857975	0.542173	0.880083	0.835049	1.25517	1.29798	1.36818
	ENSG00000121310.12	ECHDC2	5.26365	1.41721	3.38894	11.1455	2.60629	9.7254	0.230806	0.425195																										TRMT2B	0.680425	0.722752	1.04545	1.58994	1.49429	0.352434	1.64611	0.468604
	ENSG00000230953.2	RP4-631H13.6	0.877286	0.268534	0.987101	0.614332	0.487262	0.0858642	0.0872351	0.124994																										TRMT5	0.77228	0.847824	0.423807	0.739279	0.846384	2.14718	0.983646	1.2396
	ENSG00000231866.2	RP4-631H13.4	0	0	0	0	0.0442965	0	0	0																										TRMT61B	1.00831	0.946048	0.472088	0.851283	1.04028	0.803507	1.93622	0.942265
	ENSG00000116171.12	SCP2	8.0963	10.1326	7.37632	11.6079	15.0188	21.3471	12.9942	8.77947																										TRMU	0.791438	0.721274	0.671082	0.751522	1.27125	1.10996	0.909719	1.77376
	ENSG00000264834.1	MIR1273F	0	0	0	0	0	0	0	0																										TRNT1	0.968513	0.976255	0.77115	0.974846	1.14101	1.20329	0.666844	1.2981
	ENSG00000266188.1	MIR5095	0	0	0	0	0	0	0	0																										TSFM	1.26884	0.682729	0.576386	0.87988	0.995902	1.00039	1.34286	1.25301
	ENSG00000265815.1	MIR1273G	0	0	0	0	0	0	0	0																										TSHZ3	0.928886	0.480162	4.36986	0.71283	0.0919355	0.956266	0.324274	0.13579
	ENSG00000237279.2	RP4-631H13.5	0	0	0	0	0.019625	0	0.0386484	0																										TSPO	0.841124	0.592921	0.770756	1.12194	1.26977	1.13383	1.39122	0.878434
	ENSG00000236360.1	RP11-334A14.2	0	0	0	0	0	0	0	0																										TST	0.729002	0.723768	0.44379	3.38367	0.941077	0.721908	0.611634	0.445147
	ENSG00000226147.1	TUBBP10	0	0	0	0	0	0	0	0																										TTC19	1.13205	0.807026	0.607176	0.705602	1.05848	1.29726	0.615346	1.77706
	ENSG00000174348.9	PODN	0.0050882	0.0058406	0	0.0267234	0.0057807	0.0224105	0.0056921	0.0018124																										TTC3	0.400326	0.865306	0.486281	0.790855	1.3578	2.10267	0.96925	1.02751
	ENSG00000162383.7	SLC1A7	0.0152723	0.011687	0.0322201	0.0133683	0.940791	4.08447	0.0037966	0.0054399																										TUFM	0.776132	0.767939	0.940965	1.09465	0.899416	0.862706	1.42098	1.23721
	ENSG00000235563.1	RP11-334A14.8	0	0	0.0065235	0	0.0187357	0.308696	0	0.0044056																										TUSC2	1.62593	1.8242	0.79305	0.706655	1.18949	0.771643	0.472418	0.616617
	ENSG00000157184.5	CPT2	3.36746	4.5674	4.18565	5.36637	10.1349	11.1967	10.9111	8.82936																										TUSC3	0.06409	0.232222	0.490545	0.393463	0.0598078	6.50156	0.161944	0.0963672
	ENSG00000162384.9	C1orf123	14.2242	18.9436	14.1307	16.8971	24.952	14.5175	17.9324	22.1569																										TXN	2.24285	0.823263	1.06565	1.19222	0.719363	0.523674	0.568247	0.864739
	ENSG00000259818.1	RP5-1024G6.7	0.0142509	0.0174486	0.0150326	0.209567	0.0129522	0.0083688	0.0233817	0.050761																										TXN2	0.849742	0.606334	0.471965	1.10005	1.45626	1.00041	1.22241	1.29283
	ENSG00000162385.6	MAGOH	32.7002	69.9491	27.5523	28.8992	59.8518	35.2325	49.0824	34.6861																										TXNIP	0.204711	0.792869	0.900913	1.38021	0.854963	3.21653	0.262186	0.387621
	ENSG00000226754.1	RP5-1024G6.5	0.28226	0.291127	0.478978	2.42774	0.362498	0.594563	0.512532	0.778089																										TXNRD1	0.793836	0.528608	0.692923	0.44525	0.569887	0.971973	0.980872	3.01665
	ENSG00000270172.1	RP5-1024G6.8	2.02911	3.50761	7.85409	49.9767	9.28872	6.68836	6.23652	6.48692																										TXNRD2	0.940586	1.04817	0.593526	0.699743	1.33518	0.471291	2.26734	0.644157
	ENSG00000157193.10	LRP8	4.85347	6.59039	15.1304	66.6777	11.4474	7.469	16.9887	9.36951																										TYMP	0.847441	1.46483	0.588865	2.73551	0.0798805	1.831	0.275493	0.176976
	ENSG00000234578.1	RP4-784A16.1	0.0435532	0.0166643	0.114856	0.724345	0.296881	0	0.129925	0.0930805																										TYMS	1.22053	0.710934	0.508552	0.388468	1.48827	0.496427	1.03028	2.15654
	ENSG00000228838.1	RP4-784A16.2	0	0.0283777	0	1.07119	0.0702164	0.0272214	0.013828	0.383058																										UACA	1.60329	1.18424	1.6057	0.912097	0.615273	0.843308	0.380192	0.855898
	ENSG00000225030.1	RP4-784A16.3	0	0.0330474	0	0.0756034	0	0	0.0644141	0																										UBA1	0.52102	0.998124	0.942246	1.12747	1.30028	0.677462	1.4586	0.974794
	ENSG00000232762.1	RP4-784A16.4	0.0136104	0.0208304	0.0861416	0.190617	0.0412334	0	0.101504	0.126047																										UBB	1.75458	0.959644	0.423075	0.695724	1.68737	0.299367	1.15026	1.02998
	ENSG00000225675.2	RP4-784A16.5	0.0722046	0.580166	0.0761652	1.92769	0.492183	0	0.148084	4.30792																										UBIAD1	0.723299	0.829429	0.894516	0.846226	1.17695	0.973594	0.953304	1.60268
	ENSG00000226938.1	RP11-117D22.1	0	0	0	0	0	0	0	0																										UCHL1	0.0791782	0.0357637	0.0628104	0.0398598	0.00245533	0.0371261	7.72296	0.0198452
	ENSG00000230138.1	RP11-117D22.2	0	0	0	0.02108	0	0	0	0																										UCP1	0.912293	0	0.596085	0	0	5.2177	1.27393	0
	ENSG00000236253.3	SLC25A3P1	0	0.0049508	0.0102368	0.8438	0	0.0189965	0	0.0046089																										UCP2	0.574982	1.72431	2.12977	0.481894	0.982975	0.316401	1.68848	0.101184
	ENSG00000143006.7	DMRTB1	0	0.0128397	0	0.0367172	0.003177	0.0061583	0.0031283	0.0059765																										UCP3	0.569972	0.481974	2.79153	0.67999	1.27047	0.0986171	1.04784	1.05961
	ENSG00000174332.3	GLIS1	0	0.0194971	0.0153576	0.0318599	0.0165403	0.0267181	0.0027145	0.378567																										UNG	0.772327	0.977467	0.630801	0.599059	1.43579	0.847062	1.49732	1.24018
	ENSG00000239007.1	RNU7-95P	0	0	0	0	0	0	0	0																										UQCC1	0.96978	1.17854	0.558557	1.35938	1.22399	0.618322	1.3469	0.744534
	ENSG00000058804.10	NDC1	12.0069	18.8203	17.7768	32.6188	20.8282	13.3612	44.7683	24.5235																										UQCC2	1.23778	0.593471	0.527625	0.882532	0.880066	1.11053	1.53824	1.22976
	ENSG00000201003.1	SNORA58	0.150515	0	0	0	0.170998	0	0	0																										UQCR10	1.55403	1.05724	0.527854	1.09757	0.907566	0.287089	1.63486	0.933798
	ENSG00000264454.1	AL049745.1	0	0	0	0	0	0	0	0																										UQCR11	1.69519	0.98473	0.983569	0.816764	1.13949	0.532149	0.88725	0.960859
	ENSG00000229687.2	RP4-654H19.2	0	0	0	0	0	0.0525393	0	0																										UQCRB	1.38906	0.812016	0.625349	1.59991	1.02229	0.647835	1.04647	0.857067
	ENSG00000058799.9	YIPF1	6.89583	12.7001	11.7714	4.17214	7.13421	9.91771	6.42678	4.85442																										UQCRC1	1.35479	1.15471	0.630304	0.862123	1.2965	0.766828	0.981139	0.953611
	ENSG00000211452.6	DIO1	0.0228766	0.0210074	0.0579155	0.048059	0.0207918	0.14106	0.0614194	0.0228159																										UQCRC2	0.668846	0.566549	0.390038	2.17379	0.702784	1.18842	1.01119	1.29838
	ENSG00000081870.7	HSPB11	7.23345	21.5096	12.4813	3.22258	7.40933	7.55026	16.8418	6.6852																										UQCRFS1	1.00836	0.674121	1.33743	0.944423	1.07886	0.787385	0.799476	1.36994
	ENSG00000116212.10	LRRC42	26.3156	23.8508	35.3716	25.0228	20.5517	8.85619	35.0722	12.0786																										UQCRH	1.39623	0.611199	0.58753	0.887356	1.14197	0.946178	1.39531	1.03423
	ENSG00000219102.3	HNRNPA3P12	0.18294	0.405243	0.467202	1.09564	0.269821	1.30048	0.509829	1.04945																										UQCRQ	2.33012	0.655746	0.689456	1.51298	0.848074	0.434549	0.793099	0.735977
	ENSG00000203985.6	LDLRAD1	0.0658906	0.151267	0.162178	0.0192253	0.13308	0.0161226	0.0491399	0																										URI1	0.784852	0.917411	1.35439	0.688719	0.822569	1.43629	0.851853	1.14391
	ENSG00000197015.2	AL353898.1	0	0	0	0	0	0	0	0																										UROS	0.836578	1.2445	0.645995	1.46001	0.950373	0.742532	1.34177	0.778244
	ENSG00000272091.1	RP4-758J24.5	1.45329	0.452606	0.78433	0.335285	0.362636	2.01783	0.600731	1.93418																										USMG5	1.63913	0.892908	0.550468	1.49984	0.984291	0.645292	0.787535	1.00054
	ENSG00000116209.7	TMEM59	28.6634	35.4317	36.2366	17.7067	20.3011	52.9895	27.5294	14.3054																										USP30	0.281919	1.06469	0.434637	1.16174	0.696523	0.349047	2.81469	1.19676
	ENSG00000203276.2	AL353898.2	0.10017	0.0270544	0.205113	0.0928394	0.209752	0.173014	0.0395496	0.109139																										USP48	0.653838	0.647437	0.679505	0.946859	0.956375	1.50326	0.925864	1.68687
	ENSG00000116205.6	TCEANC2	1.27475	1.4693	1.74826	2.4508	1.57976	2.96383	2.61931	2.99817																										UXS1	1.38675	0.944407	1.39515	0.525227	0.800781	1.29064	1.04819	0.608859
	ENSG00000264208.1	MIR4781	0	0	0	0	0	0	0	0																										UXT	1.88212	0.829142	0.710015	1.26271	1.25248	0.583202	0.889385	0.590943
	ENSG00000225183.1	RP4-758J24.4	0.0430042	0	0	0.150571	0	0	0.0641434	0.0306357																										VAMP1	0.851199	1.01187	0.876889	0.412003	2.03495	1.06298	1.02764	0.722462
	ENSG00000237611.1	AL353898.3	0.160549	0.276432	0.254033	0	0.243196	0.707117	0.359203	0.486087																										VAMP8	2.27966	1.19699	1.21152	1.23701	1.14582	0.186298	0.0144327	0.728263
	ENSG00000212670.1	AL161915.1	0.407563	0.259171	0.363312	1.01499	0.352161	1.02815	0.496599	0.597045																										VARS	0.305912	0.6637	0.754309	1.26162	1.15433	0.880533	1.40567	1.57392
	ENSG00000157211.10	CDCP2	0.0065546	0.0050158	0.0034571	0.0172123	0.0099288	0.0144344	0	0.0420248																										VARS2	0.31054	1.08351	0.685667	0.749954	1.30276	1.92146	1.14729	0.798819
	ENSG00000248835.2	AL357673.1	0.261156	1.12267	2.84394	3.67773	5.08454	4.42611	3.53155	6.07381																										VASN	1.54055	0.213874	2.44101	0.117191	1.0834	0.603695	0.583443	1.41684
	ENSG00000215883.5	CYB5RL	0.501593	1.22637	2.2196	1.83966	3.51219	3.14443	3.02068	3.82164																										VAT1	0.987892	0.309872	0.73666	0.554908	0.799695	1.90965	1.77164	0.92968
	ENSG00000116221.11	MRPL37	32.1301	42.8365	50.2173	42.2927	58.1198	39.6703	68.3962	57.2728																										VDAC1	1.12378	0.703928	0.882351	1.70974	0.862648	0.684259	0.78702	1.24627
	ENSG00000157216.11	SSBP3	4.1776	2.01006	12.5167	4.31856	11.5837	16.5017	3.50566	7.36778																										VDAC2	0.6809	0.757329	0.924656	0.965218	1.04761	1.60011	0.781839	1.24234
	ENSG00000198711.4	SSBP3-AS1	0.172017	0.0164543	0.238156	0.169393	0.32571	0.142055	0.0481076	0.260404																										VDAC3	1.23233	0.830449	0.533281	1.29161	1.09429	0.881843	0.596603	1.5396
	ENSG00000225632.1	RP5-997D24.3	0	0	0	0	0.0139548	0.013525	0	0.0131257																										VHL	0.256465	1.0437	0.498814	0.827685	1.24187	1.39946	1.32914	1.40287
	ENSG00000232245.1	RP4-705F19.1	0	0	0	0	0	0	0	0																										VHLL	0	0.849214	0.805056	1.18192	1.52435	0.704688	1.43378	1.50099
	ENSG00000265404.1	AC099796.1	0	0	0	0	0	0	0	0																										VPS25	1.20822	0.872012	0.454392	1.39021	1.33208	0.563956	1.41716	0.761978
	ENSG00000235741.1	RP5-866L20.1	0	0	0	0	0	0.0220003	0	0																										VRK2	0.763039	1.30897	0.39725	0.891834	1.19714	0.67586	1.58325	1.18266
	ENSG00000237173.1	RP5-866L20.2	0	0	0	0	0	0	0	0																										VWA8	0.376161	0.369926	0.398418	3.44025	0.323389	1.20671	1.02186	0.863288
	ENSG00000252646.1	SNORD112	0	0	0	0	0	0	0	0																										WARS2	0.537012	0.860588	0.426497	0.847413	0.935381	0.644043	2.4959	1.25317
	ENSG00000227453.1	HNRNPA1P63	0.0637695	0.0325327	0.0560562	0.223277	0.0724475	0.171639	0.023779	0.159001																										WDR45	0.972218	1.37027	1.34127	0.638826	1.03426	0.889413	1.34634	0.4074
	ENSG00000162390.13	ACOT11	0.43517	0.528642	2.74105	0.79167	0.645417	3.69984	0.695687	0.102797																										WDR45B	0.989891	0.937674	0.662061	1.12619	1.30213	1.02637	0.815267	1.14042
	ENSG00000162391.7	FAM151A	0.0986507	0.0754915	0.260155	0.21588	0.0809434	0.0724156	0.0551788	0.0175694																										WIPI1	0.880175	3.13385	0.648059	0.673473	0.266955	1.35855	0.231369	0.807563
	ENSG00000230728.1	RP11-240D10.4	0	0	0	0	0	0	0	0																										WIPI2	0.89706	1.19426	1.19632	0.948541	0.927969	1.24698	0.926342	0.662523
	ENSG00000184313.15	MROH7	0.0121206	0.0039751	0.0547949	0.960922	0.0537688	1.83792	0.0051653	0.0271373																										WWOX	0.512546	0.760192	0.502618	0.737903	2.48435	1.11482	0.924822	0.962748
	ENSG00000243725.2	TTC4	8.54542	16.6249	15.2392	15.1734	16.2728	10.4766	15.8962	10.9283																										XAF1	0.00966622	0.366713	7.53557	0.0483775	0.000415954	0.0336513	0.00273871	0.00286709
	ENSG00000162396.5	PARS2	2.5642	2.28593	3.89168	3.21409	2.77113	3.84139	4.57594	4.89919																										XPNPEP3	0.707442	0.856845	0.610036	0.887189	0.947015	1.11169	0.980289	1.8995
	ENSG00000006555.6	TTC22	0.770104	0.298186	1.17717	8.79956	0.0017463	4.38025	0.0120368	0.0082128																										XRCC3	0.762973	0.911415	0.717912	0.64723	1.25034	1.43942	1.08751	1.18321
	ENSG00000237453.1	RP11-67L3.2	0	0	0.0629529	0.626869	0	0	0	0																										YARS2	1.21489	0.769039	0.659841	0.888671	1.16371	0.825636	1.34856	1.12965
	ENSG00000162398.7	C1orf177	0.0460777	0	0	0.564664	0.0261741	0.0253679	0.0214774	0.0123095																										YBEY	1.2803	1.18343	0.491473	0.893498	1.75073	0.665405	0.728054	1.0071
	ENSG00000116133.7	DHCR24	58.0594	55.1787	106.806	16.9311	50.6885	85.9476	168.725	67.741																										YKT6	1.2304	1.24402	1.24222	0.941321	1.07162	1.06347	0.563786	0.643158
	ENSG00000242396.1	RP11-67L3.5	0	0	0	0	0	0	0	0																										YME1L1	0.793555	0.819761	0.969179	0.821888	0.893585	1.28689	0.866726	1.54842
	ENSG00000233203.2	RP11-67L3.4	0.0215021	0.34554	0.544357	0.376429	0.358281	0.69449	0.46504	0.122543																										YRDC	0.785472	0.893925	0.635398	0.602446	0.931265	1.75533	0.633076	1.76308
	ENSG00000143001.4	TMEM61	0.107093	0.152196	0.387316	0	0.104285	0.0449215	0.0114097	0																										YWHAB	1.3224	1.59712	0.944591	1.41873	1.17147	0.458198	0.359525	0.727965
	ENSG00000162399.6	BSND	0.0029479	0	0.0155478	0.0051607	0.0089308	0	0	0.0021																										YWHAE	1.20047	0.712218	0.734103	0.704533	1.8517	0.635647	1.02167	1.13966
	ENSG00000169174.9	PCSK9	1.87136	0.593145	1.50978	14.0519	8.23235	20.6229	1.13247	0.0395423																										YWHAG	0.846764	1.07621	0.726319	0.733188	1.1962	0.827627	1.159	1.43468
	ENSG00000162402.8	USP24	8.41883	4.8356	11.3482	12.3415	13.1915	9.19579	9.309	11.1862																										YWHAH	0.884793	0.809872	1.10829	0.662988	1.18494	0.816525	0.709754	1.82283
	ENSG00000231090.1	RP11-101C11.1	0	0.0122762	0	0	0	0	0	0																										YWHAQ	1.3105	1.27144	0.588664	0.855164	1.13548	0.651732	1.20811	0.978909
	ENSG00000231095.1	GYG1P3	0.0205936	0.0551566	0	0	0.0155974	0.0453508	0	0.0366766																										YWHAZ	0.818572	1.53653	0.935774	1.27832	0.783564	0.930804	0.328374	1.38805
	ENSG00000265822.1	MIR4422	0	0	0	0	0	0	0	0																										ZADH2	0.243986	1.80315	0.320389	1.3301	0.424544	1.0245	1.99175	0.861575
	ENSG00000231900.3	GOT2P1	0	0	0	0	0	0.0114792	0	0																										ZDHHC8	0.305364	1.06836	0.692794	0.0185642	0.742593	1.62706	2.5803	0.964973
	ENSG00000232198.2	RP4-633H17.2	0	0	0	0	0	0	0	0																										ZFHX3	0.282452	0.87832	0.994617	0.538431	0.98852	0.52384	2.78622	1.0076
	ENSG00000199831.1	RN7SKP291	0	0.0479036	0.0330166	0	0	0	0	0																										ZFYVE1	0.802322	1.30723	1.47093	0.668259	0.972317	0.714154	1.09383	0.970963
	ENSG00000252162.1	RNU6-830P	0	0	0	0	0	0	0	0																										ZMIZ2	0.453251	1.37686	1.66521	1.32635	0.839102	1.2028	0.422287	0.714137
	ENSG00000272051.1	Y_RNA	0	0	0	0	0	0	0	0																										ZNF202	0.87693	1.28696	0.620436	0.602944	1.50336	1.24423	0.799873	1.06526
	ENSG00000234810.1	RP11-466L17.1	0.0554197	0	0.010629	0	0	0.0036983	0	0.0125619																										ZNF205	0.556897	1.14213	0.736229	0.76477	0.815377	1.50505	1.42171	1.05784
	ENSG00000233147.1	RP11-90C4.1	0.0158682	0.024286	0	0	0	0	0	0
	ENSG00000230250.1	RP11-90C4.2	0	0	0	0	0	0	0	0
	ENSG00000227104.3	PIGQP1	0.0476047	0	0	0	0	0	0	0																										median	0.785044	0.824066	0.676407	0.980692	0.98402	0.87259	1.00368	0.96566
	ENSG00000233079.1	RP11-90C4.3	0	0	0	0	0	0	0	0
	ENSG00000235612.1	RP1-158P9.1	0	0	0	0	0	0	0	0
	ENSG00000229871.1	RP4-710M16.1	0	0	0	0	0.0348399	0	0	0
	ENSG00000260971.3	RP11-504A18.1	0.0681829	0.0115947	0.0159829	0	0.0803304	0	0.0112999	0.005397
	ENSG00000223307.2	AC119674.1	0	0	0	0	0	0	0	0
	ENSG00000223956.1	RP4-710M16.2	0	0	0	0	0.824971	0	0.0280113	0
	ENSG00000162407.8	PPAP2B	2.66815	0.688989	3.63353	0.749126	18.4837	3.57605	0.55017	2.34905
	ENSG00000236776.1	RPL21P23	0.089	0	0	0	0.0505558	0	0	0
	ENSG00000224980.1	RP11-377K22.3	0	0	0	0	0.0179027	0	0	0
	ENSG00000225475.1	RP11-377K22.2	0.0725887	0	0	0	0	0	0.0541352	0.206846
	ENSG00000162409.6	PRKAA2	0.833298	1.60633	0.0254115	0.0536754	4.65511	0.0353672	0.0163327	5.5697
	ENSG00000187889.8	C1orf168	0.0123821	0.0170555	0.020898	0	0.0168805	0	0	0.0723309
	ENSG00000229913.1	RP11-378I13.1	0	0	0	0	0	0	0.0041848	0
	ENSG00000157131.10	C8A	0	0	0.0320776	0	0	0	0	0
	ENSG00000021852.8	C8B	0	0	0	0	0	0	0	0
	ENSG00000236341.1	RP5-1103B4.3	0	0	0	0	0	0	0	0
	ENSG00000221591.1	AL161740.1	0	0	0	0	0	0	0	0
	ENSG00000173406.11	DAB1	0	0	0.0028922	0.0071998	0	0.181136	0	0.0224618
	ENSG00000227935.1	RP6-102O10.1	0	0	0	0	0	0	0	0
	ENSG00000236888.1	RP11-243M12.1	0	0	0	0.0497722	0	0	0	0
	ENSG00000238773.1	AL137855.1	0	0	0	0	0	0	0	0
	ENSG00000226759.3	RP4-737A23.2	0	0	0	0	0	0	0	0.0034862
	ENSG00000229887.3	HNRNPA1P6	0.0637695	0.0731985	0.0336337	0.0372129	0.0643978	0.0624143	0.0317054	0.204429
	ENSG00000223416.3	RP11-393I23.2	0.147055	0.202558	0.0930726	0.411908	0.445511	0.259073	0.307077	0.293328
	ENSG00000235038.1	RP11-393I23.4	0.0165081	0.037898	0	0	0	0	0	0.0235204
	ENSG00000230546.1	RP11-393I23.3	0	0	0	0	0	0	0	0
	ENSG00000233216.1	RP11-414C16.1	0	0	0	0	0.0240742	0	0	0
	ENSG00000162600.7	OMA1	1.3071	2.17927	3.00715	2.82671	2.1054	6.07388	5.77608	2.42903
	ENSG00000270209.1	RP4-592A1.4	0	0	0	0	0	0	0	0
	ENSG00000264128.1	RN7SL713P	0	0	0	0	0	0	0	0
	ENSG00000184292.5	TACSTD2	202.904	40.43	22.8667	1.36898	0.539783	5.2897	28.4948	0.483032
	ENSG00000185839.2	RP4-592A1.2	0.637834	2.30427	1.22046	2.20729	1.37062	1.89461	2.84304	4.30082
	ENSG00000162601.5	MYSM1	4.8965	1.58695	8.62578	10.4144	8.40236	6.23543	7.99517	6.46168
	ENSG00000222168.1	Y_RNA	0	0	0	0	0	0	0	0
	ENSG00000264081.1	AL136985.1	0	0	0	0	0	0	0	0
	ENSG00000177606.5	JUN	60.7628	9.73783	25.8451	17.7076	52.0971	44.1285	38.9031	38.1646
	ENSG00000234807.4	RP4-794H19.2	0.0455699	0.0209232	0.0096139	0.207421	0.0207085	0.0669022	0	0
	ENSG00000272226.1	RP11-63G10.3	0.0573926	0.0585588	0.0605407	0	0.159385	0	0.128407	0.0136286
	ENSG00000231740.1	RP11-63G10.2	0	0	0	0	0.0588751	0	0	0
	ENSG00000232453.1	RP4-794H19.1	0.0983347	0.0752497	0.0864405	0.444722	0.633061	0.0842143	0.0916702	0.0642149
	ENSG00000228121.1	PHBP3	0.0499878	0.267769	0.342743	0.0437558	0.132511	0.165123	0.0745599	0.373913
	ENSG00000230812.1	RP4-794H19.4	0.0822089	0	0	0	0.114151	0.0201154	0	0
	ENSG00000241042.1	RP11-145M4.1	0.0763806	0	0	0	0	0	0	0.108825
	ENSG00000235215.2	RP11-145M4.2	0	0	0	0	0	0	0	0
	ENSG00000237352.2	RP11-145M4.3	0	0	0	0	0	0	0	0
	ENSG00000224609.2	RP11-470E16.1	0.0066032	0	0	0	0.0100024	0	0	0.12701
	ENSG00000270457.1	RP11-467C18.1	0.0302811	0	0.0638841	0	0.733907	0	0.0451661	0.215719
	ENSG00000172456.12	FGGY	0.343431	0.280136	1.24008	0.630962	8.09918	1.97524	0.489732	1.61043
	ENSG00000266150.1	MIR4711	0	0	0	0	0	0	0	0
	ENSG00000226883.1	RP4-782L23.2	0.066721	0	0.0563047	0.0233612	0.0707473	0	0.0099518	0.0285188
	ENSG00000231816.1	RP4-782L23.1	0	0	0	0	0.269261	0	0	0.0266593
	ENSG00000134709.6	HOOK1	3.42562	5.01287	7.75702	21.4048	11.8039	9.14526	27.0586	9.78282
	ENSG00000134716.5	CYP2J2	2.314	0.406019	1.89569	0.0299632	1.60482	16.4736	0.755648	1.2266
	ENSG00000265535.1	RN7SL475P	0	0	0.0364744	0	0	0	0	0.0246328
	ENSG00000162598.9	C1orf87	0.0462913	0.0106272	0.0073246	0	0	0.0067961	0	0.0032977
	ENSG00000229332.2	PGBD4P8	0.0546353	0.0278728	1.2487	0	0	0	0	0.0129739
	ENSG00000238242.1	RP11-575B7.3	0.0299707	0	0.0316147	0	0	0	0.0111758	0
	ENSG00000226476.2	RP11-776H12.1	1.18972	0.261365	0.186145	0.0298966	2.28073	0	1.79577	0.267645
	ENSG00000231252.1	RP11-436K8.1	0.0087329	0.0701694	2.52408	0	0.0330712	0.865419	0.0097693	1.15715
	ENSG00000162599.11	NFIA	0.877394	0.216122	4.2711	2.72758	0.13476	2.59836	4.23076	2.50689
	ENSG00000237928.1	RP4-668G5.1	0	0.114743	1.51724	0.0097222	0.0084122	0.0081531	0	0.0118687
	ENSG00000263380.1	AC096534.1	0	0	0	0	0	0	0	0
	ENSG00000270742.1	RP4-802A10.1	0.13066	0	0.367538	0	0.0989603	0	0.178646	0.139621
	ENSG00000237853.2	RP5-833A20.1	0	0	0.0203322	0	0	0	0	0
	ENSG00000264551.1	AC099791.1	0	0	0	0	0	0	0	0
	ENSG00000223920.2	RP11-430G17.1	0	0	0	0.0501203	0	0.0420314	0	0
	ENSG00000162604.8	TM2D1	2.2964	4.90229	4.50893	4.32769	4.16693	3.98379	2.83907	6.4577
	ENSG00000271200.1	RP11-430G17.3	0.215726	0.183425	0.252844	0.0419625	0.272315	0	0	0.443967
	ENSG00000132849.14	INADL	6.32733	3.90241	6.12135	8.77081	4.44302	6.44159	8.05994	4.44236
	ENSG00000200575.1	RNU6-414P	0	0	0	0.172289	0	0	0	0
	ENSG00000212360.1	RNU6-1177P	0	0	0	0	0	0	0	0
	ENSG00000236646.1	LAMTOR5P1	0.0379074	0.232066	0.0799735	0	0.0574214	0.667832	0.0282706	0.135024
	ENSG00000242860.2	RN7SL180P	0.105154	0	0	0	0	0	0	0
	ENSG00000263908.1	MIR3116-1	0	0	0	0	0	0	0	0
	ENSG00000234204.1	PIGPP2	0	0	0	0	0	0	0	0
	ENSG00000234088.1	RPS15AP7	0	0	0	0	0	0	0	0
	ENSG00000240563.1	L1TD1	0.739088	0.0104737	0.0606378	0	0	0	0.0204147	0.0058502
	ENSG00000237227.1	RP5-1155K23.4	0	0	0	0	0	0	0	0
	ENSG00000132854.14	KANK4	0.0787308	0.0484604	0.0613843	0.0509375	0.012963	0.0025127	0.0191465	0.0024386
	ENSG00000201153.1	RNU6-371P	0	0	0	0	0	0	0	0
	ENSG00000162607.8	USP1	19.9754	32.8833	32.6881	44.9947	33.2569	16.7146	51.8182	23.8751
	ENSG00000116641.11	DOCK7	3.82365	2.58025	5.60623	6.65601	4.97353	3.3126	9.81495	4.84701
	ENSG00000270549.1	RP11-293K19.1	0.172017	0	0	0	0.0977129	0	0	0
	ENSG00000132855.4	ANGPTL3	0.0188954	0.0096397	0.0298978	0	0.0572447	0	0.0422755	0.0224348
	ENSG00000269624.1	AL138847.1	0.0112907	0.0129601	0.05955	0.227311	0.0513087	0	0.0463121	0.0402168
	ENSG00000213703.2	RP5-849H19.2	0	0	0	0.295352	0.0567904	0	0.01398	0.0400621
	ENSG00000235545.1	RP11-230B22.1	0.0166694	0.0127561	0.0879187	0	0.220941	0.354854	0.0372951	0.492816
	ENSG00000125703.10	ATG4C	2.2675	3.06238	2.51685	6.37213	3.5893	2.26601	8.11903	5.75099
	ENSG00000234318.1	RP4-771M4.3	0	0	0	0	0.0520261	0	0.119534	0
	ENSG00000237163.1	RP4-771M4.2	0	0	0	0	0	0	0	0
	ENSG00000229537.1	RP11-5P4.1	0	0	0	0	0.0114673	0	0	0
	ENSG00000227485.1	RP11-5P4.2	0	0	0	0	0	0	0	0
	ENSG00000229225.1	RP11-5P4.3	0	0	0	0	0	0.0957085	0	0
	ENSG00000203605.3	RP11-335E6.2	0	0	0	0.0255242	0	0	0	0.020773
	ENSG00000271593.1	RP11-335E6.4	0.0179877	0	0	0	0	0	0	0
	ENSG00000252259.1	RNA5SP49	0	0	0	0	0	0	0	0
	ENSG00000224209.2	LINC00466	0	0.0366164	0	0.0083768	0.0072481	0.0070249	0.0035685	0.0034088
	ENSG00000228734.2	RP11-335E6.3	0	0	0	0	0	0	0	0.0084881
	ENSG00000223683.1	AL138935.1	0	0	0	0.0362713	0	0	0	0
	ENSG00000230798.1	RP4-792G4.2	0.626633	1.56036	0.0104921	0.017413	0	0.0292055	0.341226	0.0566866
	ENSG00000187140.4	FOXD3	0.0270911	0.149265	0.0057154	0.0284563	0	0.0159092	0.040408	0.0115796
	ENSG00000252784.1	Y_RNA	0	0	0	0	0	0	0	0
	ENSG00000236674.1	RP4-792G4.3	0	0.0115435	0	0	0	0	0	0.0214924
	ENSG00000088035.11	ALG6	1.5611	3.49524	2.84633	3.33383	2.0014	4.66269	4.55208	2.5851
	ENSG00000142856.12	ITGB3BP	3.19557	6.26915	4.77433	3.2721	6.12929	5.05755	6.05469	4.47056
	ENSG00000203965.8	EFCAB7	0.740123	0.709722	1.34253	1.55292	1.40071	0.625531	1.10531	1.05713
	ENSG00000264271.1	RN7SL488P	0	0	0	0	0	0	0	0
	ENSG00000251720.1	RNU7-123P	0	0	0	0	0	0	0	0
	ENSG00000116652.5	DLEU2L	0.232945	0.200541	0.245722	0.790125	0.485182	0.448863	0.260588	0.404496
	ENSG00000079739.11	PGM1	12.517	8.74564	4.81166	6.80267	11.826	8.69615	28.1696	25.2377
	ENSG00000244256.2	RN7SL130P	0.0675578	0.103396	0.285054	0	0.127919	0	0.251916	0.240637
	ENSG00000185483.7	ROR1	4.1488	1.79308	0.222688	1.78499	1.26666	0.0615469	0.217737	4.14803
	ENSG00000177452.7	RP4-597J3.1	0.0350514	0	0.018487	0.061363	0.0265476	0.0514597	0.0130703	0.0499405
	ENSG00000228056.2	CFL1P3	0.0413536	0	0	0	0	0.060712	0.0154203	0.147299
	ENSG00000207190.1	RNU6-809P	0	0	0	0	0	0	0	0
	ENSG00000200508.1	Y_RNA	0	0	0	0	0	0	0	0
	ENSG00000223949.2	RP11-24J23.2	0.0259918	0.00442	0	0	0	0.0084798	0	0.0987536
	ENSG00000177414.9	UBE2U	0.0112103	0.0514715	0.0413882	0	0	0.008229	0	1.38559
	ENSG00000238653.1	RNU7-62P	0	0	0	0	0	0	0	0
	ENSG00000158966.9	CACHD1	0.853197	2.49979	7.73856	4.99846	9.97544	6.60079	1.84126	8.38608
	ENSG00000264470.1	MIR4794	0	0	0	0	0	0	0	0
	ENSG00000162437.10	RAVER2	2.07872	3.22535	4.39795	7.43482	5.02863	2.43006	9.51302	7.90673
	ENSG00000162434.7	JAK1	11.0651	9.67834	18.1177	18.2927	19.1937	23.6045	14.5866	9.32752
	ENSG00000234784.2	RP11-182I10.1	0	0	0	0	0	0	0	0
	ENSG00000233877.2	RP11-182I10.2	0.026447	0	0	0	0	0	0	0
	ENSG00000226891.2	RP11-182I10.3	0.0165615	0.0090525	0.0049914	0.0372774	0.0465902	0.0034735	0.0017645	0.0691039
	ENSG00000185031.6	SLC2A3P2	0.0276622	0.0317523	0	0.0242135	0.0419021	0	0	0.0640453
	ENSG00000272506.1	RP4-535B20.4	0	0.0126735	0	0	0	0	0	0.153377
	ENSG00000212257.1	RNU6-1176P	0	0	0	0	0	0	0	0
	ENSG00000265996.1	MIR3671	0	0	0	0	0	0	0	0
	ENSG00000199135.1	MIR101-1	0	0	0	0	0	0	0	0
	ENSG00000231485.1	RP4-535B20.1	0.132065	0.0252653	0.0696543	0	0.0500122	0	0	0.446887
	ENSG00000235804.2	RP4-535B20.2	0	0	0	0	0	0	0	0
	ENSG00000234496.2	MRPS21P1	0	0	0	0	0	0	0	0
	ENSG00000162433.10	AK4	1.38304	7.23485	1.33068	5.76459	2.87243	0.394592	11.3388	5.37082
	ENSG00000231622.1	RP4-700A9.1	0.119708	0	0	0	0	0	0	0.0852785
	ENSG00000116675.11	DNAJC6	1.54727	1.9612	2.6609	2.646	5.82325	0.0811281	2.59633	0.699021
	ENSG00000229294.1	RP5-1044H5.1	0	0	0	0	0.0151404	0	0.0596333	0
	ENSG00000234144.1	RP5-1044H5.2	0	0	0	0	0	0	0	0
	ENSG00000222624.1	RNU2-15P	0	0	0	0	0	0	0	0
	ENSG00000116678.14	LEPR	0.211501	0.59647	0.23945	0.772452	0.526827	0.81241	0.140736	0.0428633
	ENSG00000213625.4	LEPROT	12.1749	11.6929	12.4707	5.21552	8.1208	9.8233	10.3966	4.80553
	ENSG00000237852.1	RP4-630A11.3	0.0967849	0.129612	0	0	0.036652	0	0.0180451	0.0172371
	ENSG00000238931.1	snoU13	0	0	0	0	0	0	0	0
	ENSG00000224570.1	RP11-430H12.2	0.0113912	0.0261511	0.012016	0	0.112159	0	0	0
	ENSG00000239319.2	RN7SL854P	0	0	0	0.0611536	0	0	0	0
	ENSG00000184588.13	PDE4B	0.199676	0.553038	12.2436	44.9878	0.0058542	0.298822	0.111446	1.06089
	ENSG00000227466.1	RP11-397C12.1	0	0	0	0	0	0	0	0.0479691
	ENSG00000223152.1	RNU4-88P	0	0	0	0	0	0	0	0
	ENSG00000118473.17	SGIP1	0.0332401	0.0112221	0.0556889	0.0154038	0.0029618	0.0086118	0.0014582	0.0006965
	ENSG00000264720.1	MIR3117	0	0	0	0	0	0	0	0
	ENSG00000248458.2	AL139147.1	0.018083	0	0	0	0	0	0	0
	ENSG00000221655.2	AL354978.1	0	0	0	0	0	0	0	0
	ENSG00000152760.5	TCTEX1D1	0	0.0059044	0	0.0067539	0.0058439	0.0056639	0.0028772	0
	ENSG00000172410.4	INSL5	0	0	0	0	0.0216836	0	0	0.0407905
	ENSG00000152763.12	WDR78	0.125737	0.252575	0.122687	0.37696	0.211891	0.034612	0.33172	0.0671804
	ENSG00000231080.1	RP11-342H21.2	0	0	0	0	0	0	0	0
	ENSG00000198160.10	MIER1	3.57291	3.11661	4.92384	6.15749	6.95262	3.77063	7.71703	3.37552
	ENSG00000116704.6	SLC35D1	1.89278	2.05057	6.01243	4.42565	4.26603	7.02582	5.47246	0.316969
	ENSG00000203963.7	C1orf141	0.0039949	0	0.0042141	0.0069938	0	0	0	0
	ENSG00000252433.1	SNORA31	0	0	0	0	0	0	0	0
	ENSG00000162594.10	IL23R	0	0	0	0.0059826	0.0025883	0.0150513	0.0050972	0.004869
	ENSG00000253074.1	RNU6-586P	0	0	0	0	0	0	0	0
	ENSG00000221733.1	AL109843.1	0	0	0	0	0	0	0	0
	ENSG00000252116.1	RNU4ATAC4P	0	0	0	0	0	0	0	0
	ENSG00000228523.1	RP4-763G1.1	0	0.0430343	0.0148302	0	0.0212964	0.0206404	0.010485	0.0400621
	ENSG00000081985.6	IL12RB2	0.0652835	0.0962147	0.102021	0.321703	0.0677581	0.0177489	0.120816	0.0361723
	ENSG00000142864.10	SERBP1	43.9121	57.6174	55.9737	74.095	86.1867	57.4681	123.682	99.07
	ENSG00000223263.1	RNU6-387P	0.0974762	0	0	0	0	0	0.218088	0.138882
	ENSG00000235200.1	RP4-763G1.2	0	0	0.0264618	0	0.0379994	0	0	0
	ENSG00000207504.1	RNU6-1031P	0	0	0	0	0	0	0	0
	ENSG00000238139.2	RP11-393N21.1	0	0	0	0.0479091	0	0.0401771	0	0
	ENSG00000242482.2	RN7SL392P	0	0	0	0	0	0	0	0
	ENSG00000232048.2	HNRNPCP9	0	0	0	0.0208591	0.0270729	0	0	0
	ENSG00000116717.7	GADD45A	23.1413	17.739	44.438	89.9364	52.019	11.2134	7.95034	14.3888
	ENSG00000172380.5	GNG12	18.2059	8.70765	16.5077	14.6219	6.29964	19.578	14.4954	9.74541
	ENSG00000238778.1	RNU7-80P	0	0	0	0	0	0	0	0
	ENSG00000232284.3	GNG12-AS1	0.109857	0.0186816	0.138416	0.0587651	0.161787	0.098562	0.0455162	0.167391
	ENSG00000235055.3	RP4-609E1.2	0	0	0.0238859	0	0.0171502	0.0332439	0.0337746	0.0080656
	ENSG00000162595.4	DIRAS3	1.01157	0.0357274	2.30922	0.0544896	0.0196449	0.0456956	0.0580314	0.151517
	ENSG00000228431.1	ARL5AP3	0	0	0.02797	0.0464197	0	0	0	0
	ENSG00000263542.1	AL157407.1	0	0	0	0	0	0	0	0
	ENSG00000116729.9	WLS	24.7575	11.9814	17.031	11.1326	3.00073	13.0771	15.4118	34.5037
	ENSG00000234383.1	CTBP2P8	0.323211	0.0412223	0.178587	0.660137	0.128227	0.0903833	0.160696	0.504361
	ENSG00000221203.1	MIR1262	0	0	0	0	0	0	0	0
	ENSG00000229133.1	RPS7P4	0.509992	1.48032	0.723471	1.1699	0.532776	0.722911	0.511494	0.95213
	ENSG00000225242.2	COX6B1P7	0	0	0	0.0762468	0	0	0	0
	ENSG00000237622.1	TCEB1P18	0.0607419	0	0.0640737	0.0531691	0	0	0	0
	ENSG00000229440.1	RP5-1033K19.2	0	0	0	0	0	0	0	0
	ENSG00000116745.6	RPE65	0.239209	0.0060017	0	0	0.0059401	0	0	0.0055872
	ENSG00000024526.12	DEPDC1	6.67318	13.1447	10.8658	20.235	9.67212	4.29572	20.8033	4.82206
	ENSG00000233589.1	RP4-694A7.2	3.52648	0.464412	1.07272	1.57931	0.931717	0.361207	1.51683	0.373913
	ENSG00000234264.1	RP4-694A7.4	0.262646	0.326605	0.242422	0.0287378	0.329471	0.0722994	0.15915	0.0350825
	ENSG00000225167.1	RP4-694A7.3	0	0	0	0	0	0	0	0
	ENSG00000223883.1	RP11-424D14.1	0	0	0	0	0	0	0	0
	ENSG00000235446.1	RP11-74K19.1	0	0	0	0	0	0	0	0
	ENSG00000229639.1	RP3-380B4.1	0	0	0	0	0	0	0	0.0955193
	ENSG00000033122.14	LRRC7	0.0385979	0.0131972	0.0294534	0.0488817	0.0373195	0.018085	0.0391973	0.0789799
	ENSG00000270615.1	RP11-379C1.1	0	0	0	0.0123829	0	0	0	0
	ENSG00000240692.2	RN7SL538P	0	0	0	0	0	0	0	0
	ENSG00000229359.2	PIN1P1	0	0	0	0.0359799	0	0	0.0076637	0.0146412
	ENSG00000237919.1	RP11-181B18.1	0.0124362	0.0095167	0	0	0	0	0	0
	ENSG00000066557.5	LRRC40	7.44558	10.8087	7.30368	12.4631	15.157	8.57079	19.0589	12.6334
	ENSG00000244389.2	RN7SL242P	0	0	0	0	0	0	0	0
	ENSG00000116754.9	SRSF11	20.8262	15.0066	30.2267	42.2638	35.4902	29.1573	38.2725	30.0804
	ENSG00000228988.1	RP4-677H15.4	0.0447921	0	0	0.0392079	0	0	0	0.0319094
	ENSG00000118454.8	ANKRD13C	7.46409	3.12778	6.52249	7.62344	3.93921	6.28845	10.2295	3.88764
	ENSG00000197568.9	HHLA3	2.98172	0.628118	1.37827	5.0147	1.3385	7.13193	5.5905	2.70292
	ENSG00000226088.1	RP11-180O5.2	3.2396	0.0953491	0.244093	0.124647	0.0808893	0.313591	0.132749	0.164847
	ENSG00000116761.7	CTH	5.50333	1.18425	2.18254	22.8169	1.41615	3.14343	5.192	4.95652
	ENSG00000271992.1	RP11-42O15.3	0.549088	0.0504222	0.0926731	1.88408	0	0.386942	0.442259	0.281639
	ENSG00000233020.1	RP11-42O15.2	0.0423371	0.0404976	0	0.0555884	0.0240493	0.031078	0.071042	0
	ENSG00000237033.2	CASP3P1	0	0	0.0354562	0	0.0254578	0	0	0.0119726
	ENSG00000229051.1	RP5-952N6.1	0	0	0	0.0085897	0	0	0	0
	ENSG00000226208.1	RP11-99H8.1	0	0	0	0	0	0	0	0
	ENSG00000050628.16	PTGER3	0.0041429	0.005548	0.0043701	0.0453299	0.0023533	0.0136851	0.0061794	0.0059027
	ENSG00000235782.1	RP3-333A15.1	0	0	0	0.0239226	0	0	0	0
	ENSG00000269933.1	RP3-333A15.2	0	0	0	0	0	0	0	0.0224694
	ENSG00000235079.1	ZRANB2-AS1	0.0747081	0.0714621	0.157612	0	0.198041	0.438722	0.250721	0.266106
	ENSG00000132485.8	ZRANB2	22.1371	21.3854	21.8784	35.1936	36.4325	32.8777	30.1535	45.1219
	ENSG00000207721.1	MIR186	0	0	0	0.833396	0	0.174724	0	0
	ENSG00000229956.5	ZRANB2-AS2	0.0160928	0.0292478	0.0190974	0.211297	0.0152356	0.0236262	0.0300042	0.108911
	ENSG00000264239.1	AL360297.1	0	0	0	0	0	0	0	0
	ENSG00000237726.1	RP11-386O9.2	0	0	0	0	0	0	0.0147357	0.0140759
	ENSG00000226324.1	RP11-115M14.1	0	0	0	0	0	0	0	0
	ENSG00000172260.9	NEGR1	0.158633	0.0030655	0.0709902	0.0266491	0.0018204	0.0247007	0.0089625	0.522235
	ENSG00000231985.1	RP11-82L20.1	0	0	0	0	0	0	0	0
	ENSG00000271618.1	RP11-175G14.2	0	0	0	0	0	0	0	0.0400621
	ENSG00000228853.1	NEGR1-IT1	0	0	0	0	0	0	0	0
	ENSG00000233994.2	GDI2P2	0.319844	0.463751	0.568233	0.854642	0.458993	0.815569	0.351523	0.719537
	ENSG00000227207.2	RPL31P12	0.114358	0.131267	0	0.100101	0	0	0	0.142567
	ENSG00000212366.1	RNU6-1246P	0	0	0	0	0	0	0	0
	ENSG00000225087.1	RP4-660H19.1	0	0.0156959	0	0	0.99423	0	0	0
	ENSG00000227016.2	RP11-262K1.1	0	0	0	0	0.0130723	0	0	0
	ENSG00000229636.2	KRT8P21	0.0274581	0.0525301	0.0579285	0	0.0155974	0.010078	0.0051194	0
	ENSG00000251825.1	RN7SKP19	0	0	0	0	0	0	0	0
	ENSG00000233973.1	RP4-598G3.1	0.0022096	0.0033818	0	0.0038683	0.0066942	0	0	0
	ENSG00000223479.3	RP4-788P17.1	0	0	0	0	0	0	0	0.0178054
	ENSG00000200601.1	RNA5SP50	0	0	0	0	0	0	0	0
	ENSG00000252005.1	RNU4ATAC8P	0	0	0	0	0	0	0	0
	ENSG00000162620.11	LRRIQ3	0.0653637	0.103698	0.0571773	0.0502374	0.326014	0.0140432	0.0475581	0.202158
	ENSG00000254685.2	FPGT	1.30332	1.27261	2.69541	2.29802	2.56863	3.68283	4.69098	2.71053
	ENSG00000116783.10	TNNI3K	0	0	0	0.11135	0.0080289	0	0.0494114	0.162365
	ENSG00000237324.2	RP11-439H8.4	0	0	0	0	0	0	0	0
	ENSG00000233894.1	RP4-650F12.2	0	0	0	0.376179	0	0	0	0
	ENSG00000162621.5	LRRC53	0	0	0	0	0	0	0.001978	0
	ENSG00000178965.9	C1orf173	0	0	0	0.0066536	0.0009595	0.0167392	0.0113376	0.0207575
	ENSG00000234497.1	RP4-612J11.1	0	0	0	0	0	0	0	0.0878471
	ENSG00000272864.1	RP11-17E13.2	0	0.0554495	0.0191087	0	0.0411605	0.292546	0.135099	0.0903348
	ENSG00000116791.9	CRYZ	4.28511	8.65766	11.1606	10.2804	17.7722	9.92187	25.1887	10.1686
	ENSG00000162623.11	TYW3	3.3154	7.3507	7.60876	6.26452	10.688	5.18455	16.6775	7.40338
	ENSG00000229943.1	RP11-93N20.1	0	0	0	0	0	0	0	0
	ENSG00000261213.1	RP11-510C10.4	0	0	0	0.0127078	0	0.0106569	0	0
	ENSG00000224127.1	RP11-510C10.2	0	0.0116899	0	0	0	0.0224272	0	0.0108825
	ENSG00000162624.10	LHX8	0.0103961	0	0.0054832	0	0	0.0152628	0.0038766	0.0111092
	ENSG00000224149.1	RP11-510C10.3	0	0.0092361	0	0	0	0.0088598	0	0
	ENSG00000206999.1	RNU6-622P	0	0	0	0	0	0	0	0
	ENSG00000137968.12	SLC44A5	0.301506	0.220801	0.526655	3.67214	2.57087	3.37222	0.234529	0.362602
	ENSG00000224493.1	RP11-87O11.1	0	0	0	0	0	0	0	0
	ENSG00000252338.1	RNU6-503P	0	0	0	0	0	0	0	0
	ENSG00000213579.3	RP4-595K12.1	0.134376	0.188522	0.118123	0.0392079	0.0678502	0.0328802	0.0334051	0.335049
	ENSG00000230863.2	RP4-595K12.2	0.0275876	0.105556	0	0.120741	0.428339	0.060753	0.0102872	0.088439
	ENSG00000178193.5	RP4-682C21.5	0	0	0	0	0.0096177	0	0	0
	ENSG00000117054.9	ACADM	6.48178	12.9962	12.1213	4.0541	27.5374	14.1021	25.8162	26.2975
	ENSG00000181227.2	RP4-682C21.2	0.429283	0.42648	0.722939	0.42191	0.912658	0.409103	0.696468	1.13742
	ENSG00000137955.11	RABGGTB	10.8801	14.7069	18.8258	24.7691	25.2719	13.1701	28.5939	16.2334
	ENSG00000057468.6	MSH4	0.0689437	0.0047962	0.386767	0.735154	0.0213616	0	0.315513	0.0357198
	ENSG00000266832.1	AL445464.1	0	0	0	0	0	0	0	0
	ENSG00000154007.6	ASB17	0	0	0	0	0	0	0	0
	ENSG00000225605.1	RP11-550H2.1	0	0	0	0	0	0.0407215	0	0
	ENSG00000230027.1	RP11-550H2.2	0	0	0	0	0	0	0	0
	ENSG00000184005.9	ST6GALNAC3	0.0155827	0.023849	0.4468	0.00496	0.0010729	0.008319	0.0570499	1.81652
	ENSG00000223905.1	RP11-335E14.1	0	0	0	0	0	0	0	0
	ENSG00000272855.1	RP5-1102E8.3	0	0	0.0233184	0	0	0	0	0.110236
	ENSG00000226415.1	TPI1P1	5.39044	12.3749	6.24753	5.82932	9.12656	5.54969	11.4292	21.8739
	ENSG00000264686.1	AC104458.1	0	0	0	0	0	0	0.074834	0
	ENSG00000199921.1	RNU6-161P	0	0	0	0	0	0	0	0
	ENSG00000237552.1	RP11-415A20.1	0	0	0	0	0	0.0335407	0	0
	ENSG00000117069.10	ST6GALNAC5	0.532998	0.281101	6.2327	0.0378283	0.456421	0.0140992	0.0143243	0.0085518
	ENSG00000221720.2	AC096951.1	0	0	0	0	0	0	0	0
	ENSG00000230498.1	RP4-564M11.2	0.0411871	0.0315181	0.434464	0	0.109182	0	0	0.0146706
	ENSG00000142892.10	PIGK	4.02308	8.31954	8.27406	4.92071	5.50774	4.26829	7.8546	5.25588
	ENSG00000226084.4	RP4-706A16.3	1.9906	8.70813	6.21188	12.0228	2.83943	6.2589	8.7836	22.4412
	ENSG00000228187.1	RP11-363H12.1	0.0358494	0.0411501	0.0378158	0.0627601	0.0543039	0.0263156	0.0401037	0.191541
	ENSG00000154027.14	AK5	0.0584571	0.674841	0.336507	0.0526312	0.0151799	0.0465892	0.0112104	0.021417
	ENSG00000233099.1	RP11-375A5.1	0	0	0.0859132	0	0	0	0	0
	ENSG00000221664.1	AC095030.1	0	0	0	0	0	0	0	0
	ENSG00000251767.1	RNU7-8P	0	0	0	0	0	0	0	0
	ENSG00000036549.8	ZZZ3	4.09377	4.66387	2.44981	8.70439	6.0368	4.64565	9.00495	5.15119
	ENSG00000251785.1	RNA5SP20	0	0	0	0	0	0	0	0
	ENSG00000243437.2	RN7SL370P	0.0349318	0	0	0	0	0	0	0
	ENSG00000077254.10	USP33	11.54	12.8822	4.78577	16.3295	13.2338	12.9395	19.1055	14.4711
	ENSG00000232672.1	RP4-706L14.2	0	0	0.0107964	0.053754	0.0077519	0.0150262	0	0.0072913
	ENSG00000180488.10	FAM73A	2.8387	2.25655	1.26588	2.88831	2.05247	0.882284	5.92941	3.24546
	ENSG00000222849.1	RNA5SP21	0	0	0	0	0	0	0	0
	ENSG00000219201.3	RP11-181C21.4	0.73435	1.03962	0.7359	0.964198	0.875998	0.619916	1.24594	1.02013
	ENSG00000235613.2	NSRP1P1	0.0362729	0.0971513	0.0892793	0.497428	0.0091576	0.017751	0.0991893	0.0732146
	ENSG00000232015.2	RP11-181C21.6	0	0.280837	0.129041	0.428319	0.123536	0	0	0.029049
	ENSG00000235927.2	NEXN-AS1	0.0788656	0.0402341	0.0231088	0.130396	0.0265476	0	0.0196055	1.26412
	ENSG00000162614.14	NEXN	1.70799	0.555633	0.0790447	0.199039	0.266159	0.110013	0.158019	9.51128
	ENSG00000162613.12	FUBP1	18.819	21.8283	13.0411	22.6426	44.663	30.986	39.6122	41.3929
	ENSG00000162616.8	DNAJB4	2.4227	3.15404	1.15686	2.00701	2.06299	1.75205	5.12786	4.59323
	ENSG00000273338.1	RP11-386I14.4	0.587656	1.79879	0.258288	1.80037	0.890169	0.0718958	0.657393	1.11637
	ENSG00000213561.4	RP11-386I14.2	0.0133616	0	0	0.0467833	0	0.039233	0.0199297	0
	ENSG00000137960.5	GIPC2	0.260145	0.0120651	0.0083156	0.0092005	0.117423	11.0025	0.047033	0.0168477
	ENSG00000251958.1	RNU6-1102P	0	0	0	0	0	0	0	0
	ENSG00000213560.4	RP11-386I14.3	0.11045	0.366256	0.0970901	0.128907	0.0139422	0.162154	0.0274571	0.904857
	ENSG00000202263.1	RNA5SP22	0	0	0	0	0	0	0	0
	ENSG00000233333.2	RNFT1P2	0	0	0	0	0	0.138948	0	0.173373
	ENSG00000237413.1	RP11-183M13.1	0	0	0	0	0	0	0	0.555444
	ENSG00000122420.5	PTGFR	0	0.0182763	0.0045806	0.0760204	0	0.0159379	0.0016192	0.0572292
	ENSG00000227556.1	RP11-472F19.1	0	0	0	0	0	0	0	0
	ENSG00000212308.1	RNA5SP23	0	0	0	0	0	0	0	0
	ENSG00000137959.11	IFI44L	13.0807	0.0107981	0.367158	0.123516	0.0071249	0.0552435	0.0280628	0.0212216
	ENSG00000137965.6	IFI44	58.8047	0.072702	5.10334	0.281468	0.0221403	0.257501	0.136256	0.692427
	ENSG00000238015.2	RP4-641G12.3	0.193113	0	0	0	0	0	0	0
	ENSG00000221683.1	AC104837.1	0	0	0	0	0	0	0	0
	ENSG00000235400.1	RP4-641G12.4	0.045145	0.0345468	0.0748334	0.0564524	0.0390769	0.0378733	0.0288585	0.119454
	ENSG00000162618.8	ELTD1	0	0.0044413	0	0.0304814	0	0.0340827	0.0021642	0.0062018
	ENSG00000230787.1	PSAT1P3	0.0829118	0.0845967	0.038871	0.645113	0.132571	0.0405749	0.116798	0.53159
	ENSG00000266388.1	AC093430.1	0	0	0	0	0	0	0	0
	ENSG00000235011.2	RP4-726F1.1	0	0	0	0	0	0	0	0
	ENSG00000232676.1	ADH5P2	0	0.0069682	0	0.0478239	0	0.0534741	0.013582	0.0194608
	ENSG00000235756.2	RP11-339A11.1	0	0	0	0	0	0	0	0
	ENSG00000260322.1	RP11-339A11.2	0	0	0	0	0	0	0	0
	ENSG00000236407.1	HMGB1P18	0	0	0	0	0	0	0	0
	ENSG00000266033.1	AL606519.1	0	0	0	0	0	0	0	0
	ENSG00000225598.1	RP11-339D23.1	0	0	0	0	0	0	0	0.0251424
	ENSG00000213559.4	HNRNPA1P64	0.0222017	0.0169897	0	0.0971692	0.0084077	0.0325949	0	0.134438
	ENSG00000227062.2	RP11-115A15.4	0	0	0	0	0	0	0	0
	ENSG00000234108.1	RP11-115A15.2	0	0	0	0.0541329	0	0.136189	0	0
	ENSG00000224326.1	RP11-115A15.1	0	0	0	0	0	0	0	0
	ENSG00000234184.1	RP5-887A10.1	0	0	0.0152277	1.61742	0	0	0	0
[truncated: 54,204 more rows]
