# Supplementary material for: Mitochondrial, metabolic and bioenergetic adaptations drive plasticity of colorectal cancer cells and shape their chemosensitivity
Source: Cell Death Dis. 2025 Apr 5;16(1):253. doi: 10.1038/s41419-025-07596-y (PMC11971274; doi:10.1038/s41419-025-07596-y)
Supplement: Supplementary file 3 — Dataset 2 [file 41419_2025_7596_MOESM3_ESM.xlsx]

## Sheet: Proteomics
	Name	SW480 R1	SW480 R2	SW480 R3	SW620 R1	SW620 R2	SW620 R3	LS123 R1	LS123 R2	LS123 R3	SW1417 R1	SW1417 R2	SW1417 R3	SW48 R1	SW48 R2	SW48 R3	COLO-320 R1	COLO-320 R2	COLO-320 R3	HCT-15 R1	HCT-15 R2	HCT-15 R3	SW403 R1	SW403 R2	SW403 R3
	SDHA	25.673	25.7208	25.7932	25.5284	25.8615	25.7045	25.7438	25.3342	26.0585	24.9411	24.7705	25.2642	24.663	24.5933	24.3323	24.9632	24.8405	25.1519	25.9073	26.2484	26.7865	24.4928	24.571	24.9772
	HK1	24.8421	22.392	23.9047	22.2057	22.2517	22.4682	23.5597	24.2587	24.7603	23.4606	23.7554	24.6441	25.5048	23.9274	23.794	14.3674	16.056	20.1495	24.4422	24.7581	25.4523	23.017	22.8743	22.6349
	VDAC2	26.1178	26.3869	26.207	26.4869	27.1355	27.0253	27.1752	26.5461	26.818	26.5905	27.3791	26.379	27.4626	27.4306	27.4552	26.655	26.6789	26.5789	26.9443	26.965	26.8538	26.1588	25.8336	26.0844
	PSAP	20.5563	20.7662	19.2726	20.7019	24.773	22.8092	23.8843	23.496	23.9464	24.1429	24.7569	23.2526	23.6598	24.2949	23.5058	22.1452	22.6092	23.5949	20.0228	20.0251	19.6647	17.7515	17.3593	16.8491
	PPIF	14.6978	14.4701	14.0685	17.6091	14.717	14.0892	15.122	15.8684	16.9101	15.5629	15.9247	13.9122	15.2463	15.5358	15.5072	15.268	16.4885	14.9409	14.5514	15.0603	13.6247	13.8256	14.7312	14.6795
	NNT	22.8265	22.8302	23.0899	24.0876	23.6246	23.4524	22.7696	22.7132	22.9636	22.7558	23.2936	23.4258	24.346	24.2347	24.5094	22.4425	22.0494	21.9469	23.8505	23.6304	23.6289	22.3163	22.1251	22.3712
	SLC16A1	28.9097	29.5321	27.3242	27.3528	27.7026	28.8981	28.2733	26.7928	26.7036	24.3511	26.1091	16.8075	26.4137	26.7071	25.9253	26.0617	30.6081	28.4438	28.3765	30.0661	27.03	28.6665	29.1303	28.5551
	BCKDHA	15.5465	16.4844	11.2055	17.1497	18.8913	14.2914	17.3195	20.1255	22.5888	21.4748	14.4011	14.4565	13.0974	17.1587	12.9802	16.4634	19.3936	16.3979	12.8069	15.9072	14.5222	17.0857	21.7701	19.6456
	TIMM50	16.7121	17.4349	19.6238	20.6163	17.7515	22.0894	18.3229	14.6415	16.4574	19.4424	19.7782	19.4646	15.5988	13.7563	13.8813	16.4879	16.6718	16.1543	14.0809	16.1043	18.4836	14.9191	14.8558	17.8548
	CNP	24.7834	25.942	26.0598	23.1108	25.1144	23.6221	25.5261	24.6533	24.8474	23.654	25.4634	27.1803	21.2794	21.623	22.4795	27.2155	23.9707	23.6133	22.5978	21.0349	21.7304	22.0415	20.5411	21.3233
	VAT1	20.4563	21.8274	21.0935	20.2025	19.9196	20.8416	21.2651	17.9879	21.5774	18.4709	18.3251	15.3346	22.2954	22.268	20.8001	20.2721	21.8161	20.1577	16.231	19.1428	20.0368	15.1728	16.1809	18.4349
	CCDC51	14.4408	15.2316	13.5639	28.6021	25.1859	25.6251	13.5725	15.5508	14.1131	28.5658	25.9896	24.3797	13.4494	15.076	14.711	18.674	19.9649	15.8942	18.742	19.2329	17.0432	21.2737	23.2615	21.8284
	CHDH	14.7439	14.2357	14.2568	22.2157	21.1953	21.5162	16.2074	17.8181	15.8597	21.7869	21.4678	21.4124	22.5001	22.6441	23.194	14.3058	14.5881	14.3425	15.3526	14.4811	13.4027	22.4674	22.5164	21.2564
	CTSB	26.553	26.0645	26.0589	24.6736	24.1746	23.1961	23.1681	23.4141	25.3568	23.5481	22.3393	23.7723	25.2582	25.3261	24.4701	22.9812	23.4036	24.0794	23.3763	24.391	25.1335	19.848	20.8093	21.2491
	DLAT	21.1756	21.1371	21.3614	21.9208	21.3052	21.7257	22.959	23.171	22.6026	21.1487	21.2912	21.2319	22.1653	22.0672	22.3939	21.4802	21.387	21.1479	21.618	21.3363	21.1205	21.6861	21.5733	21.4316
	MRPL55	15.117	16.886	17.0271	16.3586	18.9982	20.2241	17.8705	16.4003	14.7699	13.9574	13.33	15.949	14.0619	14.3874	14.7871	18.2445	15.3088	14.6248	14.4382	13.5525	15.2456	16.8667	15.7674	16.3
	HSPD1	28.1158	28.0991	28.0919	28.3231	27.8912	27.7769	26.9289	27.3305	26.9602	27.5409	27.6621	27.6622	28.2792	28.3853	28.6239	28.157	27.9867	27.6758	28.3185	27.9864	27.6445	27.3833	27.3471	27.1181
	NDUFB3	22.6156	22.7969	23.3856	22.7418	22.6689	23.7418	20.509	21.0173	17.0924	21.058	24.6904	22.0869	21.9259	21.4926	23.9169	23.148	21.9898	21.2299	22.7743	19.852	17.765	21.4058	19.0934	17.9462
	BCS1L	16.8739	16.5648	18.2414	13.868	22.5443	23.8238	16.8479	11.6417	14.7468	21.4644	21.2124	25.1188	19.4559	17.1993	15.32	15.319	14.6198	21.7343	14.5754	16.6469	22.7042	20.3854	18.6813	21.5784
	ACSL3	25.2141	25.1814	25.143	24.8385	24.3702	24.3837	25.679	26.3585	25.6873	24.726	24.2335	24.8066	23.9982	24.214	24.3653	24.3167	24.0963	23.7686	25.4571	25.1326	24.9011	24.5676	24.7148	24.2926
	MDH2	26.842	26.9547	26.9732	27.0225	26.8721	27.1036	27.1302	27.1166	27.0549	27.4776	27.0295	27.4365	27.2297	27.287	27.2086	26.9614	26.861	26.6891	26.4992	26.6162	26.8125	26.8555	27.0077	27.0499
	RDH13	16.005	17.5193	18.5734	23.9171	18.3082	18.6319	19.6584	19.4887	20.0863	19.3885	20.9569	21.854	23.4332	23.7086	25.5301	22.4673	19.4271	15.0907	23.0149	21.9255	21.4399	21.866	21.6739	23.2155
	CYB5R3	21.2048	20.8264	19.9062	19.2589	19.9569	16.8031	20.2341	21.1465	23.3232	21.1142	20.9035	21.6503	18.0576	18.8296	18.049	21.0022	20.9909	21.441	21.5519	21.8038	21.5789	19.2892	19.9612	19.8779
	FTH1	21.9497	21.0105	23.009	20.9851	15.4188	21.0193	19.627	22.1245	14.9457	22.9158	23.3016	21.4898	14.2539	13.0591	15.9234	14.3662	15.2593	13.611	19.2344	16.8768	14.3271	17.6488	16.8496	14.441
	MRPL49	16.1127	15.6972	16.7052	15.0428	14.6079	16.8503	17.9663	17.9029	16.2457	17.5566	16.9845	17.6653	14.811	14.0213	14.4042	16.6934	16.9526	17.7773	14.304	14.1876	14.7448	15.6727	15.3931	15.1704
	CPT1A	27.7449	26.3555	26.4093	27.9208	26.1518	27.2981	16.787	21.2396	15.8107	28.3826	25.6515	27.6553	24.3289	24.8524	25.7262	14.0391	14.5661	14.6311	26.6272	24.6878	22.8791	28.5461	29.1116	25.6114
	NDUFS8	20.3785	19.2618	17.5232	19.7434	23.1286	21.3213	20.3488	22.5674	20.856	21.096	19.8726	18.8791	18.4424	19.3	18.3767	16.6351	18.5856	20.4044	21.702	21.3351	19.8968	16.9971	17.3971	14.8349
	NDUFC2	17.1442	18.8706	16.3683	23.0872	25.5925	24.6269	25.5311	24.6351	25.1322	26.4938	25.4192	23.0446	22.8677	24.4795	23.1806	24.265	24.8753	22.6351	17.3571	18.3549	17.6948	24.0414	24.7908	24.5688
	DLST	18.8635	19.8046	18.8181	19.2956	18.0875	18.5831	19.9714	18.9775	21.025	23.2372	20.9758	20.2843	17.0961	17.7696	16.3041	19.7594	20.9906	19.0383	16.46	18.7435	19.2215	12.9301	14.7133	15.5929
	SPTLC2	21.616	21.8739	19.7088	13.5614	16.1973	13.4777	13.5265	14.7251	14.9847	24.5658	23.2413	22.9793	13.7542	15.3191	14.1631	14.1914	14.6572	14.3878	14.6297	14.7382	13.8685	14.3041	15.0883	13.844
	GOT2	23.7201	23.6435	23.5941	24.6215	24.6834	24.2637	24.0947	24.201	24.1537	23.2981	24.1387	23.4693	23.9056	23.8916	24.1562	24.4126	24.3715	24.3678	23.6198	23.2565	22.8042	22.7258	22.4236	22.321
	DLD	24.4847	24.8395	25.0301	25.2189	25.3415	25.594	25.6894	24.9519	25.1149	25.149	26.0148	25.5246	25.9002	25.7185	25.9998	25.7057	25.283	25.0255	24.3878	24.256	24.3742	25.2627	24.8101	25.2849
	NDUFA5	18.8223	18.5862	20.1519	20.1267	20.5177	20.3447	20.5838	17.2367	21.4493	16.0467	19.3741	18.3866	19.1198	17.3892	17.391	19.3744	19.2031	21.2163	16.816	17.9603	19.7899	18.4162	17.3268	20.3088
	MRPL4	13.5631	15.606	14.0673	21.3462	21.1276	21.2056	22.532	21.4494	21.2577	19.1974	19.9809	16.7223	13.6104	14.7592	14.8668	18.0428	17.7364	13.9964	14.8178	14.8856	13.533	14.3046	14.3384	14.5934
	ILF3	25.5631	24.9176	25.3106	25.2172	24.6784	24.7166	25.1625	25.7885	25.5097	23.5256	23.5292	23.8876	24.4425	24.1568	24.3267	25.0713	25.3591	26.0532	26.0706	25.8755	25.7554	24.5548	24.5668	24.2614
	GCDH	14.6003	14.647	13.9891	13.0845	14.6723	15.4796	16.3923	16.3053	15.3226	16.5476	15.3092	14.6069	15.9755	16.1599	15.4966	14.6201	15.742	16.1223	14.7858	15.32	15.3289	14.4345	14.7404	14.0615
	FKBP8	27.1496	26.8879	27.2748	25.0301	26.9283	27.2892	27.2203	27.464	24.9929	24.6176	26.497	25.8342	26.2179	25.7878	26.9243	26.4399	25.7408	26.8608	28.7269	26.9353	26.3298	19.4944	17.8381	16.9472
	MRRF	18.2777	21.3085	19.7266	21.1033	23.8586	22.0014	18.3888	15.98	16.2481	16.9988	21.0834	17.7704	13.215	14.4726	15.5488	22.2847	19.2339	15.6895	18.2748	16.638	15.4901	17.3324	15.3094	16.3703
	MRPS7	19.4411	19.2754	18.6778	19.1233	19.5952	18.6416	18.2026	19.1764	18.3985	17.8709	18.2418	17.5233	17.1893	17.6309	17.8101	18.5603	18.6941	18.5455	16.4809	15.7969	14.7585	16.0841	15.9631	15.069
	ACOX1	25.3466	24.0154	22.5451	24.6652	27.9659	22.2557	17.8756	21.2166	22.6876	24.4328	22.0682	27.0229	16.8108	18.4043	17.0309	20.4879	19.5194	22.1647	25.9064	25.2321	25.536	24.7716	25.7735	24.1394
	COX6C	12.7392	13.3387	17.1585	22.021	16.9094	22.7957	19.0974	18.567	15.0272	16.524	15.3666	20.7923	21.7056	20.0437	22.4616	17.1523	13.6625	12.4216	14.5298	13.158	15.5486	14.6476	13.7013	14.8874
	HRSP12	19.297	20.5859	20.2931	22.2592	20.2865	17.8651	14.2602	12.7239	16.2523	15.2583	18.9392	16.5139	16.7011	17.0789	17.7656	25.0778	23.5749	20.8564	17.5333	17.3859	16.5101	17.1655	16.6573	18.7004
	OCIAD1	23.8684	23.6279	24.1844	24.5649	22.8212	23.6326	23.7	23.7806	23.3059	23.5822	24.6697	23.3979	24.537	24.077	24.7691	24.2772	24.6245	24.1678	23.7874	23.4848	22.7886	24.6299	24.3637	24.3919
	HIBADH	21.1941	20.6215	21.0449	20.9727	19.8258	19.3857	23.5808	25.3961	23.484	23.8015	24.6525	25.2142	17.0804	17.1217	18.3178	20.7351	19.9171	19.8267	19.0658	17.3091	16.1506	21.4454	20.8583	19.7478
	ALDH4A1	13.121	14.0696	16.0458	19.9875	13.5257	16.9817	20.1968	21.0974	17.6744	21.3163	21.8754	23.1449	22.8411	22.4871	25.2005	19.8164	17.2556	13.3092	16.0306	14.0195	13.1863	23.046	22.4736	22.5839
	CS	24.3496	24.5703	24.6896	25.8502	25.4667	25.6194	25.2214	25.1959	25.0159	24.8431	24.9123	25.1884	25.8138	25.8587	26.0822	25.8393	25.3828	24.9499	24.4785	24.2721	24.2961	24.7037	24.6125	24.7162
	SLC25A3	19.6654	21.1149	19.554	21.644	23.1405	22.1171	23.1521	22.6481	23.2587	23.371	22.1796	22.1745	16.7242	18.036	17.2057	23.5875	22.9634	21.1499	22.7289	23.2217	23.2918	21.6241	22.2035	22.3197
	COX6A1	19.3333	17.6968	17.1047	13.1932	20.2758	19.0285	19.6833	18.4987	17.6896	17.1793	21.8723	16.1271	19.4393	18.1665	18.1746	18.9064	21.5635	26.6169	19.912	19.0663	17.7884	21.2725	18.6974	17.5419
	PUS1	17.703	15.3979	18.1585	14.0313	15.6357	21.4989	17.8143	18.3986	14.924	22.0527	15.1595	22.877	16.2305	14.1534	12.8525	14.2258	15.6131	21.4862	17.4194	18.9724	23.5923	19.4035	20.3736	19.432
	MRPL23	14.0016	15.3662	13.8686	15.2214	13.448	14.5669	15.4978	16.8786	15.066	18.0898	13.7871	14.9923	13.5028	15.2531	14.4805	18.3491	18.4094	14.8186	14.1408	14.7986	14.297	16.2653	18.2445	17.1202
	ARMCX3	14.0881	13.7948	15.3535	14.9714	14.9939	17.9703	21.0389	19.4687	18.7684	14.1853	14.4269	14.6242	17.4089	15.948	16.2691	19.1513	19.482	20.9317	13.66	14.0918	15.4846	14.6093	13.9151	14.712
	VARS	20.5212	21.3884	21.6058	24.549	25.1787	26.6567	25.0024	25.1186	22.1496	23.6896	23.574	24.5112	23.1098	23.306	24.2938	27.8924	26.228	25.2762	25.635	24.1922	24.1731	21.9356	21.0087	20.3878
	MRPL14	15.5132	13.5697	14.1535	24.0686	25.1049	17.646	11.1754	15.1902	16.8708	14.8261	17.0671	23.3784	13.5463	14.2262	15.4639	16.1888	11.9913	15.0563	20.8036	17.2168	16.9732	19.3183	18.1522	17.2717
	HSP90AB1	25.2608	25.3061	25.1295	24.7428	24.8575	24.6225	23.5362	23.4584	23.5373	24.0575	24.5809	23.7887	24.0034	24.0453	24.1091	24.6158	24.7728	24.6215	24.8502	24.7769	24.4264	23.7699	23.6463	23.6172
	SLIRP	24.9575	24.6517	24.9091	25.3446	25.1698	25.4073	24.4298	23.9032	25.457	24.7939	23.5235	24.5893	21.4773	21.1932	20.3264	23.8566	24.5058	25.3287	23.8848	25.1819	26.3367	23.2303	23.9966	24.6847
	MTHFD1L	23.177	24.1503	23.4577	25.9606	24.7086	24.2777	23.474	22.8045	24.6818	23.2361	22.3161	22.1374	25.2198	25.9098	25.2122	24.7471	24.6956	22.6958	23.0881	24.2535	24.453	19.2226	20.2642	21.1707
	CLTC	25.5789	25.3393	25.7252	24.2702	24.1599	24.1853	24.644	24.6919	24.6121	23.9163	24.3602	24.639	24.5313	24.262	24.5315	24.3788	24.1583	24.6007	24.7777	24.4974	24.5888	23.8303	23.5443	23.6038
	NDUFA10	19.0961	19.2416	20.819	21.8111	22.2448	23.8794	24.6795	23.515	22.851	21.8584	22.4219	24.6016	23.1969	22.205	22.9863	20.9423	19.2509	20.3319	22.1651	21.5579	23.2103	23.1589	22.0161	22.9181
	AP2M1	18.9054	20.5098	22.0511	22.2815	16.6452	20.8865	16.6782	13.4722	13.0859	16.1638	21.364	14.4895	20.3908	18.9253	21.3697	15.7432	15.942	11.5512	15.144	14.9403	13.1521	14.6905	13.1825	15.3634
	IDH3B	25.1591	24.7302	25.785	25.1385	26.5312	25.7317	25.9324	26.0194	25.9261	24.3554	25.1852	28.1329	26.3832	25.8828	26.5224	22.108	20.1156	22.0333	25.9033	24.6912	25.864	25.8486	24.7284	25.0106
	OXA1L	17.7977	15.7878	18.4522	21.7753	18.3066	22.7174	16.1174	13.3565	13.7624	16.5853	22.5744	14.0239	24.8564	21.2214	22.7355	13.8228	18.3351	20.4002	14.2728	15.2264	13.7372	15.0709	13.3981	14.7674
	C21orf33	16.436	17.6195	17.5981	23.1683	20.8771	23.2173	23.9147	21.7161	24.1889	24.1039	21.3609	21.4796	17.8419	17.8343	16.3736	16.8085	17.8657	15.8653	16.9018	19.9233	21.6302	12.5249	14.3878	16.3237
	MRPL19	15.0557	15.0865	15.137	16.6108	16.0496	16.9351	15.5426	14.9966	14.8625	15.7744	16.508	14.546	14.5804	14.2608	14.3951	13.9433	14.8278	14.4653	14.3804	14.6738	14.1821	14.4405	14.3341	14.4618
	HADH	22.1598	20.9903	19.6767	21.415	21.1429	18.541	16.5324	19.3073	18.9619	21.0363	20.8738	19.5208	18.2066	19.1075	18.8182	20.569	22.1261	22.3034	19.9976	19.4881	17.2241	21.4884	22.2757	20.3365
	FDXR	25.0145	23.5692	23.3533	25.9901	25.135	22.5134	18.6802	21.1196	22.3583	25.0863	23.6723	26.0533	26.2353	26.6944	26.077	23.3341	23.7452	25.0421	24.9924	25.0425	24.8179	23.0993	24.2492	23.4193
	IVD	19.6245	19.3782	21.0762	21.9647	19.1314	20.3658	20.7979	18.2985	21.5594	23.5603	26.0224	24.2393	25.8268	24.1879	24.4885	19.8022	20.4529	20.6992	15.8673	17.2437	18.1417	13.7353	13.465	16.0361
	ACAA2	25.3691	24.8821	22.3691	24.6084	25.437	21.2257	18.5304	21.6934	22.7306	26.3852	23.3538	24.6736	16.2969	18.4745	16.8042	23.3058	24.2236	23.7717	23.2179	23.6336	22.3492	24.8656	26.994	25.1124
	STXBP1	26.6539	26.5036	26.2192	25.3992	25.7847	27.6686	28.1562	27.7081	27.8631	29.3195	25.9616	26.6315	28.6291	28.5626	27.0081	26.5492	28.4786	29.0819	22.1689	24.2444	25.4643	22.3624	23.8349	23.7842
	PUF60	18.2304	18.7242	19.9263	20.2223	19.8959	22.2958	20.7924	19.6223	19.5908	18.5659	16.1331	19.8769	17.1229	16.5916	16.2472	21.7629	20.6174	20.9737	19.9274	20.7892	23.3895	19.6122	19.9589	21.0625
	PON2	24.0781	24.8642	21.269	14.2697	21.6166	14.7971	13.2351	14.9125	15.0887	21.5822	22.6451	22.3823	15.9832	18.6723	17.8895	15.4154	13.7103	14.1107	19.0646	17.0581	15.3545	24.2727	23.4837	21.4876
	ACO2	23.9761	24.1282	24.2492	24.1879	24.462	23.7464	22.9676	22.5414	23.2403	22.767	23.9322	23.7777	24.6085	24.5307	24.7993	23.7502	23.1037	23.1468	24.1289	23.8174	23.8579	23.103	22.6266	23.0951
	ABCB7	17.0992	15.8529	17.4313	20.0513	20.59	24.6738	20.3714	19.4334	17.6721	21.774	20.6049	20.5771	17.7539	15.9356	15.6957	16.852	18.9913	21.8937	18.3673	19.3878	20.7923	16.1826	15.9851	15.8554
	FXN	19.0146	22.101	20.444	21.4998	23.1956	19.0696	21.0339	20.6165	21.6305	18.7811	20.4564	22.4356	12.5566	14.9121	15.7677	25.9981	20.6056	16.5419	18.6692	16.4729	16.1887	14.8149	13.7743	14.6472
	ETFA	22.1423	22.2453	21.9909	22.9365	22.6591	22.1944	22.4302	22.6871	22.7524	22.1589	22.3752	22.0196	21.762	22.0058	22.0819	22.4525	22.3867	21.8985	21.6147	21.4573	21.0321	22.6601	22.72	22.6003
	ACADSB	14.9682	14.0623	14.2059	24.5175	23.0437	21.4005	18.9718	19.5138	21.6196	23.9684	24.8676	24.3073	23.741	23.5441	23.381	21.7938	22.5675	23.1113	17.4809	17.8818	17.3983	19.6129	20.0602	20.4036
	HSD17B10	20.1894	20.2438	20.4149	20.5128	19.8582	20.4972	19.6317	20.0491	18.7124	20.327	20.7194	20.2753	20.1711	20.1363	20.7578	20.5293	20.3334	19.7845	19.7194	19.0357	18.4278	18.7012	18.3725	17.9203
	NDUFS4	18.1216	17.811	17.4022	19.7803	19.6	19.9592	14.6018	14.1168	14.5178	18.3515	19.3698	15.957	16.6308	16.3399	16.0888	18.406	20.4228	20.416	14.2747	14.9911	13.9706	14.3606	14.4804	14.3954
	FH	22.0646	21.6624	21.7709	22.0224	21.662	21.7122	22.3626	23.2646	22.4352	21.9118	21.4352	22.0422	21.9687	22.0023	22.1557	22.0241	22.0984	22.3532	22.0951	21.7309	21.4788	22.0795	22.1879	21.5747
	HSD17B4	24.6367	24.3089	24.5226	24.5459	24.2306	24.5464	24.3133	24.5867	24.4157	24.203	23.7501	24.1392	24.9961	24.8356	24.765	25.2942	25.599	25.9845	25.4145	25.5438	25.6712	26.3707	26.555	26.4089
	SURF1	14.6954	14.6562	13.8848	14.6253	14.2352	14.3759	19.0536	19.6742	21.2	19.3742	14.0799	17.4861	14.6005	15.4348	13.201	13.6679	14.7891	14.7794	14.8714	17.3162	19.0246	17.8692	20.5027	20.5069
	TAP1	14.3948	15.2455	13.5961	13.3315	13.7689	16.136	19.5688	20.9638	17.0268	18.5922	14.3905	14.0604	15.6775	17.0119	16.2215	14.2033	15.5706	13.4625	15.9549	16.3543	15.4683	14.233	15.6143	13.3891
	ETHE1	18.9191	19.4924	18.4962	14.2556	16.8183	17.344	23.3773	22.6783	22.0947	22.6642	21.4311	20.7618	18.6979	19.1225	18.2383	13.9008	14.6055	14.7301	17.1614	17.8337	18.1629	21.3445	21.5496	21.1856
	NDUFAF2	13.5457	16.4172	13.2735	14.169	18.9474	15.3937	14.5058	13.2097	15.5209	15.2654	13.2884	14.6826	15.1338	17.8272	15.963	20.3376	18.0931	15.584	15.1068	15.8619	16.7829	13.6962	14.4543	15.0859
	DIABLO	20.6828	22.3604	22.4113	17.5791	21.745	24.6147	20.8562	17.0628	15.0899	24.0335	27.2995	23.0807	14.7198	13.8444	14.6721	18.4708	18.0801	18.0282	18.7131	18.1602	18.4287	19.3099	16.7546	17.5843
	MICU2	15.8013	13.4751	13.9599	19.2194	20.4838	19.0082	17.9721	20.2254	19.0913	13.6901	14.5499	14.9964	14.7203	14.086	14.43	14.9272	15.9591	19.49	15.4968	14.2776	13.462	15.3672	14.7797	13.0895
	GPD2	23.3358	23.6172	23.5518	22.988	23.7919	23.4233	23.3537	23.4134	23.078	24.3167	24.2531	25.2266	23.8755	24.0988	24.2333	21.2367	20.3179	20.3251	23.5688	23.0879	23.3511	22.8579	22.5656	22.5019
	HIBCH	18.3248	19.22	21.9315	23.5523	16.7608	20.7337	15.3659	13.1329	14.7376	19.7527	20.028	21.1807	17.9672	16.5212	17.6273	25.4698	24.2493	21.5786	13.0976	14.2407	15.8981	19.8849	20.2326	23.2358
	OAT	23.6771	24.4521	24.3513	24.8715	25.6058	25.1124	23.6516	21.7942	23.6327	22.2154	23.9552	22.5399	20.1567	20.0092	19.9691	22.7892	22.3338	21.8934	24.4829	24.8896	25.2433	21.737	21.1962	22.5449
	ACAT1	24.366	24.1957	24.5034	25.2773	24.3843	24.7417	25.189	25.1261	25.4176	24.8193	24.824	24.7511	25.5856	25.3502	25.3865	24.3624	24.6214	24.592	24.6355	24.8813	24.943	24.4878	24.6474	24.8702
	MPST	18.7973	14.9402	15.0681	21.804	21.179	19.1806	15.3062	20.688	20.7796	20.8216	13.9336	21.0205	14.9761	15.2646	12.9957	13.4008	15.9981	20.86	13.2113	14.454	15.5711	17.8998	21.1184	18.357
	AKAP1	20.1174	20.9051	20.5001	24.3758	24.4085	25.2362	24.7316	24.1354	22.9194	23.7757	25.1103	22.5074	19.9255	20.0611	20.6648	25.4984	25.5637	24.0816	21.7954	21.2925	20.2154	26.2213	25.5961	25.4208
	CLPB	20.1333	19.6596	21.2257	22.7159	20.7059	17.8318	15.2282	16.8984	18.7085	14.6533	14.3207	21.4409	20.6176	20.7704	21.6095	16.926	12.8155	13.4949	20.2963	18.782	20.476	20.3456	20.2463	21.152
	CPT2	18.2556	16.8443	15.4798	22.3754	22.8298	21.4031	14.9492	19.4499	16.1678	16.0678	12.6593	14.5093	16.1881	17.5399	17.0485	13.3878	14.5835	15.265	22.9146	21.8901	20.1591	23.8121	25.1225	21.5955
	MCCC2	20.1518	18.3538	20.4702	23.0617	22.3734	22.0839	21.2475	21.3499	22.4047	19.4092	21.3097	22.9913	23.7042	22.0516	22.8252	18.4795	18.147	21.3826	14.4735	13.9025	14.8604	22.4978	21.5331	22.229
	SND1	27.55	27.1864	27.3986	26.6649	26.6389	26.7212	25.7198	26.0617	25.6989	26.2501	26.279	26.4744	26.5086	26.3335	26.4547	26.4061	26.5432	27.0536	26.5289	26.3325	26.2737	26.2442	26.1519	25.8988
	AK2	24.7148	24.5599	24.6806	25.7646	25.2754	25.289	25.0777	25.2386	25.3093	25.0219	25.0757	25.0401	25.9786	25.9037	25.9677	25.1892	25.3115	25.3085	25.467	25.4769	25.3735	25.824	25.8984	25.8922
	ALDH7A1	24.5397	22.8104	22.9027	21.7618	24.3584	21.789	23.2322	27.0773	22.826	20.8875	22.6732	24.3332	22.8925	23.1355	24.8884	20.3628	18.8464	21.4966	20.4577	16.4516	14.5181	22.2165	20.3128	17.1591
	PCCA	20.4397	15.48	17.2874	18.7649	23.3937	19.54	19.0613	21.7528	20.1633	15.8412	23.0948	20.7062	22.1608	19.6228	21.6857	16.3849	17.8662	26.6969	21.0023	17.1673	14.9631	29.1469	25.3633	22.9005
	VDAC1	26.1401	26.2574	26.0891	26.1759	25.7103	25.839	26.7595	26.9303	26.7451	26.1954	25.9858	25.6788	25.4482	25.6091	25.607	26.1213	26.2779	25.7458	25.9593	26.0105	25.7292	25.7565	25.9548	25.8206
	CLIC1	19.2432	21.0351	21.2532	21.4059	21.9986	24.176	25.3036	22.2361	23.874	24.6474	22.7698	24.3139	24.2935	24.2065	23.2164	15.396	14.487	13.3533	18.4796	20.402	23.0677	22.801	23.2966	25.4613
	ME2	17.3122	16.6715	16.5858	22.7531	22.9346	22.1846	21.1809	21.6329	22.2097	21.8714	21.8855	21.7541	23.2328	23.1525	22.8622	22.166	22.8499	23.7267	23.406	23.6123	23.4514	22.6738	22.896	22.678
	HCFC1	21.2241	22.2653	19.7885	15.4725	13.9282	13.8357	19.3374	21.538	20.9161	21.0699	14.7289	16.4883	13.4635	15.9087	13.8642	25.9277	27.1388	23.7036	13.3805	15.1654	14.6904	12.6792	16.0451	14.5121
	HARS2	19.0017	19.4342	19.7579	21.8429	20.5597	21.8519	17.844	17.1764	15.4464	15.936	19.5668	15.1496	14.2105	13.6715	15.3543	14.8274	14.9842	13.4248	15.9488	14.6463	12.6412	15.439	13.9467	13.8507
	TPP1	24.2069	25.2574	22.8392	21.0754	21.3511	18.5323	18.6617	19.6907	21.3215	24.2543	21.9505	22.1513	16.8183	18.9463	17.4991	23.9504	24.0386	21.5895	23.9143	24.8178	24.0564	19.0501	20.8577	20.3945
	MUT	18.1443	17.0957	19.5835	19.8384	13.9947	14.7847	17.8909	17.5593	19.5514	12.6067	15.7032	14.9265	17.4913	15.7975	17.3729	14.569	14.4636	14.2039	14.6024	14.4614	14.1726	14.1015	13.6993	15.4356
	NDUFA6	17.0133	18.2576	17.3447	13.8633	18.4965	19.5668	16.3821	14.3909	12.4634	16.7908	18.2446	15.4596	14.3328	14.4	14.5037	22.2672	22.1412	22.284	14.8116	14.2723	14.1524	19.0689	17.4888	17.2276
	PDHB	24.9443	24.8288	24.8696	24.8498	24.5432	24.1607	24.0388	24.1319	24.313	24.1616	24.9362	24.3554	24.8169	24.7573	24.9974	24.4256	24.4291	24.3685	24.9175	24.6804	24.2896	24.5102	24.3203	24.3397
	TUFM	26.5358	26.4768	26.6777	27.5249	26.8426	26.6198	27.6636	27.929	27.9947	26.6557	26.9131	27.235	27.2039	27.1957	27.4607	27.428	27.0707	26.8667	27.2493	26.9793	26.8613	26.033	25.9842	26.037
	CYB5A	16.9585	17.4922	17.2443	17.6614	18.5973	14.75	22.0516	20.5848	23.6803	16.9605	23.0429	19.6581	14.0549	14.0041	15.1774	18.1041	16.4549	16.0079	21.4482	20.0745	18.7481	21.0084	19.0346	20.5502
	LMNA	27.1296	27.0463	28.2168	25.7943	24.2949	25.7366	28.1144	27.7094	27.3225	24.6797	25.0659	25.7799	26.7244	26.0025	26.6685	14.7673	14.2249	14.2442	25.7129	25.5048	26.0392	23.3989	23.0302	23.5839
	ECH1	22.2456	23.2381	23.3131	22.8185	23.2517	23.361	24.47	20.5536	24.1923	15.7819	19.6626	14.8759	24.2116	23.3256	23.2165	21.9716	22.6966	22.1001	18.1438	19.554	19.7653	22.0475	21.1449	23.8014
	ALDH1B1	17.4959	16.8288	17.8193	19.5641	17.7944	18.4483	19.5576	20.0767	19.4797	17.981	18.8627	18.8754	21.0333	20.3765	21.1931	19.6586	19.6507	19.9803	19.5252	18.9421	18.6054	19.124	18.7693	18.6964
	PRDX3	23.98	24.3916	25.0379	26.1876	25.4273	26.3843	25.2047	22.3481	26.2943	24.9155	24.4501	24.5087	22.5431	21.7433	20.5316	24.2065	24.9285	25.1895	23.0796	25.709	27.8887	16.7022	17.5073	20.1081
	PCK2	20.939	20.8463	21.9822	21.6022	19.9226	22.2282	23.3029	22.8437	21.9729	23.2341	22.9953	23.3551	21.4347	20.6437	21.1358	20.9542	21.0191	20.9356	20.5545	20.6957	21.2293	22.3237	22.2074	22.5836
	AK4	23.2179	23.3355	22.9322	23.4779	22.2703	20.2439	15.2192	13.8655	18.9778	21.6036	21.6953	21.1621	20.413	20.5395	19.1741	21.0414	21.8505	21.4891	19.8079	22.0435	22.8145	17.6849	18.9833	20.9907
	TST	25.0809	25.1163	25.0994	26.2525	26.8362	26.6329	25.4907	25.4164	25.3769	26.0777	26.2048	26.4481	25.1925	25.2062	25.223	25.201	24.94	25.1935	24.8702	24.71	24.8472	27.6294	27.4379	27.436
	SOD2	18.2065	18.8368	19.9884	18.532	19.106	19.1231	18.3328	14.6004	18.5018	16.3356	19.4512	18.3671	18.5236	17.2487	17.2924	18.7837	17.9636	18.7264	14.3002	15.3538	17.1557	14.1155	13.0055	16.1155
	COX5B	14.0349	14.8508	14.3507	16.0076	19.8268	19.5821	22.5923	23.2811	21.3807	19.437	15.6973	21.5377	18.1896	19.2493	18.5563	15.8441	13.2771	14.1152	22.1622	21.4929	23.6501	18.9008	18.9992	18.1813
	SCCPDH	19.0542	17.567	19.8968	21.3113	19.421	20.407	20.6414	20.8632	20.6552	19.3743	21.145	22.4356	22.7777	21.0957	22.3595	20.8115	20.3792	22.5582	19.5445	18.6808	19.2572	21.5111	20.4957	20.9771
	ALDH2	23.1144	23.1279	22.7315	25.9111	25.4122	24.6601	23.9451	24.8206	24.0934	26.6032	27.4274	26.4326	25.4049	25.793	26.3025	25.685	25.5549	24.7523	22.1081	21.2827	20.0459	26.5279	26.3278	25.672
	PRDX1	26.2681	26.9274	28.0128	25.6793	26.7372	27.4419	27.7116	24.8924	26.2442	23.4042	26.407	25.3964	26.8208	25.7221	26.412	27.6309	26.4286	27.0033	25.9088	25.8	26.9268	23.1452	21.522	23.4765
	SCP2	23.9373	23.4956	23.5246	24.6758	24.3362	24.3586	23.5249	24.2401	23.8743	24.0556	23.4089	23.8304	24.646	24.6556	24.5517	23.536	23.9493	24.2996	24.8041	24.8204	24.6852	24.5164	24.8284	24.3668
	CAT	25.0111	24.8512	25.0894	24.9069	24.587	24.566	24.3458	24.4123	24.7872	25.1808	24.7868	25.6075	25.4732	25.378	25.2652	26.8908	26.7885	27.0557	26.2939	26.4771	26.8664	25.7978	25.9887	26.1697
	DARS2	14.0005	13.6993	15.5366	14.5149	14.4591	14.2624	18.5547	16.3433	19.7838	14.3517	15.7383	18.0416	17.4467	16.0697	16.055	14.601	13.2932	15.3422	13.0509	13.8125	16.3729	19.8665	19.2239	21.7904
	ABCD3	21.1615	20.9786	21.2995	20.5221	21.7369	23.8147	19.4576	19.5713	17.0787	21.5164	20.3398	20.904	19.1125	18.7534	18.8318	19.8683	20.2346	21.1546	22.7723	22.5259	22.9465	21.8845	21.5833	20.7337
	ATP5L	21.9314	21.6099	21.4959	20.2204	21.742	21.5522	21.0751	20.6517	21.1851	20.8006	20.6273	20.5569	19.661	19.4503	18.9035	21.0273	21.6409	22.9189	21.7439	22.2377	22.7357	20.843	20.8337	20.8998
	LDHB	25.9604	25.946	25.5086	25.639	26.049	25.3389	24.0602	24.1919	24.5168	24.3288	24.5509	23.9165	24.7007	24.9354	24.7573	26.1961	26.4711	26.4243	25.932	25.9748	25.6001	25.1187	25.1971	25.0421
	AIFM1	20.3767	21.8274	21.8081	24.8008	24.6462	25.4149	24.8863	23.6615	23.5087	24.1363	24.3794	24.6025	23.8899	24.1874	24.5682	26.4135	24.8619	23.0021	23.8674	23.6744	24.1325	23.8433	23.464	24.3011
	GARS	21.5825	20.5489	21.6624	21.6288	20.6165	20.6852	20.4416	21.0963	19.9075	18.321	21.2874	19.8523	18.5894	17.6305	19.1606	18.7995	18.7323	19.724	19.5137	17.9233	16.7335	21.0383	19.6699	19.2435
	MACROD1	13.2086	15.3207	14.7071	24.4787	23.5888	23.2852	14.4288	15.8755	12.9321	23.5251	22.1667	25.5909	16.1198	17.9114	19.1488	21.5428	17.4658	13.5842	16.0771	13.7804	13.3789	17.6798	17.4219	16.628
	MTHFD2	19.8201	19.1214	19.1486	20.6426	20.0093	19.12	16.148	17.1417	17.7807	14.9391	14.1481	15.2485	17.7299	17.8241	17.4931	19.6422	19.9852	20.611	16.8408	17.0509	17.0799	14.7532	15.3667	15.0955
	PITRM1	14.7085	13.7985	14.7294	21.6445	23.7078	23.3711	25.0182	23.0117	27.2259	25.5165	23.8421	26.9956	21.7083	20.6244	18.6909	15.5913	16.2819	20.0336	14.5393	17.0999	20.6112	16.3438	17.1032	19.1388
	PTGES2	17.5817	15.3256	17.1011	21.0575	19.7652	21.3617	22.4741	21.962	21.2852	15.0934	20.204	14.471	15.5514	13.0789	14.6061	15.8184	18.7477	21.497	15.4501	14.8208	12.9655	20.037	18.2383	18.0929
	MRPS22	23.1764	24.5327	24.4392	24.0214	25.3176	23.9377	23.4905	22.1154	22.9208	20.7644	23.3064	23.2156	20.4317	20.7402	21.5768	24.1324	21.5395	20.4408	20.9841	19.8244	19.988	20.9719	19.5739	20.678
	ACAD9	21.7471	21.8431	21.8852	21.5427	20.4811	20.1228	20.6813	20.5603	21.9231	22.4887	21.8388	22.6214	22.6164	22.7413	22.3623	20.9919	20.9164	20.4844	20.9183	21.5897	22.0357	17.8263	18.4714	19.0707
	CANX	24.6781	23.7662	23.6407	23.653	24.0042	23.7132	22.856	25.3633	22.3477	24.7488	24.1885	25.0465	23.743	24.0464	24.6836	22.7938	22.7877	23.5272	25.0962	23.4779	22.2826	20.6366	20.3822	18.2631
	DBT	20.6045	19.442	21.3062	25.6716	23.6458	21.8613	23.7259	23.3093	25.2457	16.6356	22.5389	20.658	17.8068	16.2852	18.309	14.6723	13.6454	14.9187	22.2515	20.5783	19.6181	18.0896	16.0533	17.3406
	LRPPRC	26.5662	26.3142	26.4353	26.8037	26.3847	26.4213	26.2192	26.6732	26.3369	25.9784	25.8885	26.0532	26.2198	26.1791	26.3116	26.7644	26.857	26.9563	26.8092	26.6295	26.4355	26.1189	26.1674	25.9054
	ACSL5	15.4112	14.773	13.0522	15.511	15.8724	11.8529	17.97	21.5747	21.2438	27.4203	25.8931	27.6159	18.2192	20.0332	19.5984	14.7304	14.4218	14.0842	16.1431	15.0589	13.3918	25.582	26.6361	24.5137
	FOXRED1	18.9224	19.7043	18.7181	20.818	20.8524	21.3161	20.8055	20.5985	20.8785	22.5981	20.2457	20.4282	19.5568	20.3474	19.2931	14.461	15.0568	13.7185	13.4953	14.7153	15.0257	15.6685	16.8859	16.8595
	FAM162A	14.3593	15.4308	13.4463	17.7557	21.737	22.113	18.1806	19.4598	14.564	24.583	23.399	22.3875	13.3635	14.845	15.028	17.8212	17.4611	16.3831	19.4211	17.7051	16.1705	18.9594	18.3118	15.6174
	AFG3L2	23.7046	23.8982	24.1849	23.9262	23.7461	24.2691	23.8921	23.5536	23.9466	23.7598	22.6043	24.1848	24.768	24.7237	24.4029	24.2765	23.8815	23.928	24.1791	24.6737	25.6739	23.2357	23.5944	24.0499
	MYH10	20.3037	20.7099	20.8694	24.7241	24.0253	24.9105	17.2814	20.4253	13.9117	13.7203	13.9849	15.5312	13.0323	13.8479	16.3562	26.0548	23.3414	21.4856	21.1446	17.1408	15.0495	16.3151	14.8582	12.063
	MRPS5	15.6441	15.1465	15.0153	18.834	17.3073	16.5179	16.0308	17.6128	16.8455	16.7015	17.21	16.6509	15.2632	15.538	16.1106	15.5628	15.7293	15.1525	16.3775	15.5385	14.1352	15.4879	15.5842	14.6903
	MTHFD1	25.2975	25.1418	24.9486	24.3948	24.6875	24.0328	24.2108	24.6278	24.6107	23.9194	24.0421	24.1009	25.1444	25.3077	25.3123	24.169	24.123	24.3005	25.0571	24.8124	24.5543	24.1946	24.1682	23.8932
	RHOT2	18.9899	18.8726	22.2346	22.3946	15.5335	22.893	21.225	21.2378	16.0599	22.2341	22.6304	22.3138	23.6461	21.5833	24.425	22.1836	21.9395	19.9166	21.0133	19.7927	19.4516	21.4746	20.5956	20.5592
	SFXN3	20.0264	21.9777	23.3869	20.401	17.0399	20.1459	20.7858	18.1169	19.2282	22.5246	21.9065	23.6106	22.9865	22.5203	22.9882	18.6791	16.6066	13.6831	17.5133	18.5061	20.5547	15.6277	15.8026	18.4415
	PPP2R1A	22.661	22.3197	22.4998	21.1983	22.2867	22.1731	21.8912	21.0134	22.5995	20.6215	20.1068	20.714	20.8072	20.4054	19.5764	20.3646	20.9494	22.4134	22.136	23.2131	24.3905	21.3681	21.6442	22.3452
	PGAM5	24.744	23.2354	25.5266	22.7712	14.4092	15.911	21.6334	24.0426	23.6337	22.4501	22.6758	23.7043	25.528	24.5488	26.2201	25.2273	25.4759	24.0566	25.9801	25.4183	24.2435	22.2134	23.0745	23.0705
	PMPCA	19.5884	18.1886	15.5733	21.5557	26.1346	23.4753	12.8346	15.2682	15.1335	25.5878	21.6401	21.9785	17.322	18.7092	16.0584	14.981	18.1247	20.8138	13.7231	15.0094	14.5039	17.3558	19.2312	16.5928
	MRPL1	20.3826	20.8315	20.0178	23.0014	24.2975	20.7782	22.3554	21.7381	24.9124	18.8608	20.6848	20.4063	23.659	24.2865	23.9506	24.3327	23.2485	23.1001	14.4401	14.4212	14.3751	19.8906	19.6561	20.6756
	MRPL44	16.579	16.6492	18.815	15.2162	16.2323	20.1581	17.3206	11.8965	14.0193	15.5638	19.6738	15.2505	16.2622	13.329	13.6451	12.6472	14.1918	16.3974	15.2091	16.9417	18.8192	19.9191	18.0022	21.1479
	VWA8	16.7188	18.0058	17.7266	13.6103	15.9137	13.7124	23.1675	22.9267	23.9644	16.448	15.2725	20.3408	23.5072	24.559	24.3383	26.255	22.5001	22.2373	23.749	22.9888	24.9497	25.5876	25.3213	26.1075
	CHCHD3	25.005	24.8347	25.4473	25.2997	24.6713	25.5005	24.8522	24.9568	24.7678	25.382	24.2598	26.0471	25.1024	24.8473	24.7896	25.0259	24.7227	25.0897	25.1746	25.3823	26.2362	24.668	24.9335	25.1006
	SSBP1	24.6961	24.3694	25.2277	25.6757	25.1522	25.352	24.5302	24.4338	24.5425	24.551	25.214	26.1041	25.65	25.1156	25.5974	23.9641	23.3517	24.0088	25.1402	24.759	25.1954	24.0582	23.6098	23.9852
	TFB1M	15.9287	15.2122	15.0907	19.2786	17.5407	18.148	14.8201	16.7059	14.9935	15.3178	14.0115	13.9072	14.2337	14.4444	14.5583	14.8977	16.0034	15.636	14.924	14.7051	13.6072	14.3779	15.1204	13.7381
	NDUFS7	14.945	15.3247	15.042	15.0801	16.7665	16.0553	15.739	14.5121	16.0268	14.1885	14.576	14.472	14.5863	14.5957	14.0544	15.2749	15.0695	15.5732	14.5003	15.0702	15.8376	15.0222	14.8536	15.663
	GLS	25.3164	26.1732	26.0539	25.7742	25.3328	26.3492	27.6348	25.5443	28.3723	28.2465	26.1495	26.867	25.4083	25.3968	23.8793	24.562	25.1665	24.4957	18.1209	20.6772	22.6089	23.7221	25.0706	26.883
	LYN	15.3364	15.5637	17.5843	20.2534	19.412	21.1151	17.3348	14.5566	15.7361	12.4133	15.9913	14.8318	17.2309	15.4705	16.7284	14.8891	13.8626	14.4846	15.9879	15.7828	16.8418	16.8324	15.0787	17.2976
	MARS	19.3143	16.8086	15.9925	23.9116	25.0589	22.6914	13.0861	15.0949	15.0554	20.2703	22.7126	18.0509	21.5602	21.1595	21.0105	17.6718	21.3129	24.1103	21.9597	21.59	18.7528	18.0018	17.7987	15.8071
	NIPSNAP1	15.8938	17.3761	15.2201	18.3408	20.4666	18.2337	17.5989	15.863	19.3577	20.423	19.8717	18.1245	17.8413	19.1431	17.3335	20.3871	20.9119	19.384	17.1033	19.0194	19.2758	14.3331	15.3796	16.5071
	EMC2	18.3491	17.8284	18.2804	22.8042	22.9916	19.5452	24.4845	25.8751	26.321	23.0503	26.0686	27.5454	16.6259	16.7818	18.2037	26.6858	24.1212	24.8221	27.3847	24.9256	24.1411	18.8693	17.452	17.2904
	NDUFA9	23.5948	24.5094	22.5371	23.5152	25.5998	24.2074	24.2505	24.6026	24.8035	25.6345	23.5765	23.6271	17.3337	18.8427	17.5878	24.3715	24.5924	23.4631	22.8761	23.5037	23.2769	23.2305	24.2194	23.5411
	MRPL43	20.5597	21.92	20.8605	19.7849	22.6723	20.3884	17.8945	16.7597	18.4221	13.8119	14.2246	15.1998	20.696	21.6616	21.1769	22.2804	20.3246	19.7442	14.2459	14.1071	14.8834	17.3235	16.9304	17.7615
	SUCLG1	21.4707	22.6839	22.4776	26.4886	25.7816	26.1241	27.9723	27.5624	25.9248	25.6354	28.3152	25.7272	24.5712	24.8624	26.3858	27.7759	26.4808	23.9915	23.5529	21.9431	20.3288	27.076	25.7875	25.7117
	IARS2	23.5483	23.7375	23.5939	24.6809	24.7027	23.6335	23.9076	23.7316	24.6725	23.4689	24.3219	24.1547	24.4242	24.5902	24.6874	21.5038	20.9832	20.7035	23.0054	22.8372	22.7037	23.2748	23.1038	23.4847
	NDUFV2	18.3675	18.773	17.7346	18.198	19.2781	18.8468	19.1266	19.5715	18.9835	19.6148	18.5158	18.3212	15.1388	15.921	15.4173	19.3162	19.5599	18.9469	17.9067	18.0061	17.6241	18.2862	18.7168	18.0193
	NDUFB10	25.6627	25.5424	23.263	22.9405	25.4793	23.6432	23.4883	26.2865	24.0561	26.4183	23.3061	24.1816	16.8375	18.6926	17.6358	24.8505	25.5758	25.4001	24.8036	24.3474	23.0891	21.3462	22.4671	19.7461
	L2HGDH	16.2853	16.1865	17.5916	22.8408	20.7861	22.5468	14.9772	14.1244	14.1347	21.0402	22.0536	21.9775	23.5466	22.5376	23.3281	14.6296	14.3475	14.2593	14.2674	14.2514	14.7176	21.3097	20.8391	21.7632
	ACSL1	23.8532	23.9297	23.6306	23.1262	23.3368	22.678	23.7381	24.3055	24.2735	22.3849	21.631	22.7014	23.7932	24.2238	24.0458	23.5389	23.1129	22.9591	23.4211	23.2845	23.3575	23.9141	24.1917	23.9232
	NLN	18.8725	21.5904	18.8611	23.8615	22.3216	22.8834	24.3681	23.6	23.2682	21.7095	20.8954	16.0181	15.8381	17.8661	17.2975	21.5722	22.521	16.5214	22.6167	23.6685	21.3833	21.8271	23.1503	22.9802
	MRPS18B	16.69	16.9211	17.5781	22.0038	18.613	19.995	14.236	15.0041	13.9963	20.6443	19.8106	20.7651	16.6204	16.6535	17.344	15.3875	14.8279	13.021	14.6885	14.4113	14.1365	17.2907	17.7717	17.7357
	MRPL15	14.865	14.1276	14.2437	21.7894	20.2257	18.3707	17.315	18.6726	19.3949	18.1373	19.3037	19.2662	15.8529	15.9627	16.462	16.119	15.9409	15.9454	15.237	14.5149	13.4844	14.4898	14.5149	14.2317
	AGR2	15.5355	14.1978	13.5031	15.4971	15.2154	12.5239	17.9882	21.0091	20.9327	14.72	13.4418	15.0747	14.0051	14.8045	14.4268	13.7849	14.2599	15.1915	15.1367	14.565	13.5347	25.7597	26.685	25.036
	MRPL38	18.0259	17.8941	15.4904	16.256	23.5271	21.3433	15.2466	14.323	13.6668	17.2844	20.1675	14.2735	14.4019	14.7997	14.0347	12.1642	14.4221	16.6501	15.2769	14.8935	13.066	18.7384	17.2484	15.7868
	FKBP4	19.5071	19.0704	20.979	22.9328	22.5938	23.0539	20.3787	17.2562	20.6349	19.782	23.6966	22.0596	15.5824	13.5712	14.0827	22.6564	22.6432	24.5584	22.8269	23.558	24.9156	21.5885	20.2033	22.9398
	FLVCR1	20.2211	16.3289	15.2906	21.8897	24.2482	17.7418	11.3234	15.2759	16.6372	12.9612	16.7404	13.5348	17.8048	17.7074	17.6482	14.2888	17.2708	22.2024	23.1184	21.5522	18.1111	25.1786	24.6444	21.973
	SLC25A12	20.1427	22.8656	21.1013	20.5949	21.7883	20.5818	20.9668	20.1222	20.5924	20.96	19.5952	20.8204	15.7841	17.7563	17.2932	20.9864	18.4145	14.7316	18.802	18.7648	19.1249	19.7475	20.1696	20.7546
	GRSF1	16.9475	17.3014	17.1337	23.7463	21.6784	21.6498	20.0914	18.1159	21.6984	17.1276	18.4376	15.0633	17.2467	16.8873	16.2177	16.4897	18.1548	16.9198	15.5614	17.5941	17.4188	13.2999	14.0478	15.8887
	ACADVL	25.8724	25.6771	26.3537	25.8898	25.641	25.6551	24.3523	24.1879	24.5658	25.0238	25.2718	26.4986	25.5768	25.2067	25.443	22.0602	21.3848	21.9863	24.3331	24.1568	24.8038	24.669	24.4066	24.8514
	LONP1	24.4385	24.4761	24.6513	24.987	24.4221	24.8812	24.7642	24.6926	24.5718	23.8687	23.7953	23.7437	24.7309	24.6275	24.7217	25.1546	25.2041	24.9635	23.7725	23.8463	23.8645	24.0179	24.0744	24.1653
	ALDH9A1	19.0397	17.253	17.5633	21.9002	23.2381	17.4507	12.3131	12.7769	18.1464	21.6694	24.4232	26.0522	22.2737	21.9352	21.4511	24.5156	23.874	27.3988	21.2619	21.1806	21.7508	21.099	20.7725	21.9573
	MRPL10	14.9611	15.33	15.1533	18.0026	18.0829	15.8539	15.9793	16.2822	17.1367	15.0369	16.7125	17.2117	13.8872	14.3612	14.988	18.008	16.2462	15.6201	15.9323	14.8047	14.3604	14.7323	14.1048	14.3992
	LYPLA1	19.142	18.2718	18.5636	20.5348	19.7379	21.5184	21.3638	19.1546	21.038	18.8957	21.2913	15.0737	17.6908	16.1529	15.6457	15.286	19.3147	20.3192	13.2912	15.3687	14.5764	21.5808	21.5992	22.5806
	MRPS27	23.167	23.4942	22.4648	23.7762	23.8366	22.9893	23.3937	25.0697	23.5506	24.3229	23.0046	23.674	18.2512	19.3934	19.3845	23.6515	23.2277	21.9697	22.5759	21.839	20.8647	22.3085	22.7931	21.4669
	SLC25A10	22.3133	22.7392	22.1467	22.1531	22.8924	22.6034	22.6825	22.2002	22.5416	23.0571	23.2713	22.187	22.1398	22.4262	22.1528	22.3419	22.5857	22.1147	22.5515	22.8188	22.5917	21.7989	21.8262	21.9201
	APOA1BP	13.3847	15.0886	14.7631	15.0957	14.4481	13.6925	14.7882	14.4929	13.9553	19.3385	20.8274	20.9591	15.8961	16.7567	17.9207	19.3897	16.625	13.7226	17.6436	16.144	15.5239	14.8262	13.986	14.4242
	DNAJC11	16.1957	16.5866	16.2182	19.8899	21.5914	22.3191	19.3225	19.0021	17.4128	20.7964	21.0467	20.0725	16.8337	16.9188	17.0923	20.6054	20.6239	20.625	14.8181	14.3491	14.0691	19.0353	18.4298	17.8784
	IDH3A	20.1253	20.5913	21.258	19.1269	18.2236	18.2026	18.5127	17.4661	18.7037	20.1344	21.2884	21.6962	22.1256	21.7986	22.2342	20.9425	19.7915	19.2812	16.4499	16.4079	17.013	20.2434	19.8211	21.0642
	ACSF2	15.0053	14.1205	14.1106	16.5516	14.3935	12.2913	18.2522	21.4918	23.5588	22.283	15.041	24.4905	14.1915	15.5357	13.5092	14.9918	13.7945	14.45	12.5697	14.0193	16.6474	15.4666	18.8185	18.4789
	TBRG4	24.9671	22.6644	24.2485	23.3757	25.2445	22.7393	22.1768	23.2724	23.1053	16.8053	21.3726	21.6235	21.0032	19.5506	21.1738	15.984	15.1239	19.5363	25.2917	22.73	22.1721	24.4086	21.9535	21.4379
	DNM1L	22.1435	22.0347	22.348	21.7459	19.1035	22.2161	22.0613	22.1256	20.0779	17.501	17.2713	14.3746	20.7072	20.1952	20.6383	22.0775	24.0536	22.7138	17.7781	18.1989	17.0022	16.4375	16.7904	16.2098
	SLC25A24	23.0384	23.8482	22.6594	22.4058	22.9245	21.8141	24.2986	24.755	24.4731	23.6908	23.4067	22.8863	19.1873	20.2498	20.1116	22.4499	21.9916	20.4155	24.804	24.4816	23.6627	23.6013	23.842	23.3534
	ABAT	14.9152	13.6928	14.6284	15.6142	15.407	12.2151	17.6847	18.5437	20.5286	16.4188	19.1804	20.6403	14.4607	13.9724	14.8033	22.8738	21.437	23.3832	15.3228	13.9922	13.9213	14.8982	13.9322	14.406
	MAOB	17.6895	16.1945	16.019	14.7795	14.3487	14.1081	14.9344	18.1438	15.3694	15.1708	13.4301	14.6355	22.1411	22.4534	22.6066	13.3916	14.3726	15.4722	15.4927	14.4829	13.2607	14.8682	15.41	12.9582
	MYO1C	25.6553	22.375	25.5626	23.8463	23.0289	22.7657	23.6181	23.1282	26.0472	17.8008	20.6545	21.9303	26.8152	23.8495	24.2926	14.6353	15.7771	21.7006	23.7319	24.0695	25.7488	21.013	19.9753	21.4031
	AGPS	22.0697	22.1399	21.5049	20.891	21.694	21.4054	20.7027	20.3156	21.1232	21.1494	20.6484	19.7807	19.0919	19.3	18.5463	20.2921	21.2251	21.3278	21.1418	21.9905	22.0259	19.9112	20.3847	20.4509
	UQCRQ	15.1717	14.1057	13.959	13.6716	15.2319	14.3329	13.9455	14.3651	14.9258	18.3874	18.231	18.1745	16.5164	16.252	15.6194	14.4379	15.626	17.7697	14.127	14.4942	14.6152	14.4796	14.6051	14.1517
	SRI	20.7544	20.7312	22.1967	19.8519	16.9521	16.1228	13.8539	14.5467	14.8357	22.1824	23.9594	26.3406	17.8148	17.5172	19.156	23.589	20.8529	20.0834	15.5127	13.8367	13.887	17.8972	17.0839	17.8246
	MTX2	23.6015	23.3792	23.8903	24.0543	23.5561	24.1658	24.1681	24.0733	24.1422	24.0345	23.6217	24.4199	23.273	22.938	22.9283	24.0391	24.0442	24.4533	23.5174	23.7348	24.2643	24.3608	24.4625	24.6898
	MRPL39	15.1709	16.4169	15.9022	19.31	18.5136	18.575	19.2347	18.3442	18.8816	17.9891	18.5009	17.2987	15.1471	15.6615	15.797	18.0205	17.4056	15.1427	16.8322	16.9977	16.6446	15.3904	15.4493	16.124
	MRPS34	14.6721	15.7956	12.7687	14.6834	19.35	18.7395	16.44	16.7666	14.7237	19.6814	17.628	15.1831	16.2774	18.0709	16.6367	13.7676	15.2151	14.2537	14.5744	14.9376	13.7244	14.6931	15.2618	13.2815
	YWHAZ	25.2394	25.4889	25.5597	23.8247	24.793	24.7668	25.9514	25.1981	25.2662	24.9865	26.0851	25.4364	25.7453	25.5511	25.784	23.656	23.2942	23.5181	24.5886	24.3262	24.4197	26.0898	25.4298	25.7513
	LETM1	21.7098	22.0242	21.8339	22.2974	22.193	22.3385	22.4006	22.5708	21.8006	21.8604	22.085	21.6589	23.3688	23.5899	23.9017	23.0361	22.7516	22.0408	22.914	22.4766	22.0133	21.2652	21.0784	20.7994
	ACADS	14.4675	13.805	14.9639	16.7469	13.375	13.1144	17.9161	17.1494	19.9967	18.7385	20.9133	19.4803	20.3658	19.3633	19.7632	14.009	14.6399	14.5875	15.6748	16.3959	16.2544	16.6004	16.6952	18.2701
	MRPL27	18.4677	16.3953	18.2751	24.2724	23.4224	24.0906	20.3467	18.8539	23.2995	23.6168	22.5026	24.4022	19.372	17.3886	15.7961	18.2656	20.5414	24.7185	15.0376	18.0112	20.8973	19.944	21.0591	23.1105
	SLC25A1	17.2495	15.5667	15.3858	14.4782	17.5895	19.7358	18.3197	19.5591	16.5549	22.9134	19.5068	20.2332	15.166	14.6611	13.4093	15.0863	18.0179	21.5925	17.3487	18.121	18.6939	20.0116	20.6399	18.4198
	GFM1	19.4015	21.8344	20.1272	22.9226	22.7715	22.8723	22.3659	19.7005	22.5789	23.1632	22.2468	19.9093	16.6367	17.7792	16.3766	22.1465	22.4566	18.826	15.2372	17.5545	17.9433	19.0196	20.2653	22.0674
	NDUFV1	18.8656	21.4753	20.7358	22.9955	23.2827	24.5659	24.7142	21.8411	23.9365	24.82	22.3489	23.7004	19.9671	20.8165	19.5233	24.8606	23.5781	20.7047	18.1674	20.2519	22.4606	22.244	23.3079	25.4486
	ENDOG	16.3349	15.9817	18.2415	21.0991	18.28	22.9612	19.1449	20.6934	15.9824	19.0235	15.3631	20.83	14.5477	13.7794	14.9093	21.6342	20.1281	20.2292	21.044	20.0257	21.6113	14.6362	14.7827	13.8175
	NDUFS1	23.5921	23.7225	23.6096	23.6787	23.2779	23.2142	23.1573	23.3311	23.075	23.0331	23.3261	22.8708	23.0085	23.1406	23.3551	23.3956	23.3147	22.7794	23.2775	23.0415	22.616	23.3722	23.3196	23.1912
	TSFM	16.7438	17.3891	16.6414	20.665	21.6459	21.2045	16.5369	17.8235	15.8236	21.4212	19.8295	21.8221	21.7358	22.8087	22.927	22.4481	21.0627	20.1047	20.5507	19.5122	19.3171	21.6822	21.7727	20.6288
	TFAM	17.4107	16.9443	19.2533	27.1502	25.3236	25.4374	14.4031	14.2636	14.5697	19.244	21.2231	24.2879	18.0813	16.9276	18.5426	26.4799	23.8241	24.8188	15.0172	13.5367	14.6824	18.1823	16.8456	18.0145
	MRPL22	19.0243	21.4135	19.1856	16.5302	23.0263	23.0743	25.9031	21.9356	24.6848	25.3897	22.3641	22.6217	20.7936	21.8585	18.8382	22.2782	22.5373	22.5668	14.0854	17.1622	20.1383	19.5957	20.4552	22.1058
	GNB2L1	25.5099	25.2355	25.0473	24.8401	24.9951	24.123	23.5641	23.9524	24.1526	23.6732	24.3632	23.7944	23.9979	24.0739	24.175	24.0847	24.2336	24.458	25.0268	24.7352	24.2024	24.1988	24.0629	23.826
	HADHA	24.8886	24.9955	25.0115	24.8251	24.5802	24.4128	24.3106	24.2358	24.5734	24.7431	24.7516	24.9521	25.1932	25.2483	25.2394	25.1544	24.9487	24.7378	24.8725	24.9278	25.0182	24.9366	25.0024	25.1987
	PCCB	18.5659	18.0886	17.1518	15.7744	13.8174	13.6446	14.0288	13.8431	15.3646	15.397	16.6736	11.1658	14.6371	14.5742	14.0251	15.7317	19.1227	18.0749	17.8959	19.341	17.228	20.8249	21.7364	21.6717
	TMEM126A	14.3969	15.0665	13.773	14.0579	15.4128	15.79	16.4554	16.2034	15.5885	17.4953	16.2942	14.7783	14.202	14.9128	14.1216	14.0263	15.0573	14.1528	15.5771	16.2643	15.8298	14.2332	14.7865	14.2167
	MTCH2	24.514	25.0186	23.4475	24.1034	25.8204	23.5529	23.382	23.8302	25.2333	25.39	23.6351	24.6778	17.3185	18.6202	17.3354	23.9103	23.795	23.3584	24.7803	25.4648	25.6569	24.4103	25.4347	25.2042
	MRPL17	20.513	19.1187	19.9891	13.3242	15.9187	13.9935	13.9863	14.0722	15.1779	18.3604	19.9856	21.7092	17.4216	16.5629	16.6843	16.1267	15.5108	19.2374	14.5868	13.8429	14.8067	17.6982	16.5642	16.7472
	MRPL48	15.0814	15.7749	15.5667	14.408	16.2701	16.0375	15.8472	15.2941	15.2263	16.1715	15.4603	17.2175	18.9546	19.2994	19.0569	15.8709	14.571	14.6951	14.1681	14.0181	15.0502	14.4935	14.243	14.4998
	PDE12	16.7426	16.6669	17.2987	21.0202	20.2124	22.5112	18.9678	17.7646	18.7581	15.6478	13.2206	14.3679	15.1928	14.563	13.4806	13.4362	14.6286	15.1715	17.3086	19.3625	21.162	16.0278	17.1403	18.0914
	COQ5	15.2121	14.9307	13.0936	15.1448	23.0767	22.2612	18.3181	20.3373	14.1506	22.8814	22.8896	22.2653	13.6549	14.609	14.9724	24.1567	23.955	26.5047	16.9091	13.9299	12.3974	20.1133	18.137	14.2351
	CHCHD6	14.2032	15.5483	13.4849	13.6508	15.5554	14.0302	22.9255	20.2464	23.0778	22.5893	25.8121	18.8178	18.0148	18.5479	17.7787	22.0068	23.8567	22.0468	14.0793	15.3967	13.7603	18.1072	17.8428	18.9391
	YARS2	15.9709	13.833	17.7825	19.7345	13.9852	18.2475	15.6099	16.8483	15.076	15.6343	14.2717	18.7406	15.5176	13.1406	14.5782	16.2831	16.1298	18.1484	14.0404	13.7588	15.4371	15.6957	15.8209	16.1479
	COX5A	17.3615	18.0465	18.5758	14.7813	19.2228	20.4049	26.4077	24.9503	22.4758	20.4413	21.78	22.6845	25.8313	25.3041	26.1356	22.4656	20.4733	22.0941	18.6632	17.0837	18.2358	19.7186	17.4811	17.4128
	DHX30	14.5868	14.8474	13.8022	21.2193	21.6176	20.6649	15.9228	17.195	16.7446	21.3355	19.1937	20.5896	16.199	17.2939	16.648	14.7611	14.6138	13.8615	14.4343	14.5013	14.3008	16.0076	16.9471	16.0562
	APOO	16.4892	13.9583	12.7889	20.5706	20.2591	17.5997	14.2436	16.6895	17.736	19.7123	20.6709	16.4658	18.9463	18.9438	18.1133	13.01	17.2909	19.3278	14.9445	15.543	12.7489	14.3707	15.3667	13.499
	TXN	17.6608	18.6814	22.202	19.5381	17.7359	19.9716	21.7666	16.0385	20.4973	16.358	21.5401	21.5289	18.3407	15.5608	17.0243	23.1795	20.4618	21.0521	15.251	15.919	19.1848	17.0582	14.7043	19.9096
	PTRH2	23.2146	22.9953	22.8511	22.7388	22.1882	22.5144	22.6124	23.7795	22.6313	23.3232	21.7847	22.868	23.5523	23.8822	23.7787	23.1687	23.3285	23.1269	23.647	23.5139	23.3344	16.5023	17.0543	16.218
	SCO1	19.5779	17.4352	16.6258	22.1695	26.3145	17.8933	11.0206	14.1007	18.1151	15.1094	15.3219	21.014	14.0645	15.1138	14.0581	17.1533	15.1783	19.8225	15.0025	13.7516	14.4823	14.5795	14.6719	13.9849
	NDUFA11	14.5363	14.49	14.21	14.1267	14.6418	14.4679	14.4409	14.61	14.1855	16.1021	16.4118	15.6679	14.3324	14.4287	14.4753	16.4094	16.6747	16.7287	15.1912	14.9778	14.5305	14.638	14.4822	14.1162
	PPL	17.4876	20.1397	20.1476	14.5087	16.427	21.5133	29.871	25.187	25.6026	27.1102	23.5896	24.3495	15.1426	14.8708	13.223	14.9119	14.9021	13.4223	16.8548	19.9234	23.519	13.1676	13.8652	16.2036
	ISOC2	14.7398	14.3679	14.1287	14.9341	16.2605	13.9337	15.5556	16.1291	17.1304	15.0352	15.718	16.7981	14.2494	14.5263	14.4607	14.5952	13.7998	14.8414	14.7845	14.2025	14.2494	14.6366	14.3416	14.2582
	SARS2	19.1037	20.3289	21.7823	24.5705	22.5061	22.7155	24.3057	22.5989	24.8215	21.4309	21.8806	25.3328	14.41	14.0985	14.7279	19.8083	16.5635	15.2448	13.7003	13.704	15.832	16.9514	16.6143	19.1148
	BCAT2	16.8574	16.0841	18.8452	16.9554	18.3555	15.4744	24.8587	21.4223	25.9537	14.4502	23.6967	22.0083	18.8243	16.2648	18.5379	15.1223	12.3095	15.8046	21.4269	19.5596	20.4766	18.8421	14.8425	18.3182
	COX7A2L	16.1878	12.6765	14.3721	21.522	14.3376	16.6293	15.8644	17.9935	18.4456	18.3431	18.7132	14.5936	18.5044	16.4965	16.6584	16.616	22.2918	23.73	16.9332	18.5975	16.3731	13.5537	15.2455	14.4371
	SLC27A2	15.3869	16.2789	14.6332	13.8339	16.6251	14.6149	14.2795	14.4316	14.5252	16.4854	16.0803	16.0313	14.4595	15.7345	15.1308	17.7583	17.0705	16.4142	16.742	16.4557	16.113	16.1837	16.215	15.6875
	NDUFS5	17.6174	16.0049	17.4679	19.6816	17.648	19.086	19.1868	18.4757	19.8795	19.0167	20.2999	18.3617	15.5648	13.8341	13.8375	14.8177	17.2094	19.1966	15.9692	17.1476	17.3003	16.7874	16.8603	17.6381
	GBAS	15.7596	16.3031	18.7922	23.5985	21.2313	26.2793	22.2357	19.8702	17.3951	20.0407	22.8397	20.8636	24.742	22.7266	24.8758	22.6006	21.9229	21.2258	16.6683	15.8344	16.2008	20.474	18.5108	19.7333
	NDUFS6	13.6411	13.2727	16.3226	15.0259	16.762	18.6328	16.5077	13.7297	12.9989	15.867	21.2038	21.2217	23.8552	21.2655	23.6055	20.0979	17.7042	20.775	15.2487	13.2224	14.7653	16.267	12.603	14.3665
	ERAL1	18.4558	19.2767	19.3081	18.9349	17.0673	18.4131	16.3055	14.2321	16.3075	19.1916	19.5503	17.1784	16.544	16.2252	15.7623	17.6639	18.7098	17.0561	14.5376	16.2979	16.5741	15.9626	16.5741	18.1978
	ATP5H	23.0294	23.1854	23.2298	23.4795	22.9952	22.8247	22.8636	22.6769	23.1734	22.9408	23.1943	23.1258	24.4427	24.4667	24.522	24.2468	24.046	23.6644	23.857	23.9312	23.9393	23.0566	23.0944	23.4131
	TOMM70A	22.638	23.2962	23.3338	24.7557	24.7651	26.0468	25.387	24.4176	24.1593	25.5144	25.1908	24.8093	25.1843	25.1087	25.0412	24.6563	24.6118	23.8963	22.5486	22.9639	23.3773	24.6369	24.6246	25.0567
	NDUFB6	17.718	17.7755	19.199	24.1845	25.8077	26.0215	26.3157	25.7319	25.3481	23.7101	23.8314	28.0487	17.6089	16.9888	17.6255	22.7071	19.9606	21.7369	24.9401	23.8602	25.9996	25.8992	24.684	25.4123
	NDUFB4	16.4735	17.6739	15.4139	18.5566	21.7674	20.6074	16.5689	16.623	15.6722	19.3004	18.5234	16.832	15.8264	17.332	16.5456	18.3627	18.589	17.2772	18.4746	18.4137	17.4463	14.6485	14.8301	13.7577
	NDUFB8	17.2231	17.4859	16.9038	17.4501	17.5973	15.0817	14.423	15.0924	16.8517	16.206	15.4724	17.7114	13.9739	14.8668	14.3956	15.4043	14.1177	13.7144	14.2993	14.2773	14.6598	14.8381	15.4215	15.7033
	NDUFA7	26.686	26.5454	26.8235	27.2207	26.9312	27.8703	28.6956	29.029	27.847	28.0879	27.6653	27.9444	25.6307	25.4703	25.7138	26.9216	27.0011	27.0785	26.8206	26.5655	26.5249	27.7892	27.719	27.3093
	TOMM40	17.7743	17.8114	17.715	17.419	17.2098	18.622	17.2327	17.7342	15.7978	17.9326	17.0201	16.6712	16.448	16.5128	16.6532	18.0272	18.5415	18.1302	17.945	17.7631	17.351	17.5856	17.7041	16.8667
	ANXA1	22.2928	21.6384	20.5694	22.8409	23.6674	22.1078	25.1799	27.0655	26.8505	25.2817	23.209	24.2723	26.0166	26.8876	25.972	19.6665	20.5257	21.1106	23.0698	23.2703	22.8039	17.9006	18.9739	17.6164
	CYC1	23.3223	23.5873	23.6285	23.3667	22.6679	22.9474	23.8908	23.6349	23.5397	23.7964	24.5266	23.5516	23.3589	23.3191	23.6613	24.5155	24.4618	23.7073	24.3426	24.1948	23.7735	24.8144	24.6263	24.797
	SLC25A6	25.575	25.6882	25.4876	25.8588	26.2382	26.1442	26.4948	26.7308	26.2213	26.0331	25.8863	25.9968	25.0761	25.2763	25.3283	26.4427	26.2569	26.1219	26.5997	26.3356	26.1826	25.8292	25.7596	25.4597
	SRC	21.7923	20.8788	21.8536	23.9565	26.1481	26.0066	22.5697	19.196	21.9782	23.4845	29.4734	23.649	25.0723	22.9138	23.3418	15.553	17.4404	20.4428	21.2596	21.7773	21.589	26.6855	24.5244	26.3692
	COX4I1	26.4859	26.6972	26.9619	26.4949	26.4173	26.6256	25.7557	25.4928	25.756	26.0491	25.5234	26.7729	26.8883	26.8649	26.7989	26.0689	25.4493	25.4292	25.8396	25.9632	26.6683	24.927	24.9994	25.3837
	P4HA1	17.5236	19.2732	16.1597	13.5677	22.8205	15.4121	13.4875	13.9193	15.8295	15.9551	15.0184	20.2129	12.9461	15.8899	14.4003	17.107	12.5207	13.6087	24.2932	22.7191	24.1693	15.0357	14.3307	13.87
	COX6B1	14.6758	13.9522	14.6084	19.2762	14.9513	16.115	16.1916	17.4474	17.1462	18.8339	18.1904	17.7127	14.4866	14.189	14.5608	15.258	16.4415	15.3425	14.4835	14.8355	13.9174	13.8457	14.8374	14.5533
	UQCRB	18.3654	19.5089	20.4561	22.0641	16.5392	19.0603	20.8967	17.3278	21.4781	22.3435	24.1467	19.9164	20.6473	19.5813	19.4961	23.2444	24.7296	21.5058	17.7537	20.5364	20.8079	17.9834	18.8438	22.2342
	COX7C	14.7874	13.7267	14.7222	20.2398	17.1462	18.6224	18.4367	20.1731	19.369	15.3791	12.4438	15.4135	16.9808	16.6772	16.5016	13.8855	14.4923	14.8586	15.8891	16.4012	16.9981	15.9512	17.294	16.7324
	ATP5J	14.55	13.5924	15.0939	16.6395	13.0363	13.5605	16.1678	20.4414	16.1113	17.0494	14.9191	20.8577	13.5883	13.89	15.7581	19.4253	16.7191	16.3079	19.5952	16.691	16.2802	18.3319	18.3481	16.2472
	MAOA	14.3246	14.4284	14.4834	14.4259	14.2885	14.522	26.9324	26.6305	26.7109	14.3633	14.6746	14.1985	14.4552	14.3553	14.4259	25.8765	25.9523	25.7859	14.38	14.4499	14.4065	26.394	26.3012	26.4747
	SDHB	23.1566	23.7823	21.7248	23.7468	23.5047	21.6868	22.1815	24.2371	22.704	22.9897	22.6949	20.6961	16.1998	17.9527	18.036	23.3638	23.6189	20.9863	21.7028	20.762	18.1427	22.7363	23.31	21.4884
	UQCRC2	27.7339	27.7244	27.4864	27.4441	27.4446	27.2999	27.786	27.8203	27.7243	28.0247	28.5508	27.4366	27.9769	28.0275	28.1024	27.8063	28.1896	27.9715	28.1934	28.1221	27.5722	27.725	27.6428	27.4722
	RPS3	26.8451	26.4915	26.4416	25.8648	26.0444	25.5561	25.1836	25.7814	25.3882	25.277	25.6347	25.4923	25.5711	25.5941	25.7822	25.3898	25.4688	25.8445	26.3234	25.8762	25.4304	24.8735	24.7022	24.2426
	DTYMK	21.9576	21.0451	23.248	22.0692	16.8284	18.8144	16.3672	15.6993	17.5201	21.31	22.2041	22.0621	15.2655	13.6667	14.3042	13.9135	14.6924	14.6305	13.5615	14.5666	15.1083	13.5798	13.9997	15.6568
	YWHAQ	26.8367	26.5156	26.8584	24.9345	25.5688	26.6668	25.5625	23.5873	27.146	26.9274	23.6403	25.7377	21.8762	21.2413	18.887	23.6766	25.3893	27.2997	18.1597	21.59	24.6479	23.8598	25.6199	27.3896
	APEX1	22.0468	21.8012	22.9787	23.5415	22.8692	24.3159	24.6016	23.5889	23.8055	22.1797	22.8885	23.0137	17.7962	16.7968	17.1684	25.6795	25.6557	26.4262	22.9824	23.1973	24.0112	21.921	21.445	22.2748
	ATP5D	16.7274	17.698	20.4491	22.5385	18.8744	24.9867	17.9868	12.5453	12.7042	16.3172	22.798	14.9215	26.0554	22.933	25.2227	26.4667	27.6983	26.1174	17.0928	17.6887	17.3608	18.2479	15.7322	18.9468
	ECHS1	21.7104	21.9783	21.7872	23.1287	23.4801	22.9421	23.4509	22.7707	23.7655	23.6234	24.4151	23.6231	23.4003	23.4205	23.3167	22.4964	22.4469	22.2699	22.6666	22.8884	22.8933	23.0101	22.8632	23.3837
	UQCRC1	26.432	26.1894	26.1222	26.5497	25.6803	25.9408	26.1927	26.7169	26.5924	27.2156	26.3955	26.4534	26.6851	26.7651	26.5578	26.694	27.3009	27.1075	26.4654	26.792	26.6004	26.0499	26.604	26.318
	SFN	24.6582	23.3756	22.8993	20.5839	21.48	17.3436	22.831	26.4985	25.7427	24.8271	24.6462	28.0268	25.4106	26.4213	26.8612	14.9957	13.4132	14.8275	22.5767	20.3427	19.3323	21.9962	21.8844	19.9533
	DUT	19.4202	19.756	21.3541	20.3732	14.6197	17.0279	20.0823	17.8731	22.0175	18.3192	17.0413	17.6807	18.2065	17.172	16.4742	20.9637	21.7878	20.0997	11.7365	14.7876	16.7123	12.189	13.9851	17.0622
	SPR	13.3406	14.2659	15.6299	15.9512	15.543	19.7581	16.4295	13.4445	13.3624	22.4861	21.6733	21.9736	15.2668	14.0471	13.9225	14.4597	14.463	14.3137	12.7051	14.1452	16.3861	16.4522	16.2429	18.016
	ATP5C1	23.6338	24.0309	24.0098	24.1437	24.1063	24.7028	24.7066	23.6744	24.498	24.6102	24.4378	23.9328	24.5757	24.4531	24.0885	25.1072	25.4073	25.0748	24.066	24.8678	25.3575	23.7868	23.9975	24.6909
	CPOX	24.5005	23.8815	24.5586	23.8357	26.2812	25.0904	25.6054	25.5752	25.9615	23.7676	24.2326	26.9101	27.7632	27.3281	27.4083	20.468	19.1297	21.713	26.0428	25.3101	26.6272	24.9363	24.0419	24.228
	ETFB	24.5123	24.7986	24.9081	25.2902	24.3814	24.6736	24.0119	23.7801	24.2244	24.5736	24.1722	24.5486	24.0632	24.1208	24.0553	24.0296	23.8231	23.1531	24.1507	24.4808	24.7438	23.6343	23.9459	24.3546
	FEN1	24.8469	26.0092	25.0835	26.1869	24.6093	23.1804	22.271	20.435	24.2742	24.4292	26.0897	22.8442	22.7273	23.1996	22.64	26.1081	26.6103	24.1047	20.8912	22.377	21.7911	19.6336	20.269	22.1092
	ATP5O	25.21	24.9474	25.0923	25.1884	25.1121	25.2803	24.7344	24.999	24.491	25.0798	25.3765	25.0864	26.3675	26.2093	26.4319	25.3788	25.5625	25.8337	26.0379	25.7652	25.4918	24.4608	24.2755	23.9968
	IDH2	22.6489	22.7001	21.878	21.3337	20.047	19.4631	20.3084	22.3158	20.3389	23.0763	22.9322	21.9835	22.643	23.5421	24.1278	22.2181	22.2912	20.5755	22.0556	20.9295	18.9336	26.0039	26.2573	24.7035
	FASN	25.4826	25.7403	25.5963	23.6813	24.1974	24.447	23.4687	23.3492	22.7231	23.4595	23.588	23.2985	24.0522	24.1435	24.2796	25.7518	25.5704	25.3536	25.4114	25.1546	25.028	24.1283	23.8792	23.7078
	SARS	18.693	18.9376	15.6345	16.0023	24.8509	21.1374	23.9019	24.2951	23.0545	14.9032	15.5571	12.776	16.907	18.4971	17.197	16.1203	17.0384	19.1069	21.6825	20.8179	19.438	21.9338	20.9748	18.6662
	DAP3	19.8973	20.2968	20.5454	20.4149	19.8012	19.9547	20.1234	19.0035	19.3828	17.8896	20.7016	17.9402	19.0408	18.6156	19.4605	16.5223	16.3998	15.5777	17.6524	17.2165	16.3892	19.4913	18.5266	19.2265
	NDUFA8	23.5826	23.4831	23.9249	24.3868	23.5771	24.4059	24.8684	24.9303	24.6851	24.3974	23.6728	24.5399	24.0019	23.7911	23.8109	24.2594	24.2316	24.2499	23.7529	23.9453	24.3722	23.7696	23.9991	24.1003
	RARS	17.3477	18.9316	16.9385	12.1314	15.6092	15.4957	17.8467	16.7096	16.3235	15.7409	14.4452	13.0503	23.238	24.4497	23.3039	20.4028	20.6616	19.4137	17.1087	17.8362	17.8706	17.4701	17.7556	17.4592
	ALDH18A1	25.2408	25.3887	25.4255	26.2897	26.0004	26.1847	24.9028	24.7575	24.5424	25.6787	26.2627	25.5841	26.0703	26.0223	26.3022	26.2846	26.2203	25.8264	26.5924	26.3878	26.0758	25.8135	25.589	25.6318
	HADHB	25.5879	25.6384	25.6316	25.6302	25.2468	24.5234	23.9836	23.9109	24.8819	24.851	25.1094	25.3578	25.0613	25.1518	25.0936	24.9273	24.6363	24.4564	24.7825	24.8941	24.9809	24.8075	24.9246	25.3133
	ATP5I	23.0572	23.6681	24.2905	22.0553	22.3215	26.5618	21.5808	20.9261	17.9131	24.5034	21.4013	23.1715	24.7952	24.4313	24.2404	24.087	24.1877	23.9908	19.9079	20.4575	21.9398	22.9974	23.2743	22.9317
	ABCE1	20.5202	21.6201	19.3135	22.9218	25.3931	20.7136	15.9714	16.8939	18.4121	14.0985	14.3706	14.7672	19.5325	21.6239	21.0583	24.1288	22.4408	20.9458	23.7025	22.9192	21.9511	19.7933	19.9969	19.5497
	RPL10A	24.1211	23.6957	23.7108	23.1266	23.4803	23.0945	22.6256	22.2856	24.1423	23.9494	22.5534	23.7767	20.7876	20.6565	19.565	22.241	22.9695	24.1037	22.6501	23.9957	25.1458	21.644	22.5087	23.076
	MRPS35	14.6021	14.207	14.4273	16.6188	17.4039	17.1169	17.1483	17.4498	16.605	14.276	15.5579	15.0431	14.4032	14.1288	14.7043	16.0593	15.8777	16.6953	15.1785	14.2662	13.7917	17.2025	16.3847	15.9415
	MRPS36	20.6719	19.8317	21.0386	23.4061	23.4444	24.9659	24.4478	22.7114	25.1834	24.9725	23.647	24.9638	25.3773	24.049	22.8316	15.3928	16.8035	19.2695	12.0861	14.3601	16.7902	20.3403	21.0419	22.6015
	MRPS9	22.879	22.8825	20.0845	22.5429	23.6706	19.6515	17.7372	18.7201	21.7849	18.2341	17.1876	14.8882	16.4375	18.1888	16.1932	20.4613	22.5698	21.6909	18.5497	20.1087	18.6154	15.7498	17.6294	17.0314
	DHODH	14.3893	14.45	14.3971	22.8922	21.9127	22.917	13.6179	15.4305	14.188	21.1614	15.6211	21.2105	14.1701	15.0449	14.0213	21.9463	21.2671	20.889	13.4169	14.1012	15.7183	20.3035	22.217	21.3788
	OGDH	23.8679	26.3054	25.1388	25.448	24.8252	24.0111	25.8933	25.1989	25.5013	25.6281	25.6114	25.7449	23.9747	25.5047	25.8004	22.5984	20.1482	16.0586	24.3572	23.8995	23.5544	24.343	24.439	25.1488
	SLC25A11	16.3098	17.2099	15.4863	16.2115	19.2052	15.5409	15.5693	16.2139	18.0966	17.2151	14.8683	18.5765	13.6642	15.4915	14.0807	19.0061	17.1178	16.8909	15.9807	16.1796	17.2531	14.9124	15.8136	15.7743
	C1QBP	21.6985	21.5977	21.6872	22.6872	22.5672	22.856	21.3172	20.8544	21.9572	21.3895	20.3084	20.9841	20.3555	20.2178	19.5179	21.6593	22.1819	22.5846	21.3042	22.3482	23.1901	20.3363	20.9714	21.4819
	EHHADH	13.8039	14.9827	14.4499	13.4674	20.0073	17.1446	17.7492	16.1637	17.2393	14.8558	15.7001	19.2316	14.119	14.7126	14.4048	16.1872	12.5574	14.4918	14.4274	13.2814	15.5276	23.5942	21.889	22.7409
	COASY	17.0303	16.7501	17.0728	15.5297	16.4758	16.9839	14.2745	14.7577	14.2042	16.9815	14.5249	17.8853	14.5885	14.608	14.0399	14.3205	13.8399	15.076	13.748	14.0066	15.4818	16.2783	16.7461	16.4713
	MTX1	22.699	24.167	23.3782	23.7216	22.6484	25.5136	21.0426	22.3543	18.2522	26.1221	21.594	23.8805	19.3966	20.7324	20.624	25.3808	24.6383	21.5324	23.3233	23.1232	23.1184	20.5598	21.7471	20.2177
	LARS2	21.2454	18.4403	18.9946	26.1036	22.8225	20.5419	17.5629	22.0954	21.2426	22.7296	22.5868	23.9156	17.261	17.1999	17.8769	15.8042	16.9269	18.562	21.968	20.5981	18.5546	20.5715	21.317	19.1173
	KARS	21.8182	21.3208	21.0982	21.4883	23.4344	25.0978	19.3382	20.3678	16.6311	22.0656	21.1664	20.6303	19.8626	19.7699	19.9973	20.4608	21.4006	22.4939	22.1757	21.322	20.6762	20.0216	19.5427	17.6063
	TOMM34	16.0587	16.4589	15.6134	15.9675	17.9437	15.3514	14.0824	14.2545	14.8995	16.5563	18.022	17.8524	13.8876	14.5966	14.7522	17.8935	16.6669	16.5961	15.2357	14.2681	13.7326	16.1332	15.4593	15.3413
	IMMT.1	26.1695	25.9739	26.4136	26.5963	25.5579	26.2029	25.4472	25.7388	25.437	26.1519	25.6031	26.3576	25.9775	25.79	25.9164	26.3041	26.2857	26.2539	25.9966	26.0406	26.2441	25.3893	25.6019	25.5915
	NFS1	17.7895	18.5375	16.6688	23.0436	23.8607	24.3028	15.2563	12.6909	15.2891	22.2046	23.0878	16.1188	17.5719	17.7243	16.0757	15.0458	18.9268	17.598	12.9028	15.7399	14.5938	16.916	17.8666	18.7268
	MRPL11	18.2898	17.4346	14.7067	22.9605	21.939	20.5512	17.6858	19.2331	21.21	19.9115	16.8724	12.7259	19.3562	20.639	18.0057	15.7775	21.024	20.108	17.8136	20.8545	18.7672	17.9522	21.1663	19.7658
	DNAJA3	16.8354	16.6525	18.1525	23.1087	20.1828	22.1892	14.8258	14.0799	14.3306	21.8456	22.4713	22.4531	14.8768	13.8347	14.5249	22.6233	22.6295	22.2922	16.5196	16.8203	17.2959	21.9385	21.8245	22.8405
	TRAP1	14.2245	14.3308	14.6812	14.539	14.9691	13.7283	15.8859	13.7867	17.6403	18.8312	20.4844	19.9609	14.9748	14.4053	13.8562	14.1983	14.1138	14.9242	14.9267	16.1265	17.2894	13.8224	13.666	15.7479
	SLC25A13	24.0095	24.3679	24.1709	23.2078	23.5088	23.8129	23.189	23.154	22.4889	23.4591	23.2768	23.2188	23.3214	23.524	23.6171	23.4213	23.1591	22.6824	23.0334	22.8269	22.7305	24.0519	23.9505	23.7653
	HINT2	15.2894	15.0199	17.9856	15.8176	14.1083	16.6661	22.4035	21.8373	20.3869	14.4169	15.1144	19.2691	14.891	13.3001	15.0453	15.8669	13.0809	14.2885	16.3616	14.9604	17.0054	16.9831	15.5191	16.583
	CCT7	25.0097	24.8827	25.2466	24.3277	24.1849	24.5941	23.7169	23.2679	23.7331	23.0862	23.0635	23.2668	24.417	24.0739	23.9703	24.032	24.1799	24.602	24.7715	25.1324	25.6168	23.6106	23.6274	24.0357
	OCIAD2	14.6122	14.1113	14.5129	21.8318	21.167	20.7101	17.2723	17.6413	19.1	20.5848	18.7937	21.5433	14.6866	14.6356	13.9142	14.1937	14.0876	14.9551	15.0123	15.8559	17.1168	19.8199	20.744	21.1916
	TRAP1.1	25.2751	25.36	25.578	26.0878	25.8003	26.2048	24.8177	24.5213	24.3928	24.5778	25.0724	24.6358	26.2901	26.0936	26.3417	26.0222	25.9635	25.8041	25.6592	25.5644	25.5064	25.4335	25.1992	25.3754
	AARS2	18.9403	19.9493	20.3749	22.9802	22.3821	22.8069	24.0211	22.652	22.1335	20.9181	24.6529	21.8935	23.248	22.8907	24.4929	15.8535	14.5115	12.8714	21.5056	20.1606	19.151	20.6814	18.9792	19.7634
	MRPS18A	13.8513	12.3207	17.0644	23.862	15.5913	21.0052	17.7815	17.8853	15.8499	18.0186	20.0918	21.3257	15.4298	12.3893	15.4173	14.7805	14.1699	14.286	15.0005	13.8956	14.3403	17.3823	16.3361	17.5416
	ACAD10	14.4501	14.9883	13.7979	15.7806	21.7284	14.9183	13.7975	12.09	17.3489	18.3162	22.3301	23.0065	14.1274	14.8413	14.2677	15.5535	12.7603	14.9225	14.5883	13.8544	14.7937	22.0531	20.4244	22.1938
	FAHD1	15.0269	14.8492	14.8862	14.6555	14.6269	13.954	14.2154	14.1036	14.9174	15.6901	16.3661	16.0487	14.8968	14.8007	14.7974	14.29	14.3376	14.6087	14.4105	14.4514	14.3745	16.1085	16.0207	16.2807
	HSDL2	22.078	21.9351	21.7016	21.8454	21.993	21.024	21.2605	21.1416	22.1224	21.7011	22.5684	21.6465	21.7888	21.8137	21.7162	21.5371	21.8293	21.9716	22.3375	22.4457	22.0953	23.6316	23.5856	23.7781
	TRMT10C	23.316	23.5733	23.7051	25.3045	22.9947	23.1151	23.7742	23.8895	24.9986	24.0213	22.9411	23.8688	17.9838	18.2096	17.9652	25.0706	24.9367	23.6713	23.8798	24.6005	24.8906	20.1995	21.1472	21.7399
	MYH14	21.9677	23.3398	21.2388	13.8896	15.1913	14.1555	26.915	26.8157	26.9218	24.9534	23.9194	22.2347	22.9275	24.4604	23.585	14.9694	15.284	12.983	17.0585	17.5813	16.6631	22.7331	23.5006	23.0333
	AK3	22.5809	25.2322	25.1111	24.1595	21.9883	25.3846	22.2172	21.6143	17.8551	24.3443	23.5914	23.4028	22.3438	23.1842	24.5924	22.7253	20.4311	15.501	25.4358	24.2684	23.7125	23.6098	23.2035	23.1017
	MCAT	16.7176	16.4014	16.4231	14.0737	15.5573	15.2964	14.2532	14.3853	14.5979	16.5178	15.1313	17.1396	15.6698	15.6794	15.0412	14.7763	14.6615	16.0459	13.8297	14.1662	15.2405	14.2756	14.5316	14.4292
	MRPL41	17.3922	15.9874	15.6892	17.4646	17.4384	17.2202	17.124	19.3884	17.3046	17.8753	17.4953	16.5961	15.1754	15.2017	15.3464	14.6437	16.2872	17.4322	17.6906	16.9895	15.4384	17.3785	17.573	15.5526
	SUPV3L1	15.8812	17.2664	17.0672	23.5723	20.3026	22.096	14.7672	14.0408	14.4284	15.5825	14.0076	13.6462	19.9693	20.4751	20.2815	17.5798	17.5436	14.1417	13.6211	14.7762	14.839	18.1271	19.3318	20.188
	CISD2	14.5772	16.7818	15.2629	13.5137	15.5663	14.1563	16.1755	14.3137	16.4224	16.7313	16.0929	16.454	15.3704	16.7008	15.7263	18.1435	16.5481	14.359	14.7483	15.5865	16.5145	14.1992	14.5398	15.8378
	ATAD1	16.9266	18.2484	17.7258	25.775	27.1488	23.8234	20.4186	22.4261	20.7414	22.9151	23.1233	28.0746	15.6079	17.3665	18.7397	21.9125	16.6564	15.0224	27.5238	24.1943	24.0729	18.9787	17.8543	17.0461
	ABHD11	23.3309	23.1702	22.9197	20.8025	22.1689	21.8939	22.1603	21.8988	22.2594	24.0545	23.7496	23.7608	19.4803	19.4591	18.9617	13.8339	14.262	15.1405	22.1519	22.5284	22.8858	21.9659	22.0173	21.9845
	PNPT1	24.489	24.5389	24.5595	25.2329	24.627	24.9519	24.2605	23.7905	24.7183	25.1733	24.6853	24.5088	24.5437	24.4492	24.0249	24.3959	24.9301	24.7487	24.2262	25.0626	25.4068	23.6234	24.1208	24.6064
	MRPS31	23.2028	23.1133	24.6098	22.7267	25.0985	22.3968	23.2133	21.4238	24.2365	16.6608	20.8875	23.0191	17.7748	16.7793	17.8356	21.6843	18.3492	20.8384	14.8185	13.3629	15.0549	23.5628	21.2032	23.3081
	PVRL2	14.3005	14.7451	14.1908	18.2598	19.0525	18.1929	18.2027	19.2743	18.5068	14.7476	12.8563	15.6325	16.2448	17.1893	16.9474	15.4793	14.1186	13.6385	20.5451	20.0322	20.439	14.3552	14.7575	14.1237
	MRPL24	15.6634	15.5727	18.0307	21.3271	19.8056	23.2121	20.7137	18.9767	17.4364	19.2117	21.977	21.2872	19.7423	17.7971	19.6611	21.0647	20.1659	20.7758	17.0118	16.0418	16.6947	17.9186	16.0132	17.1231
	LRRC59	23.6907	23.6535	23.3736	23.5274	23.5336	23.1596	23.1589	23.5653	23.2223	22.9953	23.2945	22.6982	23.1012	23.2971	23.428	23.601	23.7233	23.4786	23.6678	23.3662	22.7748	22.0992	22.0454	21.6667
	RMDN1	15.9586	16.7565	18.6496	22.7176	18.1124	17.7445	23.1936	22.955	25.6643	17.9268	16.8885	23.0017	16.9598	16.9142	17.5659	22.1092	18.2477	16.4621	13.6337	13.6221	15.9805	18.4541	19.0592	21.4892
	MRPS24	14.2576	15.3091	13.6697	23.9249	22.7936	17.4016	16.8351	19.1597	18.6473	15.1771	20.4687	17.4641	12.349	14.2605	16.6269	21.0785	18.0622	14.2269	18.4286	14.5548	10.253	15.8591	14.2478	13.1294
	PTCD3	21.7076	22.1738	21.9087	21.0272	21.8989	22.0982	20.6916	19.8093	20.4284	21.1464	20.7201	20.692	19.3443	19.4362	18.9515	21.0407	21.0703	20.9752	13.7978	14.42	15.0186	20.5373	20.6764	21.1481
	DHTKD1	17.7575	16.6465	19.4768	18.1584	15.1678	19.6885	22.14	21.8603	19.8159	24.1631	23.4969	25.3592	15.4256	13.3933	14.4175	13.6977	14.0168	15.5219	13.9164	13.9546	15.3654	14.5328	14.1588	14.5447
	USMG5	17.8855	19.6298	17.8789	18.3572	19.6714	17.3304	14.1062	12.928	16.2022	15.14	13.5238	14.5726	16.4535	18.023	16.4456	17.1124	16.0963	14.1087	15.8205	17.2977	18.2716	14.7897	16.014	17.2705
	DHRS1	13.8655	16.8509	12.5199	14.3314	15.5505	13.3545	13.6641	16.1269	13.4454	19.7568	15.4946	15.5803	14.773	18.9056	17.8799	20.233	18.9808	12.8898	21.6846	21.0747	18.7249	13.9706	15.8947	13.371
	PHB2	26.2504	25.7154	26.1355	26.4712	26.1671	26.8868	27.0794	27.709	26.502	25.8625	25.7108	25.9354	26.1324	25.8115	26.137	26.1813	26.4725	27.0777	26.9043	26.5043	26.3157	24.3849	24.2267	23.6453
	ECSIT	14.4442	15.4208	13.3715	14.8215	19.7501	19.1049	15.4463	13.9451	13.845	18.9499	19.3001	15.9892	14.2931	15.0335	13.9098	17.4582	18.6509	18.8175	15.9255	16.5508	16.1217	14.7983	14.4321	14.006
	VAMP8	17.3276	16.738	17.8414	23.6318	20.8213	19.0264	15.814	18.9569	18.9024	17.6568	14.5224	22.6702	18.7436	19.4662	19.8804	16.6417	13.2916	13.303	14.7909	13.5207	14.9248	20.1507	21.1465	20.7749
	TARS2	13.4643	15.0859	14.6862	15.6073	20.2018	21.9472	17.6811	14.7026	15.0723	21.8581	19.4203	21.574	16.7881	16.8898	15.4265	26.1835	25.2905	26.0466	12.3784	13.8807	16.9772	18.6874	18.6152	19.8398
	CECR5	13.0255	14.5981	15.6128	23.2632	22.6188	24.2137	18.6889	15.765	15.9039	21.4207	25.3941	22.8632	14.4263	13.5928	15.2172	25.2659	23.4271	21.6348	17.7852	16.9525	17.0079	17.9313	15.9531	17.8784
	MRPL13	23.3271	22.6851	24.0656	23.3894	23.3422	22.4087	20.1825	19.3572	20.72	21.0224	24.4122	24.2864	17.0291	15.8972	16.963	20.4335	19.3467	20.9477	17.4483	16.5174	16.8284	17.8956	16.3885	17.504
	MRPL9	14.1839	14.2352	14.8172	22.1693	20.0187	20.5929	17.1035	15.7336	16.8799	15.6757	19.094	15.0143	14.6893	13.8294	14.7177	14.1816	15.0047	14.0501	14.7329	14.8301	13.6734	17.4962	16.7623	17.8476
	MRPS26	20.8785	21.7434	21.569	22.2625	20.663	20.7143	17.0362	17.2471	14.9442	15.2091	19.4744	15.0856	16.0683	16.2421	18.4938	20.0245	19.0828	16.2669	18.7867	16.3973	13.4345	15.7633	14.0244	13.4486
	PPA2	14.3419	15.849	13.0455	15.3661	23.6003	20.4836	15.9966	14.1029	13.1369	15.7436	20.8887	14.4012	16.3922	17.4054	17.6825	14.5282	14.2319	14.4763	19.1531	17.3019	15.0445	16.5936	13.7627	12.88
	SLC25A22	15.6586	17.264	16.6137	17.157	16.5256	19.4845	18.3533	18.8641	15.5813	17.8012	13.418	15.7592	15.737	16.8643	16.5258	19.4917	18.7107	15.9187	17.055	17.2898	17.8764	13.9724	15.0962	14.1677
	SFXN1	25.4852	25.3938	25.5706	25.067	24.9959	24.859	25.6419	25.4504	25.7967	25.4357	25.9508	25.7738	25.9927	25.8173	25.9215	24.8026	24.7566	24.9568	26.2715	26.2422	26.275	24.843	24.6738	24.8953
	GRPEL1	21.3716	21.3029	21.9203	22.1564	22.5286	22.4504	22.0461	20.4761	22.2996	20.1911	21.8095	21.0753	19.6434	18.8811	18.8791	21.9771	21.98	22.8714	21.8472	22.3461	23.0761	19.3345	18.7848	20.0826
	MRPL47	17.0695	16.2651	19.0615	22.8811	19.6568	18.9413	15.9562	16.2879	19.0229	15.3194	14.3893	21.9856	14.8734	13.91	14.4529	22.2	18.8657	20.4051	13.5036	13.3011	16.4317	13.592	13.7876	15.8567
	ACOT13	20.062	19.2695	21.3276	21.8402	22.8777	25.891	15.968	13.8603	13.4081	13.573	14.9153	14.7482	18.8128	16.6945	17.156	19.2388	19.7716	22.7033	16.8242	17.1431	18.8595	17.7932	16.4418	17.4782
	TIMMDC1	20.3269	21.372	20.206	23.8525	24.6984	24.6496	25.4703	25.183	24.4876	24.872	24.8091	23.1544	20.1186	20.933	20.7924	24.9872	25.009	23.3185	20.8088	20.7544	19.9552	24.6092	24.6533	24.2951
	MRPL40	18.5504	19.4114	20.249	18.5708	15.86	18.9616	17.3707	15.3911	15.2124	19.5691	20.87	18.0022	16.5398	15.6994	16.408	14.7014	15.2678	13.2671	14.0304	14.6951	14.511	14.1883	13.9022	15.1459
	ABCB10	13.8613	13.6803	15.6947	14.8754	16.4476	19.7174	16.1227	14.5286	12.5851	13.5892	13.7892	15.8579	23.4094	21.802	22.5512	20.2589	19.2124	21.538	14.024	13.5267	15.6857	23.949	22.4388	23.0506
	ABHD10	20.324	20.8604	20.9439	18.5641	20.1898	19.8733	21.1036	18.4791	22.1729	19.9163	19.4292	20.3182	19.1627	18.807	17.4114	19.7495	19.7437	20.7329	13.8131	15.8781	18.2233	16.2918	16.7025	18.8757
	DDX28	14.5717	14.8561	13.8086	22.2048	22.7733	23.3813	15.2843	14.4866	13.4655	19.8776	22.6845	16.2247	14.3295	14.2525	14.6544	13.3099	15.5164	14.41	15.3089	15.2025	12.725	17.6005	16.8692	16.2521
	ATAD3A	22.3932	23.0755	22.5962	22.8325	24.3673	24.2235	23.0519	22.8734	22.1805	22.8251	22.3401	23.0597	22.9585	23.4483	23.3706	23.3832	22.4965	22.1409	23.2695	22.9126	23.1953	22.6891	22.4521	22.2588
	MRPL16	17.8568	21.3166	21.5678	23.0086	24.2198	24.3195	25.466	22.7928	23.0051	21.3733	22.1224	25.7317	22.3238	23.209	24.2891	22.1485	16.3441	13.0154	20.9055	19.5427	21.6787	24.6008	23.1037	25.372
	NDUFAF4	13.0447	14.6508	15.5408	20.7841	14.0426	18.4009	18.4712	15.7068	18.6267	16.3949	13.8148	13.0267	18.0083	17.5489	16.6777	17.6502	18.9181	14.6417	14.8824	18.5436	20.0315	11.8144	14.2302	17.1917
	CYB5R1	16.6389	15.1026	17.6078	20.9111	14.6488	13.9096	16.6635	17.8922	19.9403	16.3895	18.748	20.3031	16.8545	15.5887	17.2333	15.0295	14.0569	14.15	15.0384	14.2499	13.9481	20.2668	20.1742	21.3788
	STOML2	27.3348	27.1784	27.051	26.8288	26.4926	26.8838	27.2988	27.669	27.2485	26.6267	25.941	25.8024	25.6499	25.7161	25.5433	25.8392	26.4106	26.3238	26.6846	26.9019	26.7134	24.8187	25.1777	24.8168
	NFU1	18.6613	20.3807	20.7911	21.7064	20.9467	23.6409	18.3418	15.9433	15.9804	21.3485	20.8594	20.7669	14.5181	14.3264	14.392	17.9229	17.0246	14.9769	15.5806	16.4288	17.6857	18.8184	18.7447	20.2724
	VDAC3.1	25.1143	25.3834	25.0983	25.0027	25.3677	24.624	24.8055	24.6846	25.1662	24.639	24.9736	24.9262	25.4638	25.7248	25.6925	24.3839	23.9817	23.6869	25.9348	25.8291	25.7599	25.1802	25.1031	25.2622
	POLDIP2	25.0429	25.6924	23.7508	24.4164	24.6368	24.8095	16.8462	17.8213	18.3927	26.1802	19.7866	22.341	16.4988	18.2171	15.5856	22.422	23.9101	22.547	18.0407	20.6083	21.6237	18.2221	21.3464	20.6037
	ACOT9	22.6569	22.1231	25.9328	22.0965	18.0328	21.5603	21.9037	17.7097	21.879	22.6238	25.2112	25.4287	22.7544	19.575	20.1904	19.8176	19.8475	21.4425	12.0266	14.0597	17.1501	13.4451	12.7535	17.0378
	MRPS16	17.2478	17.5442	18.6786	24.2414	24.1788	25.3906	19.6415	17.425	16.6965	15.4317	21.5249	16.3013	17.8771	16.4021	18.5525	14.6787	14.3659	14.1917	15.9187	14.3621	12.9556	22.2052	19.4417	20.3982
	FIS1	20.3017	19.5842	20.3064	21.5063	17.6214	21.9774	16.4349	20.2302	13.5053	26.0089	21.551	24.0787	16.6477	16.8718	17.8676	20.4476	21.0788	19.6615	18.6553	17.401	16.2786	20.5117	21.6009	18.4644
	MRPS23	25.7796	25.4431	25.1907	26.5121	26.0783	25.913	25.9564	27.0751	26.3419	26.2303	25.3099	25.7265	24.1647	24.4682	24.3751	25.401	25.7643	25.6914	25.2033	25.0544	24.5986	25.2607	25.7093	24.9235
	SAMM50	19.1474	19.237	19.0716	18.9118	18.8096	19.2823	18.6243	18.4686	18.5674	19.3729	18.5551	18.4956	17.63	17.6955	17.3069	18.8114	19.3073	19.1342	18.2664	18.8328	19.0248	17.9528	18.3843	18.4121
	TIMM13	20.2845	19.7227	19.6251	20.5952	19.273	21.1033	18.3223	20.7001	16.1027	20.9941	20.3721	19.1582	16.5525	16.7235	17.7693	20.2702	21.196	20.4169	19.6726	18.1739	16.0869	20.198	20.0733	17.6132
	NDUFB9	19.4761	19.3058	18.4644	18.8104	19.4668	17.2862	16.5544	18.5142	17.4513	18.4407	18.6241	19.1878	17.6505	18.5996	18.9694	19.212	18.4058	18.1066	18.1545	16.7148	15.4433	16.0134	15.8632	14.5061
	OXCT1	18.5955	19.3986	18.5466	20.9995	21.9867	21.0529	20.6115	20.9555	20.8567	14.7882	13.4661	14.9821	16.8011	17.79	17.3948	22.3688	21.2925	20.3494	16.4874	16.3451	16.6041	14.2409	14.6139	14.3816
	UBA1	23.9514	24.1116	23.8479	23.688	23.7154	23.301	22.578	22.7472	22.2521	22.8458	24.0359	22.7215	24.0976	24.2533	24.7317	24.3618	24.2253	23.6651	23.3152	22.6639	21.7581	23.2614	22.805	22.5169
	CLPX	24.3015	24.5831	25.4987	24.7205	25.165	24.9616	24.2582	22.6301	23.6667	21.7551	24.7455	24.0284	23.6709	22.8714	23.7647	24.8225	23.552	24.016	25.4835	24.8422	25.2747	21.935	20.4717	21.7998
	PYCR1	25.5804	25.4249	25.5834	27.5032	27.5851	27.4421	26.7419	26.9766	26.7426	27.5055	27.6721	28.0452	25.8086	25.7449	25.9259	27.3513	27.1027	27.386	27.2702	26.9549	26.9529	26.9897	26.8075	26.6834
	DECR1	12.1007	16.9291	14.2066	16.5954	23.2429	22.0921	26.879	22.2446	22.7172	23.3378	25.7371	22.9916	24.3836	26.3364	26.2063	24.4847	20.731	16.6766	24.0897	23.4935	24.0114	22.0803	20.0851	21.8389
	RMDN3	14.4413	14.4991	14.296	14.3312	15.8658	14.1638	14.166	14.2112	14.8592	15.5864	16.3584	17.2438	15.2496	15.5001	15.5589	14.9233	13.8404	14.4726	17.7642	17.1498	17.3632	14.7178	14.2044	14.3142
	HCCS	20.9552	19.2568	18.863	22.011	24.6945	19.0077	17.1701	19.0412	21.0864	17.6093	20.613	21.3347	14.1771	14.4054	14.6539	18.5249	17.6779	20.8103	18.1053	16.3643	15.4211	15.3318	14.2946	13.61
	DDX3X	23.1808	22.5916	22.1363	21.2282	22.069	21.8555	21.1774	21.5335	21.7165	21.2328	20.3906	19.8725	19.4422	19.4719	18.7316	20.6752	22.08	23.0502	20.9577	21.6291	21.5232	20.6277	21.1594	20.6431
	ACADM	22.4107	22.1967	24.1919	23.9842	22.0776	26.955	21.4348	21.1009	17.6852	24.2749	23.0943	24.4006	17.5476	16.1936	17.2076	23.5953	23.5693	23.87	24.2993	24.0072	25.0052	23.5047	23.035	22.8715
	MCCC1	22.1493	22.4686	23.0089	21.6209	21.2427	22.3398	22.9165	20.6763	24.1449	23.6794	21.3816	23.343	20.9546	20.4372	18.7835	21.7998	22.3691	22.9644	13.7854	16.598	19.3824	21.3306	22.668	24.8572
	TXNRD2	17.0967	20.3837	15.0606	16.7375	24.8802	19.1765	20.7129	19.6224	22.6892	26.2504	23.0259	23.4257	18.944	22.9392	19.5707	26.7181	25.4474	22.9931	13.2468	14.7489	15.2407	17.1712	18.6705	18.5122
	RPS14	20.6776	20.1214	21.1149	18.3431	21.1067	19.9288	20.4491	18.6631	20.783	18.2557	20.8882	21.3352	18.0792	16.9329	17.0528	19.5248	18.7055	21.7282	16.5968	16.4283	17.8883	14.9478	13.4468	14.8417
	UQCRFS1	22.015	23.0512	21.2966	21.0144	22.7682	21.3468	22.1847	23.0836	21.9433	23.024	22.0047	21.9813	19.5154	21.0723	20.7537	24.0547	23.3384	21.7097	23.6769	23.0471	22.1378	22.2606	22.5245	21.4072
	ECI1	15.9831	15.9231	15.7899	17.602	19.3391	18.8941	15.964	16.2987	15.251	18.9348	19.2418	19.7516	17.9142	18.0229	18.2637	17.3548	16.7479	17.5025	17.795	16.9434	16.9011	15.0336	14.3916	13.8111
	AGK	18.3471	16.7734	16.9533	19.1026	19.1425	17.6157	15.8106	18.3201	17.6408	18.8941	17.8622	20.2009	14.3632	14.4569	14.4163	16.7785	16.9656	18.9044	16.6559	15.8895	15.6032	16.0346	16.3918	14.9924
	ALDH3A2	24.3731	24.2597	23.8776	24.8062	25.7057	22.9058	15.4631	17.8128	16.0439	17.9393	19.2115	20.9452	20.6224	21.5423	22.7931	26.791	24.3603	24.2082	27.8932	25.1059	23.8031	26.1586	25.1134	23.6675
	CTSA	21.9183	20.8941	21.2674	17.6607	15.7922	15.4059	18.8434	20.2566	20.0018	20.9951	21.3504	21.0742	18.5136	18.2873	18.6866	17.6126	18.3174	18.6455	14.9791	14.5987	13.6586	18.0234	18.2609	17.6345
	BSG	16.4333	16.8391	16.9773	21.3132	20.1487	22.5409	20.3408	18.6605	20.7084	17.9953	14.3686	15.5117	19.7173	19.4593	17.6218	20.6892	22.3061	22.0045	15.9311	19.0632	21.2351	19.3164	21.2813	22.6784
	CYB5B	27.1144	24.3542	25.1802	25.68	25.053	24.5214	24.1118	24.9829	27.9792	26.4004	24.0063	25.8353	15.7865	14.661	12.7889	13.9924	17.2099	21.422	23.26	25.7185	27.1797	20.6992	22.5144	22.6589
	POR	22.7668	23.2183	21.3045	20.6432	22.7602	21.2024	21.6592	22.2942	22.3004	24.2241	22.8391	22.0274	16.7035	17.9961	16.9024	21.6917	22.4555	21.8478	23.4936	23.9203	23.1986	21.8229	22.6108	21.6292
	ADCK3	13.8127	15.1866	14.2371	16.2702	14.4598	19.1606	15.5448	14.4591	13.2325	19.8844	14.5986	13.6538	14.6325	15.1854	13.4185	15.3444	17.9748	15.0877	12.1172	15.1878	15.9314	17.332	19.8457	19.7964
	YME1L1	22.7143	22.7123	22.1813	21.5471	23.3205	22.0971	21.3807	20.8484	21.5911	21.4111	22.9064	21.2854	19.6723	19.7141	19.592	21.0131	21.2845	21.8818	22.5465	22.4321	22.0199	16.5687	16.0249	16.1024
	TSPO	15.323	14.3301	13.5833	17.4459	18.2119	16.7829	16.3641	17.8741	18.0306	17.6426	16.5177	16.6663	15.5348	15.9389	15.1614	15.2301	16.5484	17.7202	15.0218	15.3044	14.7494	15.8289	16.6051	15.4906
	FYN	20.6418	20.0733	20.1615	17.0587	22.6043	20.789	17.934	14.9946	19.2457	13.5911	14.5156	15.1297	18.3598	17.4007	15.6488	15.7646	16.3036	20.7835	12.2966	14.0755	16.8643	19.5504	18.9436	20.8473
	COX20	14.8867	15.6535	12.6962	16.1623	17.9464	15.9963	14.8962	17.9326	17.1148	23.6334	16.0289	20.8982	13.2886	16.2852	13.6626	17.2449	17.323	15.7769	16.1322	17.3375	17.8319	15.5242	18.736	16.5133
	PMPCB	24.6524	24.9832	25.9439	24.4111	23.9723	27.7922	22.6498	23.0592	18.0795	25.3097	24.8683	25.1476	25.3148	24.805	26.2562	25.2917	24.6189	24.0177	25.7304	24.1736	23.8878	26.1826	25.1309	23.901
	DNAJA1	24.9615	24.9443	23.0689	20.4334	23.9295	25.2711	19.2846	17.3048	16.2967	20.7858	23.6837	14.067	17.5774	17.1595	16.5152	16.1167	20.8612	21.2635	22.7747	23.8768	21.2569	19.7197	18.9648	18.0169
	FECH	13.7864	14.6686	14.7814	16.4809	15.1509	20.4297	16.3283	14.8478	12.0603	16.499	14.869	11.8684	26.2025	25.6677	25.555	16.6442	18.8108	16.99	24.4504	25.7694	25.6282	14.1664	14.6305	14.4395
	HSP90AA1	28.3527	28.244	28.1378	27.1661	27.5224	27.237	26.2455	26.2196	26.4068	26.8713	27.1039	26.7842	26.8917	26.8777	26.7999	26.9415	27.1325	27.3934	27.7588	27.7869	27.6947	26.8109	26.7571	26.722
	TIMM44	21.2284	21.4523	22.0811	22.6098	22.6571	23.2087	23.0712	23.0036	22.3523	21.2692	20.9033	22.9148	22.8175	22.6741	23.069	23.3626	22.0358	22.1725	19.2975	18.7681	19.5941	21.6272	21.2584	21.4611
	ACSL4	23.5834	23.4388	23.9346	22.8511	24.0784	23.1523	22.2718	21.4336	23.3751	20.7041	20.607	22.8023	20.6369	20.3195	19.8506	21.9994	21.1126	22.6204	19.1499	19.5964	21.2366	21.4847	21.3629	22.4248
	NDUFS3	16.6824	16.7193	16.3669	17.0117	17.2486	17.2608	17.5424	18.3465	17.4453	17.0415	15.7233	16.714	14.6172	15.0618	14.8626	17.5851	17.4929	17.2991	16.96	16.8206	16.7793	16.7029	17.0853	16.4073
	ABCD1	23.4214	23.6501	27.0886	24.6465	22.5001	25.3949	22.7804	19.8563	19.7352	17.3974	22.5478	22.1481	15.1859	12.6617	15.3888	15.924	13.3777	13.9347	15.0465	13.4995	14.6903	18.9629	16.0224	18.5654
	GSTK1	24.0901	22.8902	23.3518	23.5668	24.3568	22.7621	24.237	24.673	25.9125	24.8574	25.8507	26.5053	25.6164	25.1037	25.0372	19.4153	19.6148	21.8807	17.5568	17.3642	17.6043	25.0934	24.7718	24.8273
	ACSS1	14.0274	14.6977	14.5112	16.544	14.4917	12.2006	16.3926	13.5622	19.2133	15.1443	20.0306	14.8311	17.5365	17.1176	17.1838	14.5693	15.173	13.4941	13.8587	15.144	14.2336	19.7523	19.4332	22.3292
	SUCLG2	20.9316	21.6192	20.6141	19.2298	20.3284	19.7392	14.4084	13.4368	15.3912	22.6289	21.0342	21.1652	16.2346	16.8542	15.4448	19.9328	20.4654	20.0058	16.5856	18.1898	19.0297	21.7761	22.8103	23.4894
	NME1.NME2	24.8754	24.5534	24.6153	23.9578	23.9053	23.3789	23.0029	23.15	23.6122	23.6911	24.1244	23.9444	23.8776	23.7689	23.7718	23.9238	24.1047	24.5216	24.5291	24.5087	24.3747	24.1991	24.1619	24.1887
	RAB11A	26.6427	24.0829	24.9635	25.2171	24.1971	25.5213	25.305	26.1438	26.27	25.851	25.3478	23.7131	26.1733	24.7033	24.0454	17.0607	20.93	24.1678	25.4809	26.8178	26.5379	25.1236	25.8693	25.1116
	GLUD1	25.9663	25.8759	25.887	26.5119	26.0779	25.9797	26.3456	26.529	26.5296	25.9706	26.2049	25.8874	26.1532	26.149	26.2653	25.551	25.6645	25.5081	25.7962	25.7131	25.428	26.3633	26.381	26.3136
	BAX	21.2096	20.8938	19.3819	17.1944	19.734	17.419	16.212	15.5403	17.2606	17.972	20.5736	15.6998	16.655	16.8498	16.2094	14.7457	16.8381	17.6001	18.1812	18.6463	17.0173	14.7191	14.3573	14.16
	CHCHD2	21.3428	24.253	19.7963	23.3856	29.2553	24.8522	18.1748	15.5656	18.0972	20.4837	24.0919	16.1972	16.558	18.9492	17.7811	21.7947	22.2936	19.0011	18.3433	18.732	16.1272	18.2349	17.5462	17.8678
	CDK1	20.1712	20.1203	19.9548	24.1725	25.3372	21.7743	15.8478	16.2716	19.5869	16.3683	15.0696	19.9152	20.1382	20.8648	19.9145	24.8296	22.7045	23.8056	16.4347	16.7179	18.569	19.134	19.7879	20.748
	ECI2	23.2261	22.6668	22.3302	24.9324	24.5677	21.4608	15.733	15.6005	19.8334	22.2119	22.7171	23.0561	25.0131	25.1911	24.2139	25.2007	25.5675	26.3167	23.6881	24.8388	25.2069	13.4789	14.309	15.4485
	IDH1	16.3937	15.6323	19.4583	15.1236	13.5871	14.5257	15.615	13.2823	14.3391	15.4897	21.8728	22.3084	15.3464	12.508	15.382	15.5362	12.6666	15.0337	15.3789	13.3003	14.5572	24.9107	21.5385	24.1319
	SQRDL	20.9758	20.079	21.0292	20.4606	15.1184	15.3288	22.3145	23.2554	25.2202	24.9849	24.331	24.764	20.509	20.0987	20.1	23.0622	24.0741	23.1361	13.7883	14.8561	14.592	22.2366	23.7187	24.4161
	LGALS3.1	26.6002	24.3331	25.0581	24.0915	25.3617	24.9527	22.9281	23.576	23.912	25.2549	26.0865	25.3996	26.6702	25.4388	25.137	14.0375	16.2071	20.1388	25.3234	25.551	25.5364	24.0108	23.7135	23.0725
	COQ9	14.6935	14.1753	14.3676	22.1388	22.6572	17.6627	11.7046	13.5604	17.9714	20.0486	16.0868	26.077	14.1352	15.3233	13.7779	23.063	19.5424	21.4118	13.0071	13.4397	16.7896	16.3782	18.0827	19.1058
	PDF	14.5763	12.7902	15.8699	15.7314	15.8275	19.3677	15.3829	13.6296	14.2239	15.8722	15.1168	18.112	16.2939	13.5767	13.3658	14.7473	15.5924	20.2583	14.667	15.9864	19.3688	16.9604	16.5013	17.9595
	SUCLA2	24.779	24.9138	25.3807	25.3887	25.1611	25.53	25.1726	24.6353	25.2413	23.7584	23.3862	24.582	25.7431	25.5149	25.4247	25.9353	25.419	25.5973	24.5073	24.8186	25.7204	24.3269	24.3801	25.0257
	ACOT2	21.4526	21.1025	20.0592	19.362	20.2042	16.5237	12.4694	14.7935	15.9734	17.4877	15.2731	19.2247	13.7455	15.1779	14.313	20.3315	19.102	19.4855	14.5546	14.2192	14.4626	13.9469	15.0543	14.2352
	ATP5F1	25.6302	25.4659	25.9783	25.7953	25.4453	26.4562	26.0256	26.1481	25.6809	26.2142	24.885	26.5621	26.6419	26.4154	26.2798	25.8642	25.731	26.1611	26.5684	26.8149	27.6485	25.8188	26.1083	26.1175
	RAB1B	21.9106	22.4162	22.103	20.3536	22.5689	21.7817	20.2165	19.0928	19.4361	21.4749	23.3824	22.0947	22.3713	22.348	22.5731	22.7388	22.1105	22.4195	23.126	22.6331	22.5724	20.9643	19.8977	20.2885
	GSR	15.5974	19.2022	18.1058	21.7383	23.8789	25.4091	15.6251	13.7259	13.8854	21.8329	15.2699	22.435	17.0063	19.0212	17.2345	24.0851	20.2266	16.9921	15.5957	17.1361	21.2012	15.8284	17.4282	18.8598
	NME3	14.9928	14.8849	13.3588	14.4825	13.459	15.2949	16.1318	19.0637	16.5936	20.7284	12.447	16.2913	20.2449	21.9053	19.6741	13.4646	15.4618	14.3099	17.6908	19.5944	20.1298	17.9658	21.4704	19.1059
	NDUFAF3	17.6993	16.4951	17.8837	20.3417	20.3744	19.5058	16.7947	15.566	18.2162	12.6707	15.6447	14.921	20.7514	19.2594	19.569	13.337	13.6572	16.2422	19.5464	19.7687	20.4452	16.8441	15.8905	17.3262
	ATP5J2	17.8243	16.6036	17.9863	19.4812	18.4824	19.0815	19.0721	20.1627	18.8311	17.4357	18.0615	19.415	14.6849	13.7949	14.7566	19.9123	19.6036	21.2076	20.5787	19.4865	19.5035	19.1279	18.4736	17.9592
	HSPA9	25.1744	25.1901	25.2059	25.8105	25.5923	25.4699	25.8799	25.8227	26.1091	26.152	26.2524	26.2053	25.7745	25.7736	25.7646	25.4353	25.4191	25.3196	25.5158	25.587	25.5859	25.2719	25.3192	25.4537
	MDH1	22.921	22.8767	22.8316	21.5844	21.6996	21.8942	20.9659	20.5285	20.5681	21.3796	22.4288	20.722	22.2478	22.0066	22.1544	22.6696	23.257	23.2764	22.2246	22.2577	21.7786	21.0281	20.7157	20.7853
	PHB	22.1735	22.1088	21.7586	21.4043	22.1519	22.3236	22.4283	23.1473	21.5209	21.7739	21.6	21.2428	21.5445	21.7856	21.9961	22.0942	22.2287	22.2447	22.697	22.0558	21.4163	19.5059	19.2841	18.3127
	TGM2	26.2816	26.2084	26.0082	14.361	14.6057	14.2696	24.2763	24.4205	24.549	14.4985	14.4275	14.3104	14.3849	14.4965	14.3549	14.2636	14.4354	14.5374	14.4148	14.4681	14.3535	14.3913	14.4859	14.3592
	PARK7	14.0923	15.796	13.3481	15.2212	19.2224	14.478	15.3214	16.3147	16.7482	17.1294	16.7188	18.9976	14.1411	16.6484	16.2272	19.2417	16.0446	14.4723	17.5411	16.0267	15.6676	17.9253	17.7217	17.0251
	LDHA	25.536	25.5534	24.4022	23.4984	25.1346	23.1681	23.2917	24.2969	24.5729	24.1525	23.0203	23.9643	16.5587	17.5312	16.8144	24.4568	24.3277	24.4955	24.5635	24.5024	24.2999	23.2667	23.7882	23.036
	ATP5B	25.0546	24.8221	24.7962	25.2274	25.1869	25.4339	25.1881	25.5219	24.9902	25.3317	25.1707	24.8935	25.5919	25.5487	25.5674	26.0551	26.4674	26.643	26.314	26.2532	25.9921	25.7016	25.7502	25.3716
	GSTP1.1	20.8201	19.2268	20.8565	24.2552	21.5211	22.6903	23.0599	23.9887	23.4146	24.5698	25.426	25.4089	24.6086	23.3361	24.1934	22.1398	23.0508	24.4153	23.1594	22.8101	22.4709	23.8971	23.7069	23.5036
	HSPA5	28.0304	27.9016	27.695	27.4563	27.3447	26.848	28.0232	28.3401	28.5754	27.9851	27.9528	27.8066	28.4409	28.5935	28.4874	28.1334	28.3282	28.2949	28.0996	28.1313	27.8746	27.1314	27.3105	27.1616
	ATP5A1	25.1719	25.2439	24.8546	24.9708	24.9538	24.6971	24.8356	25.0961	24.8325	25.3091	25.5255	24.6461	25.592	25.8311	25.8666	25.931	26.21	25.771	25.9023	25.7717	25.1537	25.2356	25.2735	24.9475
	LAP3	16.2053	18.1779	16.5689	21.1247	22.718	22.3103	21.9994	19.7237	22.2375	21.429	20.0144	19.2493	21.9275	23.0008	21.405	22.8048	22.7801	20.7276	17.5438	19.5354	20.5425	20.663	21.6592	23.0642
	PRDX5	15.1228	14.9871	17.4918	19.9993	14.058	18.1062	19.9588	18.5016	18.4297	19.1556	21.2226	19.1477	15.1305	13.2473	14.8586	16.5604	17.0869	15.5818	14.2018	14.5708	14.4638	17.4118	17.0129	18.6728
	ATIC	24.977	25.0996	25.0094	24.0464	24.0502	23.7933	23.1925	23.0416	23.3021	23.6292	24.0253	23.6619	23.4821	23.5334	23.5864	24.0126	23.9215	23.7123	24.5625	24.523	24.3885	24.9142	24.826	24.9586
	YWHAB	21.3933	21.7526	21.3551	17.3095	14.4353	16.5639	18.0377	19.8252	16.7657	22.9213	20.3717	20.3778	15.7679	16.4941	16.7711	16.4088	17.0289	14.4725	18.3989	18.2078	16.985	20.8506	21.9718	20.4674
	PRDX4	21.2909	22.0389	22.1509	25.2681	26.5001	27.7084	25.2207	25.053	22.0523	24.398	25.6669	24.9765	24.7979	24.801	26.0346	28.4313	27.1319	26.4655	27.5954	25.8762	25.2765	22.1886	20.7263	20.0409
	ACLY	25.6625	25.0029	24.3429	23.4802	24.6033	23.7041	24.3238	24.6465	25.9791	24.7356	23.0557	23.4589	21.3741	21.5893	20.224	24.2789	25.7713	27.0755	24.7563	26.0495	26.5045	24.109	25.1725	24.9357
	PAM16	17.5757	17.1472	15.6172	16.3942	22.5568	17.9349	16.3357	15.6346	18.9968	21.1709	22.0191	22.3705	14.5869	15.1537	13.4958	21.5089	21.5597	24.8288	13.7761	14.285	15.1753	22.2227	21.8709	22.1457
	HSPE1	27.4499	27.469	27.4614	26.001	26.9836	28.5871	24.8248	24.3342	23.5579	27.8225	26.2525	26.5426	23.2928	23.0868	22.4833	25.3692	26.195	26.8095	26.8239	27.5988	28.3682	26.1914	26.5157	26.3415
	DSP	23.0942	22.7576	23.094	23.414	24.2661	24.389	25.9903	25.4866	26.0255	24.5721	24.5919	25.0055	25.1536	24.7235	24.4613	21.2946	21.5134	22.7351	25.6328	25.9787	26.6899	25.121	24.9776	25.3032
	EFHD1	18.4479	18.3786	14.7166	23.1599	23.5164	22.182	19.3372	20.037	21.5034	20.8642	19.0647	11.9728	14.193	15.8092	13.2342	17.8287	23.5193	21.6203	19.8512	22.7713	19.7212	22.0078	24.7129	23.1483
	SHMT2	25.9239	26.1954	26.4003	26.9856	26.4085	26.8812	25.1434	24.6698	24.6562	24.6361	25.3286	24.6207	25.8101	25.6429	25.9699	25.7869	25.6317	25.0782	25.3964	25.3189	25.1826	26.1853	25.9327	26.2685
	HSPA1A	25.4634	25.4719	25.3734	24.3602	23.875	23.7339	25.8489	26.3209	25.9448	25.5805	25.5517	25.5256	25.7959	25.9784	26.1571	25.6332	25.5311	25.1066	26.2719	25.9939	25.5987	25.7032	25.7669	25.4843
	PKM	29.16	28.9222	28.8956	28.8517	28.7616	28.6381	28.5588	28.818	28.6463	29.266	29.5754	29.0668	28.5558	28.5009	28.5953	27.8906	28.2046	28.3614	28.5189	28.3862	28.0187	28.6652	28.6071	28.3719
	COX2	23.1329	24.1656	22.8108	20.1711	24.4892	22.9136	23.9381	23.713	22.6846	22.0202	22.3018	22.5559	16.7225	17.7423	17.5983	24.3682	22.9129	22.9402	22.457	21.395	21.3475	22.2916	21.3881	20.7269
	HSPA4	22.5314	21.7651	23.9508	22.0819	21.1881	21.6218	21.0408	20.2284	21.2047	18.3417	20.1643	22.2863	20.1809	18.7022	19.6878	19.4597	18.0114	19.9611	18.775	18.178	19.6454	19.0618	17.9111	19.2686
	UBB	25.5805	26.2007	25.5772	26.2836	24.5611	25.1082	24.4846	24.6531	25.2817	26.3239	23.8399	24.4375	24.3686	25.0829	24.2187	26.0508	26.5783	24.749	24.503	25.7919	26.0072	20.0753	21.6268	21.7901
	YWHAE	26.4069	26.1699	26.3021	25.9488	25.7504	25.7948	25.6016	25.7753	25.7801	25.1129	25.0185	25.1544	24.9464	24.8353	24.8224	25.6328	25.8151	26.0888	25.6405	25.6811	25.6983	25.472	25.5415	25.4748
