# Supplementary material for: Mitochondrial, metabolic and bioenergetic adaptations drive plasticity of colorectal cancer cells and shape their chemosensitivity
Source: Cell Death Dis. 2025 Apr 5;16(1):253. doi: 10.1038/s41419-025-07596-y (PMC11971274; doi:10.1038/s41419-025-07596-y)
Supplement: Supplementary file 4 — Dataset 3 [file 41419_2025_7596_MOESM4_ESM.xlsx]

## Sheet: Enrichment analysis
			Fold enrichment score												Fold enrichment score
		Library	Term	COLO-320	HCT-15	LS123	SW1417	SW403	SW480	SW48	SW620			Library	Term		SW480	SW1417	LS123	SW403	SW620	SW48	COLO-320	HCT-15	Amino acid metabolism						higher in SW480	Z score Δ		higher in SW620	Z score Δ
		KEGG	Valine leucine and isoleucine degradation	45.6	-103.8	-7.5	16.4	49.8	-43.6	61.6	-18.5			KEGG	Valine leucine and isoleucine degradation	Average Z score	-0.864988	0.659979	-0.366096	0.908217	-0.248288	0.545184	1.03507	-1.66908	Valine leucine and isoleucine degradation						Mitochondrial fission (2)	1.07507		Transcription initiation from mitochondrial promoter (1)	-2.87965
		KEGG	Citrate cycle (TCA cycle)	-51.5	-44.8	6.6	44.1	83.8	51.3	25.1	-114.6			GeneSetDB	Valine leucine and isoleucine degradation																Fatty acid elongation/biosynthesis (6)	1.51007		Mitochondrial transciption (3)	-2.66799
		KEGG	Propanoate metabolism	38.3	-22.6	-54.9	-50.8	164.1	1.4	-17	-58.5			RGD	Valine leucine and isoleucine degradation pathway																Autophagy/mitophagy (8)	1.65435		Complex I (4)	-2.54006
		KEGG	2-Oxocarboxylic acid metabolism	-76.1	-84.4	-30.9	13.5	45	19.1	145.4	-31.6																				Serine import into mitochondrion (1)	1.67821		Arginine and proline metabolism (3)	-2.38326
		KEGG	Phenylalanine metabolism	49.9	-39.2	11.1	-20.9	-27	-2	28.1	0																				Mitochondrial Respiratory Chain Dysfunction (1)	1.71849		Apoptosis modulation by HSP70 (1)	-2.27099
		KEGG	Butanoate metabolism	25.9	-38.9	29	28.3	25.7	-56.9	67	-80.1																				Metabolism of vitamins and cofactors (3)	1.73693		MICOS complex (1)	-2.13968
		KEGG	Glyoxylate and dicarboxylate metabolism	49.7	-9.9	-90	-123.6	63	42.8	118.2	-50.2			Library	Term		SW480	SW1417	LS123	SW403	SW620	SW48	COLO-320	HCT-15	TCA cycle						Isocitrate metabolic process (1)	1.76864		Mitochondrial tRNA aminoacylation (4)	-2.01737
		KEGG	Tryptophan metabolism	48.5	-40.5	-9	1.8	50.7	-64.1	88.8	-76.2			KEGG	Citrate cycle (TCA cycle)	Average Z score	0.528349	-0.0835367	-0.370239	0.210912	-0.0768885	1.24971	-0.591228	-0.867073	TCA cycle overall						Release of apoptotic factors from the mitochondria (1)	1.84734		Mitochondrial nucleoid (1)	-1.90801
		KEGG	Fatty acid degradation	-65.8	21.6	-82.6	1.3	76.7	-46.8	95.5	0.1			GeneSetDB	TCA cycle																Mitochondrial UPR and oxidative stress (7)	1.8588		Mitochondrial ribosome assembly (5)	-1.89653
		KEGG	Arginine biosynthesis	0.3	-57.5	21.6	0	9.3	0	15.9	10.4			GO Biological	Citrate metabolic process																Malate-aspartate shuttle (1)	1.8767		Mitochondrial translation/elongation (6)	-1.85915
		KEGG	Histidine metabolism	64.5	-65.7	18.7	-78.5	34.2	-36.3	110.3	-47.2			Reactome	Citric acid cycle TCA cycle																Metabolic Effects of Oncogenes and Tumor Suppressor in Cancer Cells (1)	1.88436		Oxidative phosphorylation (5)	-1.83523
		KEGG	Oxidative phosphorylation	36.4	-2.6	44.7	28.7	-27.6	-50.4	-36.1	6.9			WikiPathways	TCA cycle (aka Krebs or citric acid cycle)																Apoptosis (3)	1.9837		Ubiquinone metabolism (4)	-1.73965
		KEGG	Proximal tubule bicarbonate reclamation	-26.8	-34	34.8	23.7	12.8	-9.5	-1	0																				Ferroptosis (2)	1.98758		Regulation of mitochondrial depolarization (1)	-1.64351
		KEGG	Pyruvate metabolism	47.2	-15.3	-9	-47.5	18.8	-27	61.3	-28.5																				Protein folding (8)	2.13559		Ethanol catabolic process (3)	-1.61081
		KEGG	Ribosome	9.7	-49.6	28.2	26.3	-23.9	-15.3	-28.8	53.4																				Antigen presentation (4)	2.30203		Glutamine and glutamate metabolism (5)	-1.57976
		KEGG	Alanine aspartate and glutamate metabolism	16.6	-53.8	20.8	14.2	8.3	-15.5	12.6	-3.2			Library	Term		SW480	SW1417	LS123	SW403	SW620	SW48	COLO-320	HCT-15	Alternative fuels						Activation of BAD and translocation to mitochondria (1)	2.60573		Cristae formation (2)	-1.50037
		KEGG	Arginine and proline metabolism	56.6	10.6	-21.9	-39.6	8	-70.7	43.3	13.7			KEGG	Propanoate metabolism	Average Z score	-0.473414	-0.49044	-0.76816	1.92134	-0.456915	0.205064	0.523755	-0.461228	Propanoate metabolism						Chk1/Chk2Cds1 mediated inactivation of Cyclin B:Cdk1 complex (1)	2.62921		Mitochondrial biogenesis (1)	-1.36219
		KEGG	Carbon metabolism	-16.8	-2	-16.8	-21.3	39.9	4	41.3	-28.3			GeneSetDB	Propanoate metabolism																Lysosomes (4)	2.79837		Malate metabolic process (1)	-1.33369
		KEGG	Non-alcoholic fatty liver disease	31.6	-3.7	40.3	24.1	-27.8	-38.2	-28.9	2.6			RGD	Propanoate metabolic pathway																Apoptosis Evasion in Cancer Overview (1)	3.16816		ETC and Respirasome (10)	-1.2863
		KEGG	Fatty acid elongation	22.4	6.1	-97	16.6	16.5	15.9	8.8	10.7			GO Biological	Propionate metabolic process																Apoptosis Block by BCL2 Family Proteins in Cancer (1)	3.30283		Glycine serine and threonine metabolism (3)	-1.27426
		KEGG	Aminoacyl-tRNA biosynthesis	-50	-39.5	44.1	39.2	-13.9	-24.8	-21	65.9																							Iron-sulfur cluster assembly (5)	-1.21832
		KEGG	Beta-Alanine metabolism	26.7	-27.7	-80.3	35	97.1	-64.8	61	-47																							Respiratory Chain Impairment in Cancer (1)	-1.18269
		KEGG	Cysteine and methionine metabolism	32.3	-11	0.2	-17.7	5.1	9.4	-29	10.7																							Succinyl-CoA catabolic process (1)	-1.13779
		KEGG	Diabetic cardiomyopathy	20.3	8	35.1	16.1	-20.8	-41.4	-24.5	7.2			Library	Term		SW480	SW1417	LS123	SW403	SW620	SW48	COLO-320	HCT-15	Amino acid metabolism									Cysteine and methionine metabolism (4)	-1.10486
		KEGG	Chemical carcinogenesis-reactive oxygen species	25.1	3.1	37.7	18.2	-21.7	-40.2	-21.2	-1			KEGG	Phenylalanine metabolism	Average Z score	-0.0844684	-0.712462	0.379337	-0.897133	0	0.922353	1.71387	-1.3215	Phenylalanine metabolism									ATP biosynthetic process (1)	-1.07812
		KEGG	Parkinson disease	28.2	0.3	33.1	17.3	-27.7	-29.4	-11.4	-10.4			RGD	Phenylalanine metabolic pathway																			Branched-chain amino acid catabolism (2)	-1.04732
		KEGG	Thermogenesis	7.9	10.7	26	-0.1	0.5	-27	-17.8	-0.2																							Mitochondrial depolarization (1)	-1.00771
		KEGG	Retrograde endocannabinoid signaling	32.5	-18.9	19.9	23.1	-16.4	-20.8	-40.3	20.9																							Complex IV (3)	-0.966054
		KEGG	Fatty acid metabolism	-72.2	60	-88	-21.9	118.8	8.1	36.8	-41.6
		KEGG	Peroxisome	-9.2	35	-21.6	-56.4	98.4	9.7	-14.4	-41.5			Library	Term		SW480	SW1417	LS123	SW403	SW620	SW48	COLO-320	HCT-15	Alternative fuels
		KEGG	Lysine degradation	5.5	-33.2	-1.5	27.3	0.9	-35.9	58.7	-21.8			KEGG	Butanoate metabolism	Average Z score	-0.718269	0.536257	-0.30443	0.421336	-0.773109	1.26995	-0.0132677	-0.418462	Butanoate metabolism
		KEGG	Huntington disease	20.7	-0.8	26.7	13	-26.3	-21.2	-14.8	2.7			GeneSetDB	Butanoate metabolism
		KEGG	Glycolysis/Gluconeogenesis	1.9	-24.5	-5.9	1.3	20.1	-7.3	38.1	-23.7			RGD	Butanoate metabolic pathway
		KEGG	Prion disease	25	4	37.5	8.3	-22.2	-31.7	-14.3	-6.6			Reactome	Beta oxidation of butanoyl-CoA to acetyl-CoA
		KEGG	Biosynthesis of amino acids	-14.4	-35.3	-42.1	7.6	31	-4.5	38.1	19.6			Reactome	Beta oxidation of hexanoyl-CoA to butanoyl-CoA
		KEGG	Alzheimer disease	20.8	0.4	24.3	12.3	-16.3	-23.3	-16.6	-1.6
		KEGG	Amyotrophic lateral sclerosis	26.2	2.7	24	8.1	-16.4	-22.2	-15.5	-6.9
		KEGG	Biosynthesis of cofactors	-7.3	9.2	-49.7	-14.2	-0.7	-11.6	45.1	29.2
		KEGG	Pathways of neurodegeneration-multiple diseases	24.8	3.2	19.5	7.1	-18	-19.4	-9.5	-7.7			Library	Term		SW480	SW1417	LS123	SW403	SW620	SW48	COLO-320	HCT-15	Amino acid metabolism
		KEGG	Metabolic pathways	1.1	-0.3	-1.5	0.2	6.2	-4.1	2.2	-3.8			KEGG	Tryptophan metabolism	Average Z score	-1.23408	-0.103322	-0.201486	0.927451	-0.950114	1.3687	0.880441	-0.687589	Tryptophan metabolism
		KEGG	One carbon pool by folate	-3.7	50.9	-79	-173.2	-20.7	132.8	54	38.9			RGD	Tryptophan metabolic pathway
		KEGG	Biosynthesis of unsaturated fatty acids	-26	75.6	-46.4	-43.3	62.6	-23.9	1.4	0			WikiPathways	Tryptophan metabolism
		KEGG	PPAR signaling pathway	-54	33.2	-8.5	-26.5	83.7	3.3	-32.3	1.1
		KEGG	Pantothenate and CoA biosynthesis	26.4	-30.1	-53.7	17.5	51.3	-41.1	27.9	1.8
		KEGG	Ascorbate and aldarate metabolism	28.1	-11.7	-23.2	-21.2	9.9	-24.8	42.9	0
		KEGG	Antifolate resistance	8.7	0	-18.6	-26.1	25.5	10.5	0	0			Library	Term		SW480	SW1417	LS123	SW403	SW620	SW48	COLO-320	HCT-15	Metabolism of fatty acids
		KEGG	Base excision repair	7.9	0	-7.9	0	0	0	0	0			KEGG	Fatty acid degradation	Average Z score	-0.483051	0.0279489	-1.49258	1.38309	-0.314001	1.1632	-0.729805	0.445194	Fatty acid degradation/catabolism
		KEGG	Alcoholic liver disease	3.7	7.5	-35.9	4.8	6.3	4.6	4.2	4.8			GO Biological	Fatty acid catabolic process
		KEGG	Fatty acid biosynthesis	-50.4	18.8	65.4	-97.6	81.5	129.9	5.6	-153.2
		KEGG	Ferroptosis	-29.5	-11.9	59.9	-33.4	18.3	25.8	21.6	-50.8
		KEGG	Renin-angiotensin system	-9.1	0	9.1	0	0	0	0	0
		KEGG	Glycine serine and threonine metabolism	-16.9	-52.6	5	-26.5	14.8	-2.3	72.4	6.1			Library	Term		SW480	SW1417	LS123	SW403	SW620	SW48	COLO-320	HCT-15	Amino acid metabolism
		KEGG	Adipocytokine signaling pathway	-21	-13.8	31.5	-6.8	36.1	2.6	-6.2	-22.4			KEGG	Histidine metabolism	Average Z score	-0.253176	-1.12059	0.377168	0.143596	-0.639465	1.47415	1.09143	-1.07312	Histidine metabolism
		KEGG	Tyrosine metabolism	16.2	-6.5	0	-9.3	0	-6.9	6.5	0			GeneSetDB	Histidine metabolism
		KEGG	Sulfur metabolism	-64.6	-95	44.7	88	162.5	-72.2	-91.5	28.1			RGD	Histidine metabolic pathway
		KEGG	Central carbon metabolism in cancer	-5.5	-4.2	-11.5	12.1	25.6	-4.6	-4.4	-7.5
		KEGG	Antigen processing and presentation	0.2	12.8	13	-3.4	-29.4	34.5	0	-27.7
		KEGG	Cardiac muscle contraction	23.7	11.7	5.3	6.8	-9.7	-19.3	9.9	-28.4
		KEGG	NOD-like receptor signaling pathway	3.1	0	0	-4.3	-3.1	9.1	0	-4.8			Library	Term		SW480	SW1417	LS123	SW403	SW620	SW48	COLO-320	HCT-15	ETC/OXPHOS
		KEGG	Primary bile acid biosynthesis	-13.6	71.2	-53.8	-68.8	58.6	-25.3	31.7	0			KEGG	Oxidative phosphorylation	Average Z score	-1.41721	0.661138	1.1161	-0.623972	0.41802	-0.876401	0.909935	-0.187605	Oxidative phosphorylation
		KEGG	Glutathione metabolism	-6.1	-13.3	0	1	33.1	0	6.1	-20.8			RGD	Oxidative phosphorylation pathway
		KEGG	Endocrine and other factor-regulated calcium reabsorption	-6.5	0	0	0	0	6.5	0	0			WikiPathways	Oxidative phosphorylation
		KEGG	Viral carcinogenesis	-4.6	-13.5	-14.2	4.6	7.2	27	-9.2	2.7			Hallmark MSigDB	OXIDATIVE PHOSPHORYLATION
		KEGG	Hepatitis C	-3.7	0	0	0	0	9.3	0	-5.6			GO Biological	Oxidative phosphorylation
		KEGG	Sulfur relay system	0	-85.5	22.2	40.1	79.4	-51	-67.7	62.5
		KEGG	Necroptosis	0	7.9	8.7	-5.3	-3.8	-1.9	0	-5.6
		KEGG	Protein processing in endoplasmic reticulum	0	3.6	0	0	-3.6	6.5	0	-6.5
		KEGG	Porphyrin metabolism	0	10	0	-7	0	-10	15.3	-8.3			Library	Term		SW480	SW1417	LS123	SW403	SW620	SW48	COLO-320	HCT-15	Metabolism of pyruvate
		KEGG	ABC transporters	0	9.6	3.5	5.7	-6.1	-9.6	-16.8	13.7			KEGG	Pyruvate metabolism	Average Z score	-0.273105	-0.878819	0.217803	0.284429	-0.82265	0.910628	0.776007	-0.214293	Pyruvate metabolism
		KEGG	Longevity regulating pathway-multiple species	0	15.4	0	0	0	-6.9	0	-8.5			Reactome	Pyruvate metabolism
		KEGG	Spinocerebellar ataxia	0	4.5	0	0	0	-4.5	0	0			RGD	Pyruvate metabolic pathway
		KEGG	Cell cycle	0	-4.6	5.3	0	0	11.6	0	-12.3			GO Biological	Pyruvate metabolic process
		KEGG	Oocyte meiosis	0	-3.7	0	-5.4	12	0.4	-3.3	0
		KEGG	Protein export	0	-10.2	0	-13.2	-18.8	-2.7	44.9	0
		KEGG	Glycerolipid metabolism	0	-5.7	-11.1	10.4	0	-5	11.4	0
		KEGG	Amino sugar and nucleotide sugar metabolism	0	10.8	0	0	0	0	0	-10.8			Library	Term		SW480	SW1417	LS123	SW403	SW620	SW48	COLO-320	HCT-15	Metabolism of pyruvate
		KEGG	Legionellosis	0	9.3	0	0	0	0	0	-9.3			GO Molecular function	Pyruvate dehydrogenase activity	Average Z score	-0.347201	0	-0.194145	-0.811643	0	2.28361	0	-0.930618	Pyruvate dehydrogenase
		KEGG	Cholesterol metabolism	0	0	11.7	0	-5.3	-6.4	0	0			GO Cellular component	Pyruvate dehydrogenase complex
		KEGG	Thiamine metabolism	0	0	-35.6	0	19.8	0	15.8	0			GO Biological	Acetyl-CoA biosynthetic process from pyruvate
		KEGG	Glucagon signaling pathway	0	0	-4.1	0	0	4.1	0	0
		KEGG	Nucleotide metabolism	0	0	-4.2	0	0	0	4.2	0
		KEGG	Lysosome	0	0	0	3.4	-3.4	6.7	0	-6.7
		KEGG	Pathogenic Escherichia coli infection	0	0	0	-4	0	4	0	0			Library	Term		SW480	SW1417	LS123	SW403	SW620	SW48	COLO-320	HCT-15	Amino acid metabolism
		KEGG	Lipid and atherosclerosis	0	0	0	-3.7	0	8.9	0	-5.2			KEGG	Alanine aspartate and glutamate metabolism	Average Z score	-0.599304	0.295667	0.810689	-0.152226	-0.0743948	0.324732	1.13131	-1.73647	Alanine aspartate and glutamate metabolism
		KEGG	Purine metabolism	0	0	0	0	5.2	0	0	-5.2			RGD	Alanine aspartate and glutamate metabolic pathway
		Elseiver	Estrogen Effects in Mitochondria in Alzheimer Disease	119.5	0.7	20.2	37	-85	-54.7	73.5	-111.2			WikiPathways	Alanine and aspartate metabolism
		Elseiver	Mitochondrial DNA Replication and Transcription	109.6	-173.3	-77.8	55.8	-97.4	-20	-11	214.1
		Elseiver	Dopamine Metabolism in Parkinson's Disease	51.4	-62.9	15.3	0	0	-81.8	78	0
		Elseiver	Mitochondrial Dysfunction in Alzheimer's Disease	90	-49.5	7.7	65.5	-113.1	19.5	88.9	-109
		Elseiver	Mitochondrial Protein Transport	99.2	-47.9	-51.8	157.9	-22.1	-82.9	-59.7	7.3			Library	Term		SW480	SW1417	LS123	SW403	SW620	SW48	COLO-320	HCT-15	Amino acid metabolism
		Elseiver	Single-Strand Base Excision	35.6	-19.9	0	0	0	0	-15.7	0			KEGG	Arginine and proline metabolism	Average Z score	-1.6666	-0.364418	-0.697087	0.25056	0.716666	0.551944	0.799166	0.409765	Arginine and proline metabolism
		Elseiver	SIRT3 Signaling in Aging	-36.1	-114.8	45.5	-24.8	112.5	32.7	33	-48			RGD	Arginine and proline metabolic pathway
		Elseiver	Metabolic Reprogramming in Cancer Overview	23.9	13.3	-2.2	-56.5	63.4	-1	-59.2	18.3			GO Biological	Proline metabolic process
		Elseiver	FXN Role in Friedreich Ataxia Progression	-5	75.4	-171.7	12.9	-107.3	-2.7	130.8	67.6
		Elseiver	Oxidation of Fatty Acid in non-Alcoholic Fatty Liver Disease	14.6	26.5	-90.5	5.4	45.4	19.2	-50.9	30.3
		Elseiver	Proteins Involved in Diffuse Large-B-Cell Lymphoma	27.7	42.8	-39.4	-9.5	1.2	12	2.8	-37.6
		Elseiver	Tricarboxylic Acid Cycle Enzymes Involvement in Alzheimer Disease	-67.2	-25.8	79.8	0	-76.3	-35.2	166.6	-41.9			Library	Term		SW480	SW1417	LS123	SW403	SW620	SW48	COLO-320	HCT-15	Metabolic features
		Elseiver	Lipodystrophy Familial Partial	115.4	107.2	93.8	-209	0	132.7	0.9	-241			WikiPathways	One-carbon metabolism	Average Z score	0.827845	-1.32885	-0.754813	-0.20094	0.601292	0.802788	-0.167855	0.22053	One-carbon metabolism
		Elseiver	Lactate as a Signaling Molecule in Cancer Cells	52.4	37.8	0	-136.1	27.7	5.6	-8.4	21			GO Biological	One-carbon metabolic process
		Elseiver	Lipogenesis Regulation in Adipocyte	46	60.9	0	-44.3	0	19.2	-13.4	-68.4			RGD	Folate mediated one-carbon metabolic pathway
		Elseiver	Adipocyte Hypertrophy and Hyperplasia	39.7	52.5	0	-38.2	0	16.6	-11.6	-59			WikiPathways	One-carbon metabolism and related pathways
		Elseiver	Lipid Metabolism Impairement in non-Alcoholic Fatty Liver Disease	35.9	47.6	15	-34.6	16.5	15	-10.5	-84.9			KEGG	One carbon pool by folate
		Elseiver	Proteins with Altered Expression in Cancer Metabolic Reprogramming	13.9	25.7	0	-12.3	0	0	-16.5	-10.8
		Elseiver	Co-Translational ER Protein Import	40.1	41	37.6	39.2	-260.3	51.2	51.2	0
		Elseiver	Protein Oxidation and Aggregation in Aging	155.8	153.6	0	0	40.9	-65.8	32.2	-316.7
		Elseiver	Mitochondrial Respiratory Chain Dysfunction	95	119.5	0	0	31.8	-51.2	51.2	-246.3			Library	Term		SW480	SW1417	LS123	SW403	SW620	SW48	COLO-320	HCT-15	Metabolism of fatty acids
		Elseiver	Proteins Involved in Astrocytoma	6.5	0	0	5.1	-25	6.7	6.7	0			KEGG	Fatty acid elongation	Average Z score	0.56293	-0.329008	-0.709183	0.543216	-0.947137	-0.0246341	0.297815	0.606	Fatty acid elongation and biosynthesis
		Elseiver	Insulin Resistance in Hepatocytes	-10.7	22.4	0	-11.9	44.1	-11.2	-21.7	-11			RGD	Fatty acid elongation pathway
		Elseiver	Acetaminophen Induced Hepatotoxicity	52.6	93	0	15.7	-40.3	-83	-38	0			RGD	Fatty acid biosynthetic pathway
		Elseiver	Reperfusion Injury in Myocardial ischemia	67.7	83	67.9	28.3	-10	-45.4	-11.1	-180.4			GO Biological	Fatty acid biosynthetic process
		Elseiver	Glutamine in Cancer Metabolism	19.8	-25.4	12.6	0	0	-36.3	15.2	14.1			KEGG	Fatty acid biosynthesis
		Elseiver	Dopamine Synthesis and Release	17.6	-13.5	0	0	0	-36.4	32.3	0			WikiPathways	Fatty acid biosynthesis
		Elseiver	Dopamine Synthesis and Release in Migraine	17.6	-13.5	0	0	0	-36.4	32.3	0
		Elseiver	Glutamate Mediated Excitotoxicity in Glaucoma	17.6	21.9	0	0	0	-39.5	0	0
		Elseiver	Alzheimer's Disease	8.3	10.3	0	0	0	-18.6	0	0
		Elseiver	Neurotoxin Effects in Parkinson's Disease	-27.6	-27.6	0	16.8	-82.6	122.5	32.9	-34.4			Library	Term		SW480	SW1417	LS123	SW403	SW620	SW48	COLO-320	HCT-15	Metabolic features
		Elseiver	Mitochondrial Fusion and Fission	23.5	-25.7	0	-10	-84.9	89.9	7.2	0			KEGG	Beta-Alanine metabolism	Average Z score	-1.00144	0.428258	-1.32324	1.37409	-0.626353	0.708347	0.876662	-0.436319	Beta-Alanine metabolism
		Elseiver	Familial Partial Lipodystrophy Type 2 Progression (Hypothesis)	15.7	47.7	-25.4	0	0	56.7	-62.6	-32.1			RGD	Beta-alanine metabolic pathway
		Elseiver	Mitochondria Enlargement and Apoptosis in Alzheimer's Disease	56.7	0	0	43	-56.7	52.6	4.8	-100.4
		Elseiver	Familial Partial Lipodystrophy Type 4 Progression (Hypothesis)	13.8	42.1	-22.4	0	0	0	-33.5	0
		Elseiver	Melanocyte Role in Skin Aging	13.8	0	0	0	0	0	-13.8	0
		Elseiver	Single Strand Base Excision DNA Repair Impairment in Cancer	13.8	0	0	0	0	0	-13.8	0			Library	Term		SW480	SW1417	LS123	SW403	SW620	SW48	COLO-320	HCT-15	Amino acid metabolism
		Elseiver	Peroxisome Protein Import and Peroxisome Division	47.2	74.9	0	-14.1	49.5	-40.6	-23.4	-93.5			KEGG	Cysteine and methionine metabolism	Average Z score	-0.390496	-0.0344433	0.316607	0.913926	0.714367	-1.28763	0.712535	-0.944867	Cysteine and methionine metabolism
		Elseiver	Metabolic Effects of Oncogenes and Tumor Suppressor in Cancer Cells	15.9	30.1	6.4	-4.8	0	10.6	-29.6	-28.6			RGD	Cysteine and methionine metabolic pathway
		Elseiver	Brain Dysfunction in Phenylketonuria	-57.2	-89.2	3.5	-36.2	-68.2	0.9	246.4	0			WikiPathways	Cysteine and methionine catabolism
		Elseiver	Wolfram Syndrome Progression (Hypothesis)	34.1	0	0	22.8	0	0	0	-56.9			GO Biological	Cysteine metabolic process
		Elseiver	Autophagic-Lysosomal System Decline Associated with Aging	21.2	21.2	16.6	14.1	0	3	29.5	-105.6
		Elseiver	SOD1 Mutation	21.2	21.2	40.4	14.1	0	-4.2	29.5	-122.2
		Elseiver	CFTR Misfolding and Degradation (Class II Mutations)	20.5	20.5	16	13.7	0	2.8	28.6	-102.1
		Elseiver	ER Stress (Unfolded Protein Response)	19.8	78.6	15.5	-15.3	-15.9	46.4	4.9	-134			Library	Term		SW480	SW1417	LS123	SW403	SW620	SW48	COLO-320	HCT-15	Amino acid metabolism
		Elseiver	Lipogenesis/Lipolysis Activation in Cancer Cells and Cancer-Associated Adipocytes	19.2	41.6	0	-11.9	0	0	-10.5	-38.4			KEGG	Lysine degradation	Average Z score	-0.759251	0.76321	0.202877	-0.331001	-0.322602	1.75606	-0.301245	-1.00805	Lysine degradation
		Elseiver	Glucocorticoids in Insulin Resistance in Skeletal Muscles	17.6	17.6	0	0	0	0	0	-35.2			RGD	Lysine degradation pathway
		Elseiver	Necrosis	17.1	12.8	0	0	14.6	-12.8	12.8	-44.5			Reactome	Lysine catabolism
		Elseiver	Proteins Involved in Noise-Induced Hearing Loss	15.4	15.4	0	0	13.2	0	11.5	-55.5
		Elseiver	Apoptotic Keratinocytes Clearance Recession in Systemic Lupus Erythematosus	13.4	13.4	0	0	11.5	0	0	-38.3
		Elseiver	Insulin Signaling	11.4	11.4	0	0	0	0	0	-22.8
		Elseiver	Proteins Involved in Diabetic Neuropathy	9.5	9.5	0	0	0	0	0	-19			Library	Term		SW480	SW1417	LS123	SW403	SW620	SW48	COLO-320	HCT-15	Metabolism of fatty acids
		Elseiver	Myocardial Infarction	8.3	0	15.8	16.3	-30.7	24.6	1.7	-36			KEGG	PPAR signaling pathway	Average Z score	-0.0308782	-0.539132	-0.942528	1.75581	0.198059	-0.326459	-0.932015	0.817139	PPAR signaling pathway
		Elseiver	Proteins Involved in non-Alcoholic Fatty Liver Disease	5	6.7	0	0	0	0	0	-11.7			WikiPathways	PPAR signaling pathway
		Elseiver	Genes with Mutations in Cancer Metabolic Reprogramming (Krebs Cycle)	0	-66.8	114.9	-28.2	275.8	12.3	-215.7	-92.3			WikiPathways	PPAR-alpha pathway
		Elseiver	Proteins with Altered Expression in Cancer Metabolic Reprogramming (Krebs Cycle)	0	-66.8	114.9	-28.2	275.8	12.3	-215.7	-92.3			Reactome	PPARA activates gene expression
		Elseiver	Argininosuccinic Aciduria in Urea Cycle Disorders	0	-87	21.4	0	0	0	38.7	26.9
		Elseiver	Citrullinemia Type I	0	-87	21.4	0	0	0	38.7	26.9
		Elseiver	Citrullinemia Type II	0	-87	21.4	0	0	0	38.7	26.9
		Elseiver	Hyperammonemia Type I	0	-87	21.4	0	0	0	38.7	26.9			Library	Term		SW480	SW1417	LS123	SW403	SW620	SW48	COLO-320	HCT-15	Amino acid metabolism
		Elseiver	Hyperammonemia Type II	0	-87	21.4	0	0	0	38.7	26.9			KEGG	Glycine serine and threonine metabolism	Average Z score	-0.765192	-0.140099	0.0344611	0.338983	0.50907	1.3034	-0.308269	-0.97235	Glycine serine and threonine metabolism
		Elseiver	Argininemia	0	-73.6	18.1	0	0	0	32.7	22.8			RGD	Glycine serine and threonine metabolic pathway
		Elseiver	Insulin Resistance in Myocytes Induced by Obesity	0	14	0	-14	0	0	0	0			GeneSetDB	Glycine serine alanine and threonine metabolism
		Elseiver	BSG (CD147) in Cancer Cells Motility Invasion and Survival	0	12.2	0	-36.7	14.1	0	10.4	0
		Elseiver	Apoptosis of Renal Tubule Epithelial Cell in Pyelonephritis	0	12.3	27.3	11.8	-66.2	31.4	15.4	-32
		Elseiver	Mutations in Krebs Cycle Enzymes in Cancer	0	-1.7	13.6	17.1	71.4	-16.9	-44.5	-39
		Elseiver	Proteins Involved in Parkinson's Disease	0	-6.6	7.4	0	0	19	0	-19.8			Library	Term		SW480	SW1417	LS123	SW403	SW620	SW48	COLO-320	HCT-15	Amino acid metabolism
		Elseiver	Apoptosis Evasion in Cancer Overview	0	-6.1	6.9	11.5	-5.6	15.3	6.6	-28.6			KEGG	Tyrosine metabolism	Average Z score	-0.416176	-1.49635	0	0	0	0.39205	1.91252	-0.39205	Tyrosine metabolism
		Elseiver	Desmosome Assembly	0	18.6	43.3	0	0	-16.6	-18.6	-26.7			RGD	Tyrosine metabolic pathway
		Elseiver	G2/M Damage Checkpoint	0	-16.7	0	0	0	0	16.7	0
		Elseiver	Exocytosis Vesicle Docking	0	-14.9	0	0	0	0	14.9	0
		Elseiver	Proteins Involved in Friedreich Ataxia	0	-14.9	0	0	-45.6	16.2	31.1	13.2
		Elseiver	Protein Folding	0	47.3	0	0	0	37	0	-84.3			Library	Term		SW480	SW1417	LS123	SW403	SW620	SW48	COLO-320	HCT-15	ETC/OXPHOS
		Elseiver	Cortisol in Resolving Inflammation	0	12.3	0	0	0	0	0	-12.3			KEGG	Sulfur metabolism	Average Z score	-0.535541	1.22955	-0.789187	0.543695	0.682777	-0.545932	-0.485513	-0.0998516	Iron-sulfur cluster assembly
		Elseiver	PPARGC1A Repression in Huntington Disease	0	-15.6	0	0	-13.2	0	0	28.8			GO Biological	Iron-sulfur cluster assembly
		Elseiver	Proteins Involved in Pathogenesis of Arrhythmogenic Right Ventricular Cardiomyopathy	0	0	46.9	-21.6	0	0	24.3	-49.6			RGD	Mitochondrial iron-sulfur cluster protein biogenesis pathway
		Elseiver	MHC1-Mediated Antigen Presentation	0	0	22.6	0	-22.6	0	0	0			Reactome	Mitochondrial iron-sulfur cluster biogenesis
		Elseiver	SNCA in Young Onset Parkinson's Disease	0	0	53.4	0	0	53.4	0	-106.8			GO Biological	Metallo-sulfur cluster assembly
		Elseiver	Proteins Involved in Glaucoma	0	0	8.8	0	0	0	0	-8.8
		Elseiver	Ca2+ Cytosolic Overload	0	0	0	18.1	-65.3	23.6	23.6	0
		Elseiver	Glutamate Mediated Neurotoxicity	0	0	0	16.8	-60.6	21.9	21.9	0
		Elseiver	Glutamate Mediated Excitotoxicity in Amyotrophic Lateral Sclerosis	0	0	0	15.7	-56.7	20.5	20.5	0			Library	Term		SW480	SW1417	LS123	SW403	SW620	SW48	COLO-320	HCT-15	Other features
		Elseiver	TLR3 Role in Retinal Pigment Epithelial Cell	0	0	0	15.7	-56.7	20.5	20.5	0			KEGG	Antigen processing and presentation	Average Z score	1.39134	-0.0802067	0.612134	-1.20397	-0.910681	0	0.0107345	0.18064	Antigen presentation
		Elseiver	Suppression of Caspase Activity in Cancer	0	0	0	10.2	-17.5	0	0	7.3			RGD	Antigen processing and presentation pathway
		Elseiver	IL7R FOXO/NF-kB Signaling	0	0	0	-36.9	36.9	0	0	0			Elseiver	MHC1-Mediated Antigen Presentation
		Elseiver	Respiratory Chain Impairment in Cancer	0	0	0	-27.1	0	-32.9	60	0			Reactome	MHC class II antigen presentation
		Elseiver	Apoptosis Block by BCL2 Family Proteins in Cancer	0	0	0	10.2	0	18	11.5	-39.7
		Elseiver	Proteins Involved in Glioma	0	0	0	4.9	4.5	5	0	-14.4
		Elseiver	Proteins with Altered Expression in Amyotrophic Lateral Sclerosis	0	0	0	0	-32.4	41.5	16.2	-25.3
		Elseiver	Proteins Involved in Presbycusis	0	0	0	0	11.7	0	0	-11.7			Library	Term		SW480	SW1417	LS123	SW403	SW620	SW48	COLO-320	HCT-15	Cell death and cell stress
		Elseiver	Glioblastoma Secondary	0	0	0	0	10.5	0	0	-10.5			KEGG	Glutathione metabolism	Average Z score	-0.205883	0.663959	-0.467707	1.48921	-1.05309	0.186753	-0.195688	-0.417554	Gluthathione
		Elseiver	SERPINA1 Associated Liver Damage	0	0	0	0	0	19.2	0	-19.2			RGD	Glutathione metabolic pathway
		Elseiver	APP and Glutamate Signaling Cause Neuronal Dysfunction in Alzheimer Disease	0	0	0	0	0	18.5	0	-18.5			WikiPathways	Glutathione metabolism
		Elseiver	MYOC Associated Glaucoma	0	0	0	0	0	17.2	0	-17.2			GO Biological	Glutathione metabolic process
		Elseiver	Huntingtin Gene Mutation in Striatal Neuron	0	0	0	0	0	13.7	0	-13.7
		Elseiver	Proteins Involved in Amyotrophic Lateral Sclerosis	0	0	0	0	0	5.3	0	-5.3
		Elseiver	Proteins Involved in Werner Syndrome (Adult Progeria)	0	0	0	0	0	0	35.5	-35.5
		GeneSetDB	TCA cycle	8.2	-26.4	-6.4	-3.1	-1.5	25.9	-1.8	5.1			Library	Term		SW480	SW1417	LS123	SW403	SW620	SW48	COLO-320	HCT-15	Amino acid metabolism
		GeneSetDB	Dimethyl-branched-chain fatty acid mitochondrial beta-oxidation	44.2	21.8	-117.6	22.6	71.6	-35.8	-16.1	9.3			GO Biological	Glutamine metabolic process	Average Z score	-0.953647	0.207256	0.210823	0.258463	0.626116	0.659039	0.144795	-1.31612	Glutamine and glutamate metabolism
		GeneSetDB	Valine leucine and isoleucine degradation	32	-32.1	-16.4	30	22.8	-23.2	-5.7	-7.4			Elseiver	Glutamine in Cancer Metabolism
		GeneSetDB	3-oxo-10R-octadecatrienoate beta-oxidation	38	39.7	-123.4	12.4	90.7	-43	-13.2	-1.2			Reactome	Glutamate and glutamine metabolism
		GeneSetDB	Mono-unsaturated fatty acid beta-oxidation	2.2	20.5	-44.1	2.1	84	-2.5	-42.4	-19.8			GO Biological	Glutamine family amino acid catabolic process
		GeneSetDB	Vitamin E metabolism	24.6	10.4	-80.6	10.7	56.4	11.6	-34.6	1.5			RGD	D-glutamine and D-glutamate metabolic pathway
		GeneSetDB	Di-unsaturated fatty acid beta-oxidation	8.5	33.3	-38.2	-3.5	29.8	-13.8	-3.3	-12.8
		GeneSetDB	Propanoate metabolism	24.8	-24.4	-52.3	-13	53	-32.9	39.9	4.9
		GeneSetDB	Saturated fatty acids beta-oxidation	16.1	9	-53.1	21.5	35.8	-19.8	4.9	-14.4
		GeneSetDB	Histidine metabolism	36.3	-23.6	16.9	-23.3	-3.1	-5.5	19.4	-17.1			Library	Term		SW480	SW1417	LS123	SW403	SW620	SW48	COLO-320	HCT-15	Other features
		GeneSetDB	Butanoate metabolism	30.6	-8.5	-25.7	-34.5	5.7	-6.5	32.8	6.1			KEGG	Lysosome	Average Z score	1.13208	0.211651	0.252367	-0.336152	-1.66629	0.168244	0.487993	-0.249887	Lysosomes
		GeneSetDB	Omega-6 fatty acid metabolism	6.9	29.5	-31	-2.9	29.1	-15	-6.2	-10.4			GO Cellular component	Lysosome
		GeneSetDB	Urea cycle and metabolism of arginine proline glutamate aspartate and asparagine	7.7	-9.6	5.3	3	2.2	-18.5	7.9	2			GO Cellular component	Primary lysosome
		GeneSetDB	Trihydroxycoprostanoyl-CoA beta-oxidation	15.5	30.7	-94.3	-5.5	84.1	-9.9	-17.6	-3			GO Cellular component	Lysosomal lumen
		GeneSetDB	Phytanic acid peroxisomal oxidation	-1.2	36.4	15.1	-57.7	83.7	26.4	-44.3	-58.4
		GeneSetDB	Vitamin B9 (folate) metabolism	15.8	19.7	-19.3	-54.9	-30.3	26.1	25	17.9
		GeneSetDB	Omega-3 fatty acid metabolism	-7.4	34.1	14.2	-42.4	78.2	24.9	-46.8	-54.8
		GeneSetDB	Leukotriene metabolism	9.9	-0.5	-17.2	-7.9	20	3.7	-3.8	-4.2			Library	Term		SW480	SW1417	LS123	SW403	SW620	SW48	COLO-320	HCT-15	Metabolic features
		GeneSetDB	Bile acid biosynthesis	6.4	7.7	-21.7	-1.2	9.2	0	-3.8	3.4			KEGG	Purine metabolism	Average Z score	-0.363597	-0.272034	0.55071	0.794543	-0.851084	-0.737415	-0.0794321	0.958309	Purine metabolism
		GeneSetDB	Glycolysis and Gluconeogenesis	2.9	-2.5	-3.2	-6.7	3.6	-5.6	11.5	0			GO Biological	Purine nucleotide metabolic process
		GeneSetDB	Lysine metabolism	0	0	0.6	3.4	-6.8	-6.8	9.6	0			GO Biological	Purine ribonucleotide metabolic process
		GeneSetDB	De novo fatty acid biosynthesis	0	0	-4.4	0	0	8.6	-4.2	0			GO Biological	Purine nucleotide transport
		GeneSetDB	Glycine serine alanine and threonine metabolism	0	0	0	3.1	0	-6.6	0	3.5			GO Biological	Purine ribonucleotide transport
		Reactome	- Metabolism of serotonin	278	-355.6	232.9	0	126.4	-281.7	0	0			GO Molecular function	Purine nucleotide transmembrane transporter activity
		Reactome	- Serotonin clearance from the synaptic cleft	185.3	-237	155.3	0	84.2	-187.8	0	0			GO Biological	Purine nucleoside triphosphate metabolic process
		Reactome	-Branched-chain amino acid catabolism	-49.8	-197.8	82.6	195	-51.2	-122	113	30.2			GO Biological	Purine nucleoside monophosphate metabolic process
		Reactome	-Citric acid cycle TCA cycle	-116.3	21.4	-57	-59.9	23	-24.6	211.4	2			GO Biological	Purine-containing compound metabolic process
		Reactome	-9 Ubiquinol biosynthesis	131.6	-74.1	-72.3	110.6	0	-98.7	-67.3	70.2			GO Molecular function	Purine ribonucleotide transmembrane transporter activity
		Reactome	- POLB-Dependent Long Patch Base Excision Repair	95	-24.8	-30.1	0	-20.5	21.1	-40.7	0
		Reactome	-0 Mitochondrial translation elongation	-5.7	-171.3	45.7	29.8	-23.8	-10.5	-24.6	160.4
		Reactome	-7 Mitochondrial translation	-5.7	-162.5	42	27.7	-23.3	-8.8	-26.6	157.2
		Reactome	-6 Mitochondrial translation initiation	-13.3	-159.2	43.1	28.5	-23.5	-2.5	-27.1	154			Library	Term		SW480	SW1417	LS123	SW403	SW620	SW48	COLO-320	HCT-15	DNA-RNA-protein
		Reactome	-6 Mitochondrial translation termination	-13.6	-160.1	42	27.9	-24.3	-1.5	-30.8	160.4			GO Biological	Mitochondrial transcription	Average Z score	-0.430302	-1.0075	-0.275124	-0.0375125	2.23769	-0.39804	0.010449	-0.0996541	Mitochondrial transciption
		Reactome	- Neurotransmitter clearance	46.3	-59.2	38.8	0	21.1	-47	0	0			GO Biological	Mitochondrial RNA metabolic process
		Reactome	-Chk1/Chk2Cds1 mediated inactivation of Cyclin B:Cdk1 complex	-134	-150.1	74.5	-7.9	227.1	233.1	-35.7	-207			GO Molecular function	Mitochondrial transcription factor activity
		Reactome	-Pyruvate metabolism and Citric Acid TCA cycle	-21.6	0.4	-4.9	-100.5	16.5	3.6	105.7	0.8
		Reactome	-8 Complex I biogenesis	49.1	-28.8	31.7	52.9	-44.5	-80.9	-64.7	85.2
		Reactome	-9 Glutamate and glutamine metabolism	8.6	38.7	-30.3	23.9	0.6	-115.6	-59.3	133.4
		Reactome	- Respiratory electron transport	38.6	11.6	58.6	28.3	-33.1	-74.5	-34.7	5.2			Library	Term		SW480	SW1417	LS123	SW403	SW620	SW48	COLO-320	HCT-15	DNA-RNA-protein
		Reactome	-5 Mitochondrial calcium ion transport	59.2	77.9	55.7	-73.1	-194.2	-37.3	43.4	68.4			GO Biological	Mitochondrial DNA replication	Average Z score	0.556218	-0.23307	0.663047	-1.95518	0.606746	-0.377612	-0.334114	1.07397	Mitochondrial DNA replication
		Reactome	- Norepinephrine Neurotransmitter Release Cycle	13.8	-25.5	11.7	0	0	0	0	0			GO Biological	Mitochondrial DNA metabolic process
		Reactome	-7 The citric acid TCA cycle and respiratory electron transport	19.7	9.9	27.3	-6.3	-9	-45.9	13.5	-9.2
		Reactome	-4 Processing of SMDT1	41.7	99	-17.2	-66.1	-188.4	55.8	-20.6	95.8
		Reactome	- GABA synthesis release reuptake and degradation	13	-24.1	11.1	0	0	0	0	0
		Reactome	-4 Metabolism of cofactors	24.3	-58.2	-105.4	128.4	83.6	-67	-48.7	43			Library	Term		SW480	SW1417	LS123	SW403	SW620	SW48	COLO-320	HCT-15	Mitochondrial functions
		Reactome	-Mitochondrial Fatty Acid Beta-Oxidation	-16.7	-26.4	-163.3	87.7	86.8	36.4	36.2	-40.7			GO Biological	Mitochondrial transport	Average Z score	0.74008	0.497257	-1.87936	0.130108	0.16302	-0.479404	0.667488	0.16081	Mitochondrial protein transport
		Reactome	- Respiratory electron transport ATP synthesis by chemiosmotic coupling and heat production by uncoupling proteins.	32.8	12.2	50.5	25.2	-20	-64.6	-31.8	-4.3			GO Biological	Protein localization to mitochondrion
		Reactome	-Pyruvate metabolism	40.3	-0.4	47	-144.8	25	17.3	17.5	-1.9			GO Biological	Protein targeting to mitochondrion
		Reactome	-5 Detoxification of Reactive Oxygen Species	63.3	-15	-3.7	24.8	-73.8	9.9	-7.6	2.1			GO Biological	Mitochondrial protein processing
		Reactome	- Neurotransmitter release cycle	21	-18	18.8	0	0	0	0	-21.8
		Reactome	-0 Mitochondrial protein import	24.3	-20.2	-44.4	48.7	-4.8	-17.4	-41.4	55.2
		Reactome	-Translation	-8.6	-62.3	21.6	20.3	-15	-2.9	-18.3	65.2
		Reactome	- tRNA Aminoacylation	-74.4	-40.7	39.5	48.7	2.9	-36.4	-14	74.4			Library	Term		SW480	SW1417	LS123	SW403	SW620	SW48	COLO-320	HCT-15	Cell death and cell stress
		Reactome	-0 Mitochondrial biogenesis	30.2	-47.3	-0.7	47.6	8.9	-34	-13.5	8.8			Elseiver	Single-Strand Base Excision	Average Z score	0.114452	0	-0.636848	-0.201842	0.0868257	-0.925777	2.00308	-0.439886	Single-Strand Base Excision
		Reactome	-7 Protein localization	11.5	34.8	-50.3	-4	42.7	-9.3	-34	8.6			Elseiver	Single Strand Base Excision DNA Repair Impairment in Cancer
		Reactome	-7 TP53 Regulates Metabolic Genes	-49.1	-19	80.5	-0.7	10.5	-13.5	6	-14.7			KEGG	Base excision repair
		Reactome	-8 Fatty acid metabolism	-15.8	26.8	-50.3	-13.9	67.9	14.8	-2.2	-27.3			GO Biological	Base-excision repair gap-filling
		Reactome	-Metabolism of amino acids and derivatives	-19.3	-26.5	13.4	25.7	-6.3	-3.3	8.8	7.5
		Reactome	-8 Metabolism	-1.2	2.5	-3.5	0.9	5.8	-1.5	2.2	-5.2
		Reactome	- Metabolism of proteins	-0.1	-6.5	1.5	3.1	-3.4	0	-1.5	6.9
		Reactome	-0 TYSND1 cleaves peroxisomal proteins	-129.2	436.3	-289	-259.4	326	33.2	-171	53.1			Library	Term		SW480	SW1417	LS123	SW403	SW620	SW48	COLO-320	HCT-15	Metabolic features
		Reactome	- GP1b-IX-V activation signalling	-175.1	1	22.2	34.3	47.1	23.9	25.1	21.5			Elseiver	Metabolic Reprogramming in Cancer Overview	Average Z score	0.362422	-0.508046	-0.0954489	1.08667	-0.222708	-1.19187	0.511182	0.057802	Metabolic Reprogramming
		Reactome	-4 alpha-linolenic omega3 and linoleic omega6 acid metabolism	-164.5	160.1	-110	-238	294.1	43.9	-21.9	36.3			WikiPathways	Metabolic reprogramming in colon cancer
		Reactome	-6 alpha-linolenic acid ALA metabolism	-164.5	160.1	-110	-238	294.1	43.9	-21.9	36.3			Elseiver	Proteins with Altered Expression in Cancer Metabolic Reprogramming
		Reactome	-9 Regulation of localization of FOXO transcription factors	-203.8	-104.2	131.6	117	146.4	138.2	16.9	-242.1			Elseiver	Proteins with Altered Expression in Cancer Metabolic Reprogramming (Krebs Cycle)
		Reactome	- Heme biosynthesis	-75.5	135.7	-68.4	-82.2	-13.5	-47.3	147	4.2
		Reactome	-9 SARS-CoV-2 targets host intracellular signalling and regulatory pathways	-185.6	-105.2	109.9	108.6	153.1	187.3	-21.3	-246.8
		Reactome	- Carnitine metabolism	-105.4	59.2	-50	0	76.9	-16	4.1	31.2
		Reactome	- Mitochondrial tRNA aminoacylation	-187.8	-82.6	86.5	94.1	18.5	-53.9	-21.1	146.3			Library	Term		SW480	SW1417	LS123	SW403	SW620	SW48	COLO-320	HCT-15	Metabolism of pyruvate
		Reactome	-6 Spry regulation of FGF signaling	-45.6	27.7	0	0	0	17.9	0	0			Elseiver	Lactate as a Signaling Molecule in Cancer Cells	Average Z score	0.834662	-1.42181	-0.183353	-0.0583446	0.334082	-0.91385	0.71273	0.69588	Lactate metabolic process
		Reactome	- Activation of BAD and translocation to mitochondria	-164.4	-86.6	90.5	89.4	126	154.2	-5.9	-203.2			GO Biological	Lactate metabolic process
		Reactome	-3 Initiation of Nuclear Envelope NE Reformation	-36.6	10.4	22.2	-113.8	27.5	55.4	19.1	15.8
		Reactome	-8 Class I peroxisomal membrane protein import	-20.7	124.1	-149.5	-1.2	71.6	9.5	-111.5	77.7
		Reactome	- CTLA4 inhibitory signaling	-56	-2.5	0	-70.2	57.8	28.2	12.5	30.2
		Reactome	- Metabolism of porphyrins	-26.1	65.6	-25.8	-28.8	10.8	-31.5	51.9	-16.1			Library	Term		SW480	SW1417	LS123	SW403	SW620	SW48	COLO-320	HCT-15	Mitochondrial functions
		Reactome	-8 RHOBTB2 GTPase cycle	9	116.4	-79	-56.4	-24.5	91.7	-12	-45.2			RGD	Mitochondria fusion pathway	Average Z score	0.750341	-1.14677	0.719837	-1.63029	0.243212	0.0370441	-0.022451	1.04908	Mitochondrial fusion
		Reactome	-2 Negative regulation of FGFR3 signaling	-25.2	15.3	0	0	0	9.9	0	0			GO Biological	Mitochondrial fusion
		Reactome	-8 Translocation of SLC2A4 GLUT4 to the plasma membrane	-64.5	-0.8	19.9	19.6	18.3	36.3	8.1	-36.9
		Reactome	-4 Cytoprotection by HMOX1	-33.9	25	66.8	-17	-13.6	-56.3	19	10
		Reactome	-1 Programmed Cell Death	-13	-0.3	5.5	-4	3.2	26.3	-3.4	-14.3
		Reactome	- Signaling by Rho GTPases	-3.6	9.3	-2.3	-7.9	0	13.3	-5.2	-3.6			Library	Term		SW480	SW1417	LS123	SW403	SW620	SW48	COLO-320	HCT-15	Mitochondrial functions
		Reactome	-2 Signaling by Rho GTPases Miro GTPases and RHOBTB3	-3.4	9.2	-2.2	-5.6	0	10.7	-5.2	-3.5			RGD	Mitochondria fission pathway	Average Z score	0	0.447122	0	0	-1.07507	-0.935414	1.56336	0	Mitochondrial fission
		Reactome	-9 RHO GTPase cycle	-2.7	13.7	-5.8	-6.6	0	7.8	-6.4	0			GO Biological	Mitochondrial fission
		Reactome	-Beta oxidation of octanoyl-CoA to hexanoyl-CoA	129.5	133	-710.4	111.1	240.6	101.5	-68.5	63.2
		Reactome	-mitochondrial fatty acid beta-oxidation of unsaturated fatty acids	126.6	241.4	-601.8	164.2	6.9	-174.9	224	13.6
		Reactome	-Beta oxidation of decanoyl-CoA to octanoyl-CoA-CoA	107.9	110.8	-591.8	92.6	200.5	84.6	-57.2	52.6
		Reactome	-Beta oxidation of lauroyl-CoA to decanoyl-CoA-CoA	60.2	88.7	-524.2	83.3	108.3	80.7	60.9	42.1			Library	Term		SW480	SW1417	LS123	SW403	SW620	SW48	COLO-320	HCT-15	Other features
		Reactome	-Beta oxidation of hexanoyl-CoA to butanoyl-CoA	-162.4	53.1	-419.9	339.6	245.5	-90.2	284.9	-250.6			Elseiver	Peroxisome Protein Import and Peroxisome Division	Average Z score	0.235211	-0.506425	-1.06229	1.3202	-0.519061	-0.383947	0.15934	0.756982	Peroxisomes
		Reactome	-5 Uptake and function of diphtheria toxin	36.4	208.5	-300.9	-93.7	-105.7	334.7	-65.2	-14.1			KEGG	Peroxisome
		Reactome	- Alpha-oxidation of phytanate	82.8	127.9	-230.5	46.3	60.2	0	-86.7	0			Hallmark MSigDB	PEROXISOME
		Reactome	-mitochondrial fatty acid beta-oxidation of saturated fatty acids	-120.5	-8.6	-263.7	175.5	111.2	43.2	123.3	-60.4			GO Cellular component	Peroxisome
		Reactome	- Beta-oxidation of very long chain fatty acids	-18.4	50.8	-200.8	-83.7	285.2	41.6	-74.6	-0.1			Reactome	Peroxisomal protein import
		Reactome	- Golgi Cisternae Pericentriolar Stack Reorganization	21.5	0	-77.4	0	0	19.2	21.7	15			GO Biological	Peroxisomal transport
		Reactome	- Peroxisomal lipid metabolism	51	118	-174.8	-120.3	170.6	-8.5	-15.8	-20.2			GO Cellular component	Peroxisomal membrane
		Reactome	-0 Nucleotide biosynthesis	20.1	-16.8	-76.7	18.5	72.9	-16	-16	14			GO Biological	Peroxisome organization
		Reactome	- Sema3A PAK dependent Axon repulsion	24.5	54	-112.9	-90.6	0	151.5	-20.9	-5.6
		Reactome	- Metabolism of folate and pterines	14.7	44.4	-61	-161.3	-73.4	99.2	99.9	37.5
		Reactome	-9 Chaperone Mediated Autophagy	14.6	73.7	-72.5	-25.6	-43.2	71	-0.9	-17.1
		Reactome	-1 PCNA-Dependent Long Patch Base Excision Repair	13.1	0	-13.1	0	0	0	0	0			Library	Term		SW480	SW1417	LS123	SW403	SW620	SW48	COLO-320	HCT-15	Cell death and cell stress
		Reactome	- Synthesis of bile acids and bile salts via 7alpha-hydroxycholesterol	34.8	95.3	-72.5	-55.4	56.2	-34.8	27.5	-51.1			Elseiver	ER Stress (Unfolded Protein Response)	Average Z score	0.324605	-0.181276	-0.186829	0.283734	-1.53419	0.199872	0.826137	0.267948	Mitochondrial UPR and oxidative stress
		Reactome	- Resolution of AP sites via the multiple-nucleotide patch replacement pathway	11.1	0	-11.1	0	0	0	0	0			GO Biological	Mitochondrial unfolded protein response
		Reactome	-4 RHOBTB GTPase Cycle	0.5	71.5	-55.8	-30.7	-9.8	64.8	-8.5	-32			GO Biological	Response to unfolded protein
		Reactome	-1 Peroxisomal protein import	34.1	75.6	-85.3	-58	97.4	-13.6	-8.4	-41.8			WikiPathways	Oxidative stress response
		Reactome	- Semaphorin interactions	8.1	2.8	-6.2	-34.3	0	41.6	-5.8	-6.2			GO Biological	Cellular response to unfolded protein
		Reactome	-Metabolism of nucleotides	6	0	-25.4	6.9	15.8	0	0	-3.3			Reactome	Unfolded Protein Response UPR
		Reactome	-6 The role of GTSE1 in G2/M progression after G2 checkpoint	5.9	6.5	-12.4	-5.7	0	5.7	0	0			GO Biological	Response to oxidative stress
		Reactome	- Metabolism of vitamins and cofactors	6.4	3.8	-30	-16.4	35.2	26.8	-9.5	-16.3
		Reactome	- Metabolism of water-soluble vitamins and cofactors	7.6	12.4	-23.3	-43.2	26.2	38.6	7.4	-25.7
		Reactome	- Metabolism of lipids	-3.5	6.1	-21.1	-1.1	22.1	7	-1.9	-7.6
		Reactome	-3 Choline catabolism	-94.4	-138.5	79.4	29.7	0	0	95.9	27.9			Library	Term		SW480	SW1417	LS123	SW403	SW620	SW48	COLO-320	HCT-15	DNA-RNA-protein
		Reactome	-Beta oxidation of butanoyl-CoA to acetyl-CoA	-159	-25.4	74.5	183.1	15.9	-122	93.1	-60.2			Elseiver	Protein Folding	Average Z score	0.488689	0.0949529	-0.414507	-0.343011	-1.6469	0.376133	0.020226	1.42442	Protein folding
		Reactome	-5 Linoleic acid LA metabolism	-108.2	-57.9	59.6	-88.1	70.6	84.5	0	39.5			GO Biological	Protein folding
		Reactome	-Lysine catabolism	-47.3	-71.4	74.6	42.8	-109.5	-8.1	118.9	0			GO Molecular function	Protein folding chaperone
		Reactome	- Glyoxylate metabolism and glycine degradation	-93.2	-66.4	114	61.6	-57.9	-24.7	66.7	-0.1			GO Biological	Chaperone-mediated protein folding
		Reactome	-Synthesis of very long-chain fatty acyl-CoAs	-57.7	-24.9	93	-71.7	50.7	55	41.7	-86.1			GO Biological	De novo protein folding
		Reactome	- Rap1 signalling	-64.7	-28.8	47.2	38.6	67.1	67.1	0	-126.5			GO Molecular function	ATP-dependent protein folding chaperone
		Reactome	- Activation of BH3-only proteins	-56	-51.3	56.5	41.8	66.9	73.5	-15.5	-115.9			GO Biological	De novo post-translational protein folding
		Reactome	-Fatty acyl-CoA biosynthesis	20.9	44.6	28.2	-52.4	47.3	39.9	-49.7	-78.8			GO Biological	Protein refolding
		Reactome	- Intrinsic Pathway for Apoptosis	-30.2	-24.7	24.3	29.2	39.7	65.4	-46.4	-57.3
		Reactome	-Glucose metabolism	-25.3	2	10.4	12.1	9.5	18.7	-20.9	-6.5
		Reactome	-0 RHO GTPases activate PKNs	-23.2	-20.6	20.1	17.3	19.7	29.4	7	-49.7
		Reactome	-9 Transcriptional Regulation by TP53	-5.3	-2.5	15.3	-4.4	3.2	3.6	-2.5	-7.4			Library	Term		SW480	SW1417	LS123	SW403	SW620	SW48	COLO-320	HCT-15	Metabolism of fatty acids
		Reactome	-0 Defective SLC16A1 causes symptomatic deficiency in lactate transport SDLT	125.7	150.4	147.8	-839.9	183.1	0	127.6	105.3			Reactome	Mitochondrial Fatty Acid Beta-Oxidation	Average Z score	-0.186722	0.5762	-1.4503	0.740741	-0.0398335	0.820139	-0.656546	0.196325	General FAO
		Reactome	- Proton-coupled monocarboxylate transport	53.9	64.5	63.3	-360	78.5	0	54.7	45.1			WikiPathways	Fatty acid beta-oxidation
		Reactome	- ChREBP activates metabolic gene expression	59.5	92.3	0	-51.8	0	13.2	-33.4	-79.8			GO Biological	Fatty acid beta-oxidation
		Reactome	-9 Defective Intrinsic Pathway for Apoptosis	22.7	19.3	40.1	-79.3	-92.1	97.3	-8.8	0.8			RGD	Fatty acid beta degradation pathway
		Reactome	-3 Deregulated CDK5 triggers multiple neurodegenerative pathways in Alzheimer's disease models	3.9	-15.4	32.9	-48	-69.7	96.4	16.3	-16.4			GO Biological	Fatty acid oxidation
		Reactome	-8 Neurodegenerative Diseases	3.9	-15.4	32.9	-48	-69.7	96.4	16.3	-16.4			WikiPathways	Mitochondrial beta oxidation
		Reactome	- Basigin interactions	14.5	17.4	17.1	-97	21.1	0	14.7	12.2			GO Cellular component	Fatty acid beta-oxidation multienzyme complex
		Reactome	-3 EPHA-mediated growth cone collapse	-17.5	-23	-10.2	-57.7	45	1.2	14.6	47.6
		Reactome	-8 RHOG GTPase cycle	6.8	0	0	-6.8	0	0	0	0
		Reactome	-7 Sulfide oxidation to sulfate	-134	-106.9	69.9	155.5	235.2	-81.4	-85.6	-52.7
		Reactome	-8 Degradation of cysteine and homocysteine	-57.4	-113.8	66.1	79.5	119.6	-68.6	-63	37.6			Library	Term		SW480	SW1417	LS123	SW403	SW620	SW48	COLO-320	HCT-15	Metabolism of fatty acids
		Reactome	-Gluconeogenesis	-14.5	-18.8	19.4	33.5	21.8	26.2	-38.8	-28.8			GeneSetDB	Dimethyl-branched-chain fatty acid mitochondrial beta-oxidation	Average Z score	-0.308783	0.398903	-2.04595	0.883362	0.0802145	-0.500445	0.752392	0.740303	Metabolism of branched fatty acids
		Reactome	- Apoptosis	-12.6	-5.1	9.6	7.4	3.7	22.9	-2.2	-23.7			GO Biological	Methyl-branched fatty acid metabolic process
		Reactome	-0 tRNA modification in the mitochondrion	22.8	36	23.2	42.5	-14.9	-26.7	-82.9	0
		Reactome	-3 Cristae formation	47.2	-31.5	31.8	81.8	31.2	-85	-76.3	0.8
		Reactome	-3 Cellular response to chemical stress	16.9	2.9	18.3	1.3	-23.6	-12.2	-5.3	1.7
		Reactome	- Influenza Infection	4	6	0	0	-10	6.9	0	-6.9			Library	Term		SW480	SW1417	LS123	SW403	SW620	SW48	COLO-320	HCT-15	Metabolism of fatty acids
		Reactome	-Propionyl-CoA catabolism	-62.4	-50.5	-72.2	-187.7	409.9	77.8	0	-114.9			WikiPathways	Mitochondrial long chain fatty acid beta-oxidation	Average Z score	0.130713	-0.474979	-1.15439	1.86455	0.0129939	-0.0119049	-0.861558	0.494567	Long fatty acids FAO
		Reactome	-9 Defective HLCS causes multiple carboxylase deficiency	-39	-47.4	-45.1	-68.7	332.2	-3.8	-56.4	-71.8			Reactome	Beta-oxidation of very long chain fatty acids
		Reactome	- Beta-oxidation of pristanoyl-CoA	-34.7	161.8	-123.2	-153.6	135.8	-62.4	76.3	0
		Reactome	-3 Aspartate and asparagine metabolism	-49.9	-42.6	0	0	26	61.1	5.4	0
		Reactome	- PECAM1 interactions	-58.1	-33.5	-14	-57.7	74.2	-15.6	20.1	84.6
		Reactome	-9 Defects in biotin Btn metabolism	-20.8	-25.3	-24.1	-36.6	177.1	-2	-30	-38.3			Library	Term		SW480	SW1417	LS123	SW403	SW620	SW48	COLO-320	HCT-15	Metabolism of fatty acids
		Reactome	- eNOS activation	-18.4	-28.8	-37.5	16.3	82.9	-0.3	-28.4	14.2			Reactome	Mitochondrial fatty acid beta-oxidation of saturated fatty acids	Average Z score	-0.203776	0.98602	-1.85158	1.01938	-0.463915	0.511154	-0.127856	0.130574	Saturated fatty acids FAO
		Reactome	-9 Regulation of KIT signaling	-48.3	-27.9	0	-48.1	61.8	0	16.7	45.8			GeneSetDB	Saturated fatty acids beta-oxidation
		Reactome	- Biotin transport and metabolism	-17.3	-21.1	-20.1	-30.5	147.7	-13.4	-13.4	-31.9
		Reactome	- Metabolism of nitric oxideNOS3 activation and regulation	-14.9	-12	-30.4	13.2	67.1	-11.5	-23	11.5
		Reactome	-8 Signaling by KIT in disease	-26.7	-21.9	0	-37.6	48.5	0	13.1	24.6
		Reactome	-9 Signaling by phosphorylated juxtamembrane extracellular and kinase domain KIT mutants	-26.7	-21.9	0	-37.6	48.5	0	13.1	24.6			Library	Term		SW480	SW1417	LS123	SW403	SW620	SW48	COLO-320	HCT-15	Metabolism of fatty acids
		Reactome	-5 Sulfur amino acid metabolism	-11.6	-48.8	27.2	23.4	62.1	-26.4	-35.8	9.9			GeneSetDB	Mono-unsaturated fatty acid beta-oxidation	Average Z score	-0.424235	0.164046	-1.61906	1.11581	-0.326317	-0.125626	0.28926	0.926115	Unsaturated fatty acids FAO
		Reactome	-2 Defects in vitamin and cofactor metabolism	-10.8	-13.1	-12.4	-32.3	75	13.4	0	-19.8			GeneSetDB	Di-unsaturated fatty acid beta-oxidation
		Reactome	- Interconversion of nucleotide diand triphosphates	-10.4	18.7	-51.6	1.1	41.5	-30.4	55.3	-24.2			Reactome	Mitochondrial fatty acid beta-oxidation of unsaturated fatty acids
		Reactome	- Synthesis of bile acids and bile salts	7.5	68	-34.5	-28.6	40.1	-16	0	-36.5
		Reactome	- Signalling to ERKs	-8.9	0	0	0	8.9	0	0	0
		Reactome	-5 FOXO-mediated transcription	-13.4	-21.1	12	16	25.6	29	10.5	-58.6
		Reactome	-2 Signaling by BRAF and RAF1 fusions	-15.1	0	-8	8	6.8	27.8	-6.1	-13.4			Library	Term		SW480	SW1417	LS123	SW403	SW620	SW48	COLO-320	HCT-15	Alternative fuels
		Reactome	-7 Oncogenic MAPK signaling	-11.4	0	-6.1	6.1	5.1	21.1	-4.6	-10.2			Reactome	Branched-chain amino acid catabolism	Average Z score	-0.997282	1.27279	0.582001	0.0855897	0.050036	0.950639	-0.319038	-1.62473	Branched-chain amino acid catabolism
		Reactome	-1 PPARA activates gene expression	-5	7	-12.7	0	10.7	0	0	0			GO Biological	Branched-chain amino acid catabolic process
		Reactome	- Regulation of lipid metabolism by PPARalpha	-4.9	6.9	-12.5	0	10.5	0	0	0			GO Biological	Branched-chain amino acid metabolic process
		Reactome	-Ethanol oxidation	0.6	-44	-34.2	20.6	51.2	-116.3	141.6	-19.5
		Reactome	- Intracellular metabolism of fatty acids regulates insulin secretion	-95.7	-70.2	133.5	-129.6	0	295.5	-133.5	0
		Reactome	-Beta oxidation of palmitoyl-CoA to myristoyl-CoA	-95.7	69.1	-763.8	138.9	120.3	308.8	152.2	70.2
		Reactome	- Release of apoptotic factors from the mitochondria	-35.9	-29.5	-33.6	25.1	-45.1	125.3	-26.3	20			Library	Term		SW480	SW1417	LS123	SW403	SW620	SW48	COLO-320	HCT-15	ETC/OXPHOS
		Reactome	- Free fatty acids regulate insulin secretion	-26.1	-19.1	36.4	-35.3	0	80.5	-36.4	0			Reactome	Ubiquinol biosynthesis	Average Z score	-0.951996	1.13955	-0.987731	0	0.78765	-0.789528	1.4359	-0.63385	Ubiquinone metabolism
		Reactome	- Formation of annular gap junctions	-26.1	-21.5	-24.4	0	-45.4	94.7	22.7	0			GO Biological	Ubiquinone biosynthetic process
		Reactome	- Gap junction degradation	-23.9	-19.7	-22.4	0	-41.8	86.9	20.9	0			GO Biological	Ubiquinone metabolic process
		Reactome	-5 WNT5A-dependent internalization of FZD2 FZD5 and ROR2	-22.1	-18.2	-20.7	0	-38.4	80.2	19.2	0			GO Cellular component	Ubiquinone biosynthesis complex
		Reactome	- Retrograde neurotrophin signalling	-20.5	-16.9	-19.2	0	-35.8	74.5	17.9	0
		Reactome	-0 WNT5A-dependent internalization of FZD4	-19.1	-15.7	-17.9	0	0	52.7	0	0
		Reactome	-7 VLDLR internalisation and degradation	-17.9	-14.8	-16.8	0	-62	73	23.5	15
		Reactome	-4 TP53 Regulates Transcription of Genes Involved in G2 Cell Cycle Arrest	-16	-35	-14.9	-21.6	0	106.4	15.3	-34.2			Library	Term		SW480	SW1417	LS123	SW403	SW620	SW48	COLO-320	HCT-15	DNA-RNA-protein
		Reactome	-5 Signaling by NTRK3 TRKC	-16	0	0	0	0	16	0	0			Reactome	Mitochondrial translation elongation	Average Z score	-0.372989	0.185571	0.587732	0.157488	1.48616	-0.423671	0.136818	-1.75711	Mitochondrial translation/elongation
		Reactome	-8 LDL clearance	-15.1	-12.4	-14.2	0	0	41.7	0	0			GO Biological	Mitochondrial translational elongation
		Reactome	-9 Signaling by Hippo	-13.1	0	-12.2	0	21.8	42.4	-10.9	-28			GO Biological	Mitochondrial translation
		Reactome	- Apoptotic factor-mediated response	-12.5	14.1	-11.7	0	-10.4	37.9	-27.8	10.4			Reactome	Mitochondrial translation
		Reactome	-0 RAF activation	-11	0	0	0	0	11	0	0			Reactome	Mitochondrial translation
		Reactome	-2 Uptake and actions of bacterial toxins	-9.9	30.9	-25.8	-29	0	44.6	10.5	-21.3			GO Biological	Mitochondrial translation
		Reactome	-1 HSF1 activation	-9.6	17.9	-9	-28	0	73.9	-17.8	-27.4
		Reactome	- Recycling pathway of L1	-8.6	0	0	0	0	8.6	0	0
		Reactome	-5 EPH-ephrin mediated repulsion of cells	-24.4	-13.2	0	-10.6	10.6	15.1	8.7	13.8
		Reactome	- Gap junction trafficking and regulation	-8	0	0	0	0	8	0	0			Library	Term		SW480	SW1417	LS123	SW403	SW620	SW48	COLO-320	HCT-15	ETC/OXPHOS
		Reactome	-7 HSP90 chaperone cycle for steroid hormone receptors SHR in the presence of ligand	-6.3	16.9	-9.8	-8.6	0	28.5	-7.1	-13.6			Reactome	Complex I biogenesis	Average Z score	-1.23507	0.876279	0.602842	-0.889667	1.30499	-0.770752	0.644217	-0.532843	Complex I
		Reactome	- Signaling by NTRKs	-6.3	-4.3	0	-5.7	0	26.8	-3.8	-6.7			GO Cellular component	Respiratory chain complex I
		Reactome	- Signaling by NTRK1 TRKA	-6.1	0	0	0	0	6.1	0	0			GO Biological	Mitochondrial respiratory chain complex I assembly
		Reactome	-4 EPH-Ephrin signaling	-12.3	-9.4	0	-6.1	0	17.1	6.3	4.4			WikiPathways	Mitochondrial complex I assembly model OXPHOS system
		Reactome	-Glycolysis	-5.7	0	0	0	0	5.7	0	0
		Reactome	-G2/M DNA damage checkpoint	-5.4	-11.5	7.6	6	4.8	23.7	0	-25.2
		Reactome	-2 Anchoring of the basal body to the plasma membrane	-5.2	6.1	0	-20.5	7.4	12.2	0	0
		Reactome	-6 Cellular response to heat stress	-4.9	14.6	-4.6	-6.9	0	24.7	4.5	-27.4			Library	Term		SW480	SW1417	LS123	SW403	SW620	SW48	COLO-320	HCT-15	ETC/OXPHOS
		Reactome	-3 SARS-CoV-2-host interactions	-3.7	-3.9	4	0	0	15.6	0	-12			Reactome	Respiratory electron transport	Average Z score	-1.19851	0.632552	1.1058	-0.481224	0.0877866	-0.844417	0.632302	0.0657067	ETC and Respirasome
		Reactome	- RHO GTPase Effectors	-3	0	0	0	0	7.5	0	-4.5			GO Biological	Respiratory electron transport chain
		Reactome	-6 SARS-CoV-2 Infection	-2.8	-3	0	0	0	11.8	0	-6			GO Cellular component	Respirasome
		Reactome	- Phase I-Functionalization of compounds	6.6	5.7	0.4	5.6	8.6	-2.3	10.1	-34.7			GO Molecular function	Electron transfer activity
		Reactome	-1 Organelle biogenesis and maintenance	3	-8.6	0	5.3	3.5	6.7	-5	-4.9			RGD	Electron transport chain pathway
		Reactome	-1 Transcriptional activation of mitochondrial biogenesis	-14.7	-34.3	-8	13.2	-0.3	19.1	23.1	1.9			GO Biological	Aerobic electron transport chain
		Reactome	-7 Signaling by Retinoic Acid	-7.8	0	-10.5	0	0	-9.1	27.4	0			GO Biological	ATP synthesis coupled electron transport
		Reactome	- Bile acid and bile salt metabolism	12.5	26.7	-26.3	-11.9	23.7	-12.2	0	-12.5			GO Biological	Mitochondrial ATP synthesis coupled electron transport
		Reactome	- IRE1alpha activates chaperones	11.3	0	10.5	7.9	-7.9	18.1	0	-39.9			GO Biological	Mitochondrial electron transport NADH to ubiquinone
		Reactome	-2 Metabolism of steroids	5.2	6.7	-12.1	0	5.4	0	0	-5.2			GO Biological	Mitochondrial electron transport succinate to ubiquinone
		Reactome	-5 Neutrophil degranulation	3	4.2	0	0	0	3.2	0	-10.4
		Reactome	-2 ABC transporters in lipid homeostasis	-14.3	0	-14.9	10.1	26.8	1.5	-23.5	14.3
		Reactome	-Beta oxidation of myristoyl-CoA to lauroyl-CoA	0	147.8	-551.8	92.6	120.3	89.6	101.5	0
		Reactome	-8 Acyl chain remodeling of CL	0	73.9	-275.9	46.3	60.2	44.8	50.7	0			Library	Term		SW480	SW1417	LS123	SW403	SW620	SW48	COLO-320	HCT-15	Mitochondrial functions
		Reactome	- Regulation of pyruvate dehydrogenase PDH complex	0	-30.4	-5.8	0	0	-21.9	58.1	0			Reactome	Mitochondrial calcium ion transport	Average Z score	-0.283155	-1.30569	1.2399	-0.978819	0.287698	0.200533	0.371895	0.467642	Mitochondrial calcium ion homeostasis
		Reactome	- Glutamate Neurotransmitter Release Cycle	0	-20.2	8.8	0	0	0	11.4	0			GO Biological	Mitochondrial calcium ion transmembrane transport
		Reactome	-1 OAS antiviral response	0	142.4	25.9	-238.7	31.1	-45.2	-17.9	102.4			GO Biological	Mitochondrial calcium ion homeostasis
		Reactome	-8 Attenuation phase	0	37	0	-10.7	-9.6	22	0	-38.7			GO Biological	Calcium import into the mitochondrion
		Reactome	- Loss of Nlp from mitotic centrosomes	0	8.2	0	-27.5	9.9	9.4	0	0
		Reactome	- Loss of proteins required for interphase microtubule organization from the centrosome	0	8.2	0	-27.5	9.9	9.4	0	0
		Reactome	-8 AURKA Activation by TPX2	0	7.9	0	-26.5	9.6	9	0	0
		Reactome	- Recruitment of mitotic centrosome proteins and complexes	0	7.1	0	-24	8.7	8.2	0	0			Library	Term		SW480	SW1417	LS123	SW403	SW620	SW48	COLO-320	HCT-15	Metabolic features
		Reactome	- Centrosome maturation	0	7.1	0	-24	8.7	8.2	0	0			Reactome	Metabolism of vitamins and cofactors	Average Z score	0.990727	-1.08134	-0.846372	1.58782	-0.746201	-0.0529626	0.0765021	0.0718237	Metabolism of vitamins and cofactors
		Reactome	- Integration of energy metabolism	0	23.2	0	-13.2	0	10.2	-9.2	-11			Reactome	Metabolism of water-soluble vitamins and cofactors
		Reactome	-2 Regulation of PLK1 Activity at G2/M Transition	0	6.6	0	-22.1	8	7.5	0	0			Reactome	Defects in vitamin and cofactor metabolism
		Reactome	- Recruitment of NuMA to mitotic centrosomes	0	6.2	0	-20.9	7.6	7.1	0	0
		Reactome	- Organic anion transporters	0	24.4	19	0	-43.4	0	0	0
		Reactome	-2 Cellular responses to stress	0	2.3	0	0	-2.3	2.8	0	-2.8
		Reactome	-7 Cellular responses to stimuli	0	2.2	0	0	-2.2	2.7	0	-2.7			Library	Term		SW480	SW1417	LS123	SW403	SW620	SW48	COLO-320	HCT-15	Metabolism of fatty acids
		Reactome	-0 Activated NTRK2 signals through FYN	0	-60	0	0	36.1	0	0	23.9			Reactome	Carnitine metabolism	Average Z score	0.019046	0.101432	-1.0108	1.09612	0.543478	-0.317489	-1.57164	1.13985	Carnitine metabolism
		Reactome	- DCC mediated attractive signaling	0	-18.1	0	0	18.1	0	0	0			GO Biological	Carnitine metabolic process
		Reactome	-4 Ephrin signaling	0	-13.3	0	0	13.3	0	0	0			GO Biological	Carnitine shuttle
		Reactome	-9 Depolymerisation of the Nuclear Lamina	0	-14.8	0	-48.2	0	39.1	23.9	0
		Reactome	-G2/M Checkpoints	0	-3.6	0	0	0	9.8	0	-6.2
		Reactome	- Vitamin C ascorbate metabolism	0	128.3	91	75.3	0	26.3	-113.3	-207.6
		Reactome	-Apoptotic execution phase	0	0	21.1	-11.7	0	0	0	-9.4			Library	Term		SW480	SW1417	LS123	SW403	SW620	SW48	COLO-320	HCT-15	DNA-RNA-Protein
		Reactome	-1 Tetrahydrobiopterin BH4 synthesis recycling salvage and regulation	0	0	-85	27.8	36.1	0	-16.1	37.2			Reactome	Mitochondrial tRNA aminoacylation	Average Z score	-0.763825	0.804266	0.828691	0.195766	1.25355	-0.179156	-1.48562	-0.653671	Mitochondrial tRNA aminoacylation
		Reactome	-9 Mitochondrial iron-sulfur cluster biogenesis	0	0	-86.1	21.4	27.8	20.7	0	16.2			Reactome	tRNA Aminoacylation
		Reactome	-Utilization of Ketone Bodies	0	0	92.9	-76.6	-141.8	-1.1	126.6	0			GO Biological	TRNA aminoacylation
		Reactome	-Ketone body metabolism	0	0	42.2	-34.8	-64.4	-0.5	57.5	0			GO Biological	TRNA aminoacylation for mitochondrial protein translation
		Reactome	- Vitamin B5 pantothenate metabolism	0	0	-35	0	20.1	14.9	0	0
		Reactome	-1 Signaling by Nuclear Receptors	0	0	-3.3	0	0	0	3.3	0
		Reactome	-7 Mitophagy	0	0	14.9	0	0	0	0	-14.9
		Reactome	- Apoptotic cleavage of cellular proteins	0	0	13.1	0	0	0	11.4	-24.5			Library	Term		SW480	SW1417	LS123	SW403	SW620	SW48	COLO-320	HCT-15	Cell death and cell stress
		Reactome	- Regulation of mRNA stability by proteins that bind AU-rich elements	0	0	7.1	5.5	7.6	8.1	0	-28.3			GO Biological	Hydrogen peroxide-mediated programmed cell death	Average Z score	-1.02222	1.20651	0.119856	-0.797713	-0.472332	-0.238882	0.273159	0.93163	Cell death in response to ROS
		Reactome	- Biological oxidations	0	0	4.6	0	0	-3.8	3.8	-4.6			GO Biological	Regulation of hydrogen peroxide-mediated programmed cell death
		Reactome	-7 Mitochondrial ABC transporters	0	0	-52.6	0	0	-58.5	0	111.1			GO Biological	Mitochondrial outer membrane permeabilization involved in programmed cell death
		Reactome	-0 MASTL Facilitates Mitotic Progression	0	0	0	-125.4	54.9	38.9	-16.1	47.7			GO Biological	Cell death in response to hydrogen peroxide
		Reactome	- Regulation of signaling by CBL	0	0	0	-39.4	25	0	0	14.4
		Reactome	- E2F mediated regulation of DNA replication	0	0	0	-57.1	25	17.7	0	14.4
		Reactome	-Platelet Adhesion to exposed collagen	0	0	0	-36.1	22.9	0	0	13.2
		Reactome	-5 CD209 DC-SIGN signaling	0	0	0	-33.3	21.1	0	0	12.2			Library	Term		SW480	SW1417	LS123	SW403	SW620	SW48	COLO-320	HCT-15	Cell death and cell stress
		Reactome	-Cyclin A/B1/B2 associated events during G2/M transition	0	0	0	-48.3	21.1	15	0	12.2			Reactome	Intrinsic Pathway for Apoptosis	Average Z score	1.21317	0.387891	0.593038	-0.40941	-0.770529	-0.196745	-0.516283	-0.301129	Apoptosis
		Reactome	-0 Dectin-2 family	0	0	0	-17.2	17.2	0	0	0			Reactome	Apoptosis
		Reactome	- CD28 co-stimulation	0	0	0	-15.3	15.3	0	0	0			Hallmark MSigDB	APOPTOSIS
		Reactome	-7 Regulation of TP53 Degradation	0	0	0	-13.4	13.4	0	0	0
		Reactome	-3 Regulation of TP53 Expression and Degradation	0	0	0	-13.1	13.1	0	0	0
		Reactome	-2 EPHB-mediated forward signaling	0	0	0	-12.8	12.8	0	0	0
		Reactome	-7 Signaling by SCF-KIT	0	0	0	-11.9	11.9	0	0	0			Library	Term		SW480	SW1417	LS123	SW403	SW620	SW48	COLO-320	HCT-15	Mitochondrial functions
		Reactome	-Cyclin D associated events in G1	0	0	0	-11.2	11.2	0	0	0			Reactome	Cristae formation	Average Z score	-1.47975	0.849967	0.432832	-0.29376	0.02062	0.00786362	0.963251	-0.501029	Cristae formation
		Reactome	-G1 Phase	0	0	0	-11.2	11.2	0	0	0			GO Biological	Cristae formation
		Reactome	-1 Aspirin ADME	0	0	0	-11.2	11.2	0	0	0
		Reactome	- Interleukin-3 Interleukin-5 and GM-CSF signaling	0	0	0	-11	11	0	0	0
		Reactome	- GPVI-mediated activation cascade	0	0	0	-10.6	10.6	0	0	0			Library	Term		SW480	SW1417	LS123	SW403	SW620	SW48	COLO-320	HCT-15	Alternative fuels
		Reactome	- Costimulation by the CD28 family	0	0	0	-6.9	6.9	0	0	0			Reactome	Ethanol oxidation	Average Z score	-1.76075	0.270149	-0.31781	0.706945	-0.14994	1.59465	0.139108	-0.482352	Ethanol catabolic process
		Reactome	- Cell surface interactions at the vascular wall	0	0	0	-4.6	4.6	0	0	0			GO Biological	Ethanol catabolic process
		Reactome	-0 Nuclear Envelope NE Reassembly	0	0	0	-7.5	0	7.5	0	0			GO Biological	Ethanol metabolic process
		Reactome	-0 Fcgamma receptor FCGR dependent phagocytosis	0	0	0	-4.4	0	4.4	0	0
		Reactome	-G2/M Transition	0	0	0	-4.1	0	4.1	0	0
		Reactome	- Mitotic G2-G2/M phases	0	0	0	-4.1	0	4.1	0	0
		Reactome	-2 Diseases of signal transduction by growth factor receptors and second messengers	0	0	0	-2.9	0	6.8	0	-3.9			Library	Term		SW480	SW1417	LS123	SW403	SW620	SW48	COLO-320	HCT-15	Alternative fuels
		Reactome	-3 Regulation of HSF1-mediated heat shock response	0	0	0	6.5	0	4.1	5.4	-16			Reactome	Utilization of Ketone Bodies	Average Z score	-0.166648	-0.91313	1.11921	-1.56094	0	1.52151	0	0	Utilization of Ketone Bodies
		Reactome	-3 Plasma lipoprotein clearance	0	0	0	0	-20.2	10.1	10.1	0			RGD	Ketone bodies metabolic pathway
		Reactome	-4 Diseases of metabolism	0	0	0	0	4.8	0	0	-4.8			Reactome	Ketone body metabolism
		Reactome	- Smooth Muscle Contraction	0	0	0	0	0	-8	8	0			GO Biological	Ketone body catabolic process
		Reactome	-1 HSF1-dependent transactivation	0	0	0	0	0	17.1	0	-17.1
		Reactome	- XBP1S activates chaperone genes	0	0	0	0	0	12.6	0	-12.6
		Reactome	-6 Signaling by ALK in cancer	0	0	0	0	0	10.8	0	-10.8
		Reactome	-0 Signaling by ALK fusions and activated point mutants	0	0	0	0	0	10.8	0	-10.8			Library	Term		SW480	SW1417	LS123	SW403	SW620	SW48	COLO-320	HCT-15	Other features
		Reactome	-2 TP53 Regulates Transcription of Cell Cycle Genes	0	0	0	0	0	10.6	0	-10.6			Reactome	Mitophagy	Average Z score	0.986281	-0.78575	0.629361	-0.260764	-0.668074	-0.0343252	-0.0145686	0.147839	Autophagy/mitophagy
		Reactome	- Unfolded Protein Response UPR	0	0	0	0	0	9.8	0	-9.8			GO Biological	Mitophagy
		Reactome	-9 Regulated Necrosis	0	0	0	0	0	9.3	0	-9.3			Reactome	Autophagy
		Reactome	-3 Autophagy	0	0	0	0	0	5.7	0	-5.7			GO Biological	Autophagy of mitochondrion
		Reactome	-5 MHC class II antigen presentation	0	0	0	0	0	4.6	0	-4.6			RGD	Chaperone mediated autophagy pathway
		Reactome	-6 SARS-CoV Infections	0	0	0	0	0	4	0	-4			GO Biological	Chaperone-mediated autophagy
		Reactome	-Cell Cycle Checkpoints	0	0	0	0	0	3.7	0	-3.7			GO Biological	Regulation of autophagy of mitochondrion
		Reactome	-0 Cell Cycle	0	0	0	0	0	2.8	0	-2.8			Reactome	Chaperone Mediated Autophagy
		Reactome	-5 Infectious disease	0	0	0	0	0	2.2	0	-2.2
		Reactome	-5 Disease	0	0	0	0	0	2	0	-2
		RGD	- propionic acidemia pathway	55.3	-145.5	27.4	67.9	21.9	-66.1	30.2	8.9
		RGD	- methylmalonate semialdehyde dehydrogenase deficiency pathway	55.3	-145.5	27.4	67.9	21.9	-66.1	30.2	8.9			Library	Term		SW480	SW1417	LS123	SW403	SW620	SW48	COLO-320	HCT-15	Other features
		RGD	- methylmalonic acidemia pathway	55.3	-145.5	27.4	67.9	21.9	-66.1	30.2	8.9			RGD	Parkinson's disease pathway	Average Z score	-0.344618	0.245352	0.986776	-0.891868	-0.519435	0.0260057	0.653957	-0.15617	Parkinson's disease
		RGD	- maple syrup urine disease pathway	55.3	-145.5	27.4	67.9	21.9	-66.1	30.2	8.9			KEGG	Parkinson disease
		RGD	- isovaleric acidemia pathway	55.3	-145.5	27.4	67.9	21.9	-66.1	30.2	8.9			Elseiver	Proteins Involved in Parkinson's Disease
		RGD	- isobutyryl-CoA dehydrogenase deficiency pathway	55.3	-145.5	27.4	67.9	21.9	-66.1	30.2	8.9			Disease Alliance	Parkinson's disease
		RGD	- 3-methylglutaconic aciduria type 1 pathway	55.3	-145.5	27.4	67.9	21.9	-66.1	30.2	8.9			Disease Alliance	Late onset Parkinson's disease
		RGD	- 3-methylglutaconic aciduria type 3 pathway	55.3	-145.5	27.4	67.9	21.9	-66.1	30.2	8.9			Disease Alliance	Parkinsonism
		RGD	- 3-hydroxy-3-methylglutaryl-CoA lyase deficiency pathway	55.3	-145.5	27.4	67.9	21.9	-66.1	30.2	8.9
		RGD	- 3-hydroxyisobutyric aciduria pathway	55.3	-145.5	27.4	67.9	21.9	-66.1	30.2	8.9
		RGD	- 3-methylcrotonyl CoA carboxylase 1 deficiency pathway	55.3	-145.5	27.4	67.9	21.9	-66.1	30.2	8.9
		RGD	- pyruvate dehydrogenase E2 deficiency pathway	-69.8	-90.6	31	40.8	-15.2	-6.4	81.5	28.7			Library	Term		SW480	SW1417	LS123	SW403	SW620	SW48	COLO-320	HCT-15	Other features
		RGD	- pyruvate dehydrogenase E3 deficiency pathway	-69.8	-90.6	31	40.8	-15.2	-6.4	81.5	28.7			Elseiver	Alzheimer's Disease	Average Z score	-0.610753	0.698549	0.267115	-0.888722	-0.682679	0.187683	1.11362	-0.0848101	Alzheimer's Disease
		RGD	- mitochondrial complex II deficiency pathway	-69.8	-90.6	31	40.8	-15.2	-6.4	81.5	28.7			RGD	Alzheimer's disease pathway
		RGD	- fumaric aciduria pathway	-69.8	-90.6	31	40.8	-15.2	-6.4	81.5	28.7			Disease Alliance	Alzheimer's disease
		RGD	- valine leucine and isoleucine degradation pathway	52.7	-97.4	-16.1	25.4	48.1	-46.3	39.7	-6.1			KEGG	Alzheimer disease
		RGD	- valproic acid pharmacokinetics pathway	51.3	-106.4	-177.8	110.1	-43.3	31.7	132.9	1.5			Elseiver	Mitochondrial Dysfunction in Alzheimer's Disease
		RGD	- 3-hydroxyacyl-CoA dehydrogenase deficiency pathway	-41.3	-100.9	-65.4	161.7	3.4	-34	113.2	-36.7			Elseiver	Mitochondria Enlargement and Apoptosis in Alzheimer's Disease
		RGD	- citric acid cycle pathway	-15.7	-64.5	10.8	4.5	36.1	25.2	43.7	-40.1			Elseiver	Estrogen Effects in Mitochondria in Alzheimer Disease
		RGD	- GABA aminotransferase deficiency pathway	66.6	-51.3	12.8	79	0	-62	-15.7	-29.4
		RGD	- carnosinemia pathway	66.6	-51.3	12.8	79	0	-62	-15.7	-29.4
		RGD	- propanoate metabolic pathway	86	-34.9	-59.8	-60.1	107.5	-38.3	20	-20.4
		RGD	- methylmalonic aciduria cobalamin-related pathway	33.7	-74.2	-1.5	-8.7	125.9	-46.4	2.6	-31.4			Library	Term		SW480	SW1417	LS123	SW403	SW620	SW48	COLO-320	HCT-15	Other features
		RGD	- malonic aciduria pathway	33.7	-74.2	-1.5	-8.7	125.9	-46.4	2.6	-31.4			RGD	Huntington's disease pathway	Average Z score	-0.755843	0.121396	0.535544	-0.901863	0.149458	-0.465009	1.3802	-0.063879	Huntington's disease
		RGD	- saccharopinuria pathway	-47.3	-121.9	126.4	137	-109.1	-38.3	77.1	-23.9			KEGG	Huntington disease
		RGD	- hyperlysinemia pathway	-47.3	-121.9	126.4	137	-109.1	-38.3	77.1	-23.9			Disease Alliance	Huntington's disease
		RGD	- 2-aminoadipic 2-oxoadipic aciduria pathway	-47.3	-121.9	126.4	137	-109.1	-38.3	77.1	-23.9
		RGD	- Leigh disease pathway	33.3	-31.2	-45.4	-8.4	-28.1	-43.1	112.9	10
		RGD	- pyruvate kinase deficiency of red cells pathway	33.3	-31.2	-45.4	-8.4	-28.1	-43.1	112.9	10
		RGD	- pyruvate decarboxylase deficiency pathway	33.3	-31.2	-45.4	-8.4	-28.1	-43.1	112.9	10			Library	Term		SW480	SW1417	LS123	SW403	SW620	SW48	COLO-320	HCT-15	Metabolism of fatty acids
		RGD	- pyruvate dehydrogenase E1 deficiency pathway	33.3	-31.2	-45.4	-8.4	-28.1	-43.1	112.9	10			RGD	Carnitine palmitoyltransferase I deficiency pathway	Average Z score	-0.100921	0.261319	-1.06237	1.10352	0.398492	0.0765492	-1.59228	0.915696	Carnitine metabolism
		RGD	- primary hyperoxaluria type 2 pathway	33.3	-31.2	-45.4	-8.4	-28.1	-43.1	112.9	10			Reactome	Carnitine metabolism
		RGD	- glutaric aciduria type I pathway	-104.4	-34	-64.6	93.7	46.7	-32.3	88.8	6.1			GO Biological	Carnitine metabolic process
		RGD	- presequence pathway of mitochondrial protein import	39	-44	-40.3	66	-22.4	-14.2	-37.7	53.6			GO Molecular function	Palmitoyltransferase activity
		RGD	- phenylalanine metabolic pathway	39.5	-29.9	8.7	-16.3	-20	-2.3	20.3	0			GO Molecular function	Carnitine O-palmitoyltransferase activity
		RGD	- histidinemia pathway	3.9	-58.2	24.1	25	9.9	-13.3	-8.3	16.9
		RGD	- sarcosinemia pathway	29.9	-46.4	-12	-17.7	42.7	-39.2	25.7	17
		RGD	- nonketotic hyperglycinemia pathway	29.9	-46.4	-12	-17.7	42.7	-39.2	25.7	17
		RGD	- dimethylglycine dehydrogenase deficiency pathway	29.9	-46.4	-12	-17.7	42.7	-39.2	25.7	17			Library	Term		SW480	SW1417	LS123	SW403	SW620	SW48	COLO-320	HCT-15	ETC/OXPHOS
		RGD	- dihydropyrimidine dehydrogenase deficiency pathway	29.9	-46.4	-12	-17.7	42.7	-39.2	25.7	17			WikiPathways	Mitochondrial complex III assembly	Average Z score	-0.371688	1.22762	-0.314908	0.172182	-1.17384	-0.76193	1.01796	0.204598	Complex III
		RGD	- glyoxylate and dicarboxylate metabolic pathway	12.8	-36.6	-47.7	-74.9	-9.2	72.1	117.2	-33.7			GO Biological	Mitochondrial respiratory chain complex III assembly
		RGD	- nicotinamide adenine dinucleotide metabolic pathway	-72.1	-18.9	-34.7	22.5	-94.8	86.4	62.4	49.2			GO Cellular component	Mitochondrial respiratory chain complex III
		RGD	- beta-alanine metabolic pathway	83.2	-27.4	-86.7	19.3	76.7	-61.7	28.9	-32.3
		RGD	- fatty acid beta degradation pathway	-108.1	-27.5	-50	28.3	95.2	42.1	30.4	-10.4
		RGD	- butanoate metabolic pathway	5.8	-42.3	-6.3	32.9	15.2	-36.7	81.6	-50.2
		RGD	- alanine aspartate and glutamate metabolic pathway	16.5	-51.2	19.7	13	7.9	-14.6	10.9	-2.2			Library	Term		SW480	SW1417	LS123	SW403	SW620	SW48	COLO-320	HCT-15	ETC/OXPHOS
		RGD	- oxidative phosphorylation pathway	24	-3	42.4	32	-27.5	-51.1	-24.3	7.5			WikiPathways	Mitochondrial complex IV assembly	Average Z score	-1.13679	0.692893	0.933997	-0.457292	-0.170732	0.492968	-0.752855	0.397808	Complex IV
		RGD	- Parkinson's disease pathway	29.5	-1.4	41.3	22.1	-36.3	-47.1	-11.8	3.7			GO Biological	Respiratory chain complex IV assembly
		RGD	- glutamic acid/glutamate metabolic pathway	22.5	-48.2	15.2	7.2	15.5	-35.2	18.8	4.2			GO Cellular component	Mitochondrial respiratory chain complex IV
		RGD	- succinic semialdehyde dehydrogenase deficiency pathway	22.5	-48.2	15.2	7.2	15.5	-35.2	18.8	4.2
		RGD	- homocarnosinosis pathway	22.5	-48.2	15.2	7.2	15.5	-35.2	18.8	4.2
		RGD	- 2-hydroxyglutaric aciduria pathway	22.5	-48.2	15.2	7.2	15.5	-35.2	18.8	4.2
		RGD	- arginine and proline metabolic pathway	17.2	-11.4	-11.3	-21.2	15	-50.5	30.9	31.3			Library	Term		SW480	SW1417	LS123	SW403	SW620	SW48	COLO-320	HCT-15	Cell death and cell stress
		RGD	- pyruvate metabolic pathway	39.5	-14.7	-31.8	-23.8	7.8	-21.9	57.2	-12.3			WikiPathways	Ferroptosis	Average Z score	0.776985	-0.647967	1.76399	0.40984	-1.21059	0.211264	-0.805542	-0.497981	Ferroptosis
		RGD	- beta-ureidopropionase deficiency pathway	7.7	-7.7	-7.6	7.6	0	0	0	0			KEGG	Ferroptosis
		RGD	- orotic aciduria 1 pathway	7.7	-7.7	-7.6	7.6	0	0	0	0
		RGD	- dihydropyrimidinase deficiency pathway	7.7	-7.7	-7.6	7.6	0	0	0	0
		RGD	- mitochondrial neurogastrointestinal encephalopathy syndrome pathway	7.7	-7.7	-7.6	7.6	0	0	0	0
		RGD	- disulfiram pharmacodynamics pathway	55.5	-16.7	0.9	-35.7	93.5	-66.5	39.2	-70.2			Library	Term		SW480	SW1417	LS123	SW403	SW620	SW48	COLO-320	HCT-15	ETC/OXPHOS
		RGD	- folate cycle metabolic pathway	25.4	-1.5	-33.3	-81.7	-38.9	29.8	69.9	30.3			WikiPathways	Mitochondrial complex II assembly	Average Z score	0.564119	0	0.529454	0	0.464891	-2.35552	0	0.797055	Complex II
		RGD	- Alzheimer's disease pathway	18.6	-1.9	31.9	24.1	-24.6	-35	-15.6	2.5			GO Cellular component	Mitochondrial respiratory chain complex II succinate dehydrogenase complex (ubiquinone)
		RGD	- tryptophan metabolic pathway	26.5	-17.4	-30.2	-17.2	61	-52.8	77.7	-47.6
		RGD	- Huntington's disease pathway	20.8	-3.4	30.1	17.3	-30.7	-26.7	-14.4	7
		RGD	- lysine degradation pathway	-13.6	-31.1	-9.5	25.9	12.2	-31	55.5	-8.4
		RGD	- gluconeogenesis pathway	15.5	-23.5	4.2	-12.6	5.2	-15.7	23.3	3.6			Library	Term		SW480	SW1417	LS123	SW403	SW620	SW48	COLO-320	HCT-15	DNA-RNA-Protein
		RGD	- glycolysis/gluconeogenesis pathway	4	-21.1	-1.7	-18.2	24.8	-11.5	39.2	-15.5			GO Biological	Mitochondrial ribosome assembly	Average Z score	-0.423634	0.834047	0.0156791	0.00137433	1.47289	-0.693426	-0.277854	-0.929078	Mitochondrial ribosome assembly
		RGD	- glycolysis pathway	1.9	-23.9	-0.3	-1.7	18.6	-6.4	27.9	-16.1			GO Cellular component	Mitochondrial ribosome
		RGD	- valine leucine and isoleucine biosynthetic pathway	-113.9	23.4	50	21.3	-8.2	-15	-12.6	55			GO Molecular function	Mitochondrial ribosome binding
		RGD	- very long-chain acyl-CoA dehydrogenase deficiency pathway	-179	50.8	-141.3	64.5	120.8	-68.1	157.2	-4.9			GO Biological	Mitochondrial large ribosomal subunit assembly
		RGD	- trifunctional protein deficiency pathway	-179	50.8	-141.3	64.5	120.8	-68.1	157.2	-4.9			GO Cellular component	Mitochondrial large ribosomal subunit
		RGD	- short-chain acyl-CoA dehydrogenase deficiency pathway	-179	50.8	-141.3	64.5	120.8	-68.1	157.2	-4.9
		RGD	- medium chain acyl-CoA dehydrogenase deficiency pathway	-179	50.8	-141.3	64.5	120.8	-68.1	157.2	-4.9
		RGD	- ethylmalonic encephalopathy pathway	-179	50.8	-141.3	64.5	120.8	-68.1	157.2	-4.9
		RGD	- carnitine palmitoyltransferase I deficiency pathway	-179	50.8	-141.3	64.5	120.8	-68.1	157.2	-4.9			Library	Term		SW480	SW1417	LS123	SW403	SW620	SW48	COLO-320	HCT-15	Metabolism of pyruvate
		RGD	- fatty acid metabolic pathway	-167.3	47.3	-131.9	60.2	112.9	-63.4	146.6	-4.4			GO Biological	Acetyl-CoA biosynthetic process from pyruvate	Average Z score	-0.42699	-0.10484	-0.480466	-0.19428	-0.199265	2.13924	-0.187115	-0.546289	Acetyl-CoA biosynthesis
		RGD	- heme biosynthetic pathway	-19.9	70.8	-16.9	-21.6	-58.7	-69.2	113	2.5			GO Biological	Mitochondrial acetyl-CoA biosynthetic process from pyruvate
		RGD	- variegate porphyria pathway	-28.5	51.9	-12.4	-15.9	-34.6	-25.8	82.9	-17.6			GO Biological	Acetyl-CoA biosynthetic process
		RGD	- hereditary coproporphyria pathway	-28.5	51.9	-12.4	-15.9	-34.6	-25.8	82.9	-17.6
		RGD	- acute intermittent porphyria pathway	-28.5	51.9	-12.4	-15.9	-34.6	-25.8	82.9	-17.6
		RGD	- erythropoietic porphyria pathway	-28.5	51.9	-12.4	-15.9	-34.6	-25.8	82.9	-17.6
		RGD	- porphyrin metabolic pathway	-28.5	51.9	-12.4	-15.9	-34.6	-25.8	82.9	-17.6			Library	Term		SW480	SW1417	LS123	SW403	SW620	SW48	COLO-320	HCT-15	Metabolic features
		RGD	- de novo purine biosynthetic pathway	-26.6	43.5	-102.6	-19.2	78.3	21.1	11	-5.5			GO Biological	Cardiolipin metabolic process	Average Z score	0.135911	-1.32876	0.972448	-1.49353	0.103323	0.29853	0.137061	1.17501	Cardiolipin metabolism
		RGD	- electron transport chain pathway	-27.9	29.3	14.7	12	-15.1	0	2.7	-15.7			GO Biological	Regulation of cardiolipin metabolic process
		RGD	- folate mediated one-carbon metabolic pathway	-7.3	31.1	-56.1	-121	-8.2	87.1	45.2	29.2
		RGD	- phosphatidylinositol 3-kinase-Akt signaling pathway	-48.7	0.5	7.9	2.7	36.1	44.4	-22.1	-20.8
		RGD	- insulin responsive facilitative sugar transporter mediated glucose transport pathway	-40.1	-1.7	12.3	13.1	6.4	21.6	4.6	-16.2
		RGD	- Refsum disease pathway	57.2	85	-207.3	-51.2	94	64.9	-130.4	87.8			Library	Term		SW480	SW1417	LS123	SW403	SW620	SW48	COLO-320	HCT-15	Mitochondrial functions
		RGD	- phytanic acid degradation pathway	57.2	85	-207.3	-51.2	94	64.9	-130.4	87.8			GO Biological	Positive regulation of mitochondrial membrane permeability	Average Z score	-1.18254	0	0.376664	0	-1.08689	0.348814	0	1.54395	Mitochondrial membrane permeability
		RGD	- fatty acid elongation pathway	29.3	3.2	-295.1	92.4	26.3	70.6	39.8	33.5			GO Biological	Positive regulation of membrane permeability
		RGD	- beta-barrel pathway of mitochondrial protein import	54.1	27.3	-22.6	18.9	15	18.8	-140.3	28.8			GO Biological	Regulation of mitochondrial membrane permeability
		RGD	- androgen signaling pathway	12.1	47.8	-70.9	-19.8	-10.6	62	-9.8	-10.8			GO Biological	Positive regulation of mitochondrial membrane permeability involved in apoptotic process
		RGD	- cortisol signaling pathway	-3	36.7	-64.4	-22.9	-18.5	83.8	-21.2	9.5			GO Biological	Regulation of membrane permeability
		RGD	- ascorbate and aldarate metabolic pathway	25.5	-15.2	-21.1	-5.6	-4.3	-22.4	43.1	0
		RGD	- estrogen signaling pathway	12.1	32.1	-56.1	-26	-17.8	58.7	-14	11
		RGD	- pentose and glucuronate interconversion pathway	21.5	-5.5	-22.1	-16	7	-13.3	28.4	0
		RGD	- base excision repair pathway	6.2	0	-6.2	0	0	0	0	0
		RGD	- folate metabolic pathway	18.8	14.9	-36.2	-61.9	-22.6	26.4	24.9	35.7
		RGD	- histidine metabolic pathway	22	-38.4	2.9	-37.3	2.1	0.9	62.3	-14.5
		RGD	- D-glutamine and D-glutamate metabolic pathway	-82.2	-155.5	80.3	39.1	41.9	0	43.7	32.7
		RGD	- adrenoleukodystrophy pathway	-107.2	-3.9	25.2	-149	115	25	11.5	83.4			Library	Term		SW480	SW1417	LS123	SW403	SW620	SW48	COLO-320	HCT-15
		RGD	- carnitine-acylcarnitine translocase deficiency	-107.2	-3.9	25.2	-149	115	25	11.5	83.4			Elseiver	Mitochondrial Respiratory Chain Dysfunction	Average Z score	-0.450983	0	0	0.280103	-2.16948	0.450983	0.836785	1.05259	ETC/OXPHOS
		RGD	- remethylation pathway of homocysteine metabolism-cobalamin independent betaine dependent	-42.7	-72.8	40.1	16	0	0	43.1	16.3			Elseiver	Respiratory Chain Impairment in Cancer	Average Z score	-1.18269	-0.974195	0	0	0	2.15689	0	0	ETC/OXPHOS
		RGD	- choline metabolic pathway	-38	-64.6	35.6	14.2	0	0	38.3	14.5			Elseiver	Suppression of Caspase Activity in Cancer	Average Z score	0	1.25339	0	-2.15043	0.897035	0	0	0	Cell death and cell stress
		RGD	- ornithine carbamoyltransferase deficiency pathway	-53.9	-35	24.7	12	14.5	0	4.1	33.6			Elseiver	Metabolic Effects of Oncogenes and Tumor Suppressor in Cancer Cells	Average Z score	0.509546	-0.230738	0.307651	0	-1.37481	-1.42288	0.76432	1.44692	Metabolic features
		RGD	- citrullinemia pathway	-53.9	-35	24.7	12	14.5	0	4.1	33.6			Elseiver	Apoptosis Block by BCL2 Family Proteins in Cancer	Average Z score	1.03034	0.583862	0	0	-2.27248	0.658275	0	0	Cell death and cell stress
		RGD	- argininosuccinic aciduria pathway	-53.9	-35	24.7	12	14.5	0	4.1	33.6			Elseiver	Apoptosis Evasion in Cancer Overview	Average Z score	1.10417	0.829929	0.497957	-0.404139	-2.064	0.476307	0	-0.440223	Cell death and cell stress
		RGD	- carbamoyl phosphate synthetase I deficiency pathway	-53.9	-35	24.7	12	14.5	0	4.1	33.6			WikiPathways	Apoptosis modulation by HSP70	Average Z score	-2.27099	0	0.510856	0	0	0.752351	0	1.00778	Cell death and cell stress
		RGD	- hyperargininemia pathway	-53.9	-35	24.7	12	14.5	0	4.1	33.6			KEGG	Central carbon metabolism in cancer	Average Z score	-0.370562	0.974738	-0.926404	2.06226	-0.604177	-0.35445	-0.443063	-0.338339	Metabolic features
		RGD	- urea cycle pathway	-50.1	-32.4	22.9	11.2	13.5	0	3.7	31.2			Elseiver	Lactate as a Signaling Molecule in Cancer Cells	Average Z score	0.0956222	-2.32396	0	0.472989	0.358583	-0.143433	0.894751	0.64545
		RGD	- renin-angiotensin cascade pathway	-8.2	0	8.2	0	0	0	0	0			WikiPathways	TCA cycle in senescence	Average Z score	-0.425785	-0.625435	-1.77241	-0.415599	0.415599	0.507275	1.14086	1.17549	ETC/OXPHOS
		RGD	- glycine serine and threonine metabolic pathway	-16.3	-52.1	-1.2	-25	21.6	-2.6	68	7.6			Reactome	Chk1/Chk2Cds1 mediated inactivation of Cyclin B:Cdk1 complex	Average Z score	1.39257	-0.0471956	0.445073	1.35672	-1.23664	-0.213276	-0.800533	-0.896717	Other features
		RGD	- eicosanoid signaling pathway	-19.2	0	4.6	-6.4	11.5	0	4.6	4.9			Reactome	Release of apoptotic factors from the mitochondria	Average Z score	2.19821	0.440343	-0.589463	-0.791214	0.350871	-0.461395	-0.629813	-0.517535	Cell death and cell stress
		RGD	- fatty acid biosynthetic pathway	109.3	131.7	-50.8	-79	0	104.3	-54.1	-161.4			Reactome	Mitochondrial biogenesis	Average Z score	-1.08212	1.51496	-0.0222789	0.28326	0.280077	-0.429664	0.961174	-1.50541	Mitochondrial functions
		RGD	- methotrexate pharmacodynamics pathway	22	57.1	-17	-128.1	-101.3	55.6	80.6	31.1			Reactome	TP53 Regulates Metabolic Genes	Average Z score	-0.360855	-0.018711	2.15177	0.280665	-0.392931	0.16038	-1.31244	-0.50787
		RGD	- hereditary folate malabsorption pathway	22	57.1	-17	-128.1	-101.3	55.6	80.6	31.1			Reactome	Activation of BAD and translocation to mitochondria	Average Z score	1.12424	0.651798	0.659818	0.918642	-1.48149	-0.0430158	-1.19861	-0.631384	Cell death and cell stress
		RGD	- cysteine and methionine metabolic pathway	20.1	-4.1	0	-11.8	16.3	-19.8	-21.5	20.8			GO Biological	Malate-aspartate shuttle	Average Z score	1.8767	0	0	0.761167	0	-0.531169	-1.49911	-0.607585	Metabolic features
		RGD	- tyrosine metabolic pathway	6.4	0	0	-6.4	0	0	0	0			GO Biological	Serine import into mitochondrion	Average Z score	0.582794	0.991962	0.54487	-1.01467	-1.09542	1.25021	-1.25975	0	Metabolic features
		RGD	- mitochondrial iron-sulfur cluster protein biogenesis pathway	-39.1	-43	-73.3	60.9	2.6	7.7	14.6	69.6			GO Biological	Mitochondrial depolarization	Average Z score	-0.347486	0.964784	0.345442	1.14057	0.660223	0	-1.75174	-1.0118	ETC/OXPHOS
		RGD	- pantothenic acid metabolic pathway	-9.2	0	0	9.2	0	0	0	0			GO Biological	Regulation of mitochondrial depolarization	Average Z score	-0.563619	0.84161	0.757602	0.759129	1.07989	-0.216894	-1.52742	-1.13029
		RGD	- gyrate atrophy pathway	-34.8	-24.5	16	7.8	17.8	-8.6	17.2	9.1			GO Biological	Isocitrate metabolic process	Average Z score	0.559318	0.415898	-0.763409	1.52467	-1.20932	0.984649	-0.88239	-0.629421	TCA cycle
		RGD	- hyperprolinemia type I pathway	-34.8	-24.5	16	7.8	17.8	-8.6	17.2	9.1			GO Biological	Protein succinylation	Average Z score	-0.839198	1.46316	0.756417	-0.915771	0	0.915771	0	-1.38038	Other features
		RGD	- hyperprolinemia type II pathway	-34.8	-24.5	16	7.8	17.8	-8.6	17.2	9.1			GO Biological	ATP biosynthetic process	Average Z score	-0.634187	0.126837	1.12202	-0.172369	0.443931	-2.01476	1.01145	0.117081	Mitochondrial functions
		RGD	- prolidase deficiency pathway	-34.8	-24.5	16	7.8	17.8	-8.6	17.2	9.1			GO Biological	Positive regulation of ATP biosynthetic process	Average Z score	0.483749	0.40511	0.934136	0.557622	0.362216	-2.24479	0	-0.498047	Mitochondrial functions
		RGD	- guanidinoacetate methyltransferase deficiency pathway	-34.8	-24.5	16	7.8	17.8	-8.6	17.2	9.1			GO Biological	Transcription initiation from mitochondrial promoter	Average Z score	-0.443291	-0.62732	-0.41667	-0.311924	2.43636	-0.308452	0	-0.328706	Mitochondrial functions
		RGD	- AGAT deficiency pathway	-34.8	-24.5	16	7.8	17.8	-8.6	17.2	9.1			GO Biological	Fumarate metabolic process	Average Z score	0	0	2.16006	-1.05568	0	0	0	-1.10439	TCA cycle
		RGD	- ornithine translocase deficiency pathway	-34.8	-24.5	16	7.8	17.8	-8.6	17.2	9.1			GO Biological	Succinate metabolic process	Average Z score	0.707641	-1.89423	0.740865	-0.185971	0.743886	-0.996306	0	0.884119	TCA cycle
		RGD	- mitochondria fusion pathway	26.4	76.1	98	-70.3	-184.9	28.3	5.3	21.1			GO Biological	Malate metabolic process	Average Z score	-0.929539	-0.308163	-1.57618	-0.515288	0.404148	0.608747	1.35137	0.964902	TCA cycle
		RGD	- chaperone mediated autophagy pathway	-1.6	2.1	-14.2	-20.2	-38.7	90.4	0	-17.8			GO Biological	Oxaloacetate metabolic process	Average Z score	0.467061	-0.671679	0.240944	-1.24105	-0.322495	-0.0229824	2.08398	-0.533784	TCA cycle
		RGD	- antigen processing and presentation pathway	0.5	1.8	-0.5	-2.4	-23.3	30.9	0	-7			GO Biological	Coenzyme A metabolic process	Average Z score	1.00187	0	0	1.15653	0	-2.1584	0	0
		RGD	- primary bile acid biosynthetic pathway	-11.8	57.6	-44.7	-54.7	48.3	-21.2	26.5	0			GO Cellular component	MICOS complex	Average Z score	-1.41809	1.03047	0.417899	-0.392808	0.72159	0.213708	0.911072	-1.48385	Mitochondrial functions
		RGD	- bile acid biosynthetic pathway	-11.1	54.2	-42	-51.5	45.5	-20	24.9	0			GO Cellular component	Mitochondrial nucleoid	Average Z score	0.121547	-0.356162	-0.655791	-1.29839	2.02956	0.654849	-0.0584182	-0.437194	Mitochondrial functions
		RGD	- Zellweger syndrome pathway	-11.1	54.2	-42	-51.5	45.5	-20	24.9	0			GO Biological	Succinyl-CoA catabolic process	Average Z score	-0.744298	0.418473	0	1.33141	0.393489	0	0.597521	-1.99659	TCA cycle
		RGD	- cerebrotendinous xanthomatosis pathway	-11.1	54.2	-42	-51.5	45.5	-20	24.9	0
		RGD	- familial hypercholanemia pathway	-11.1	54.2	-42	-51.5	45.5	-20	24.9	0
		RGD	- congenital bile acid synthesis defect pathway	-11.1	54.2	-42	-51.5	45.5	-20	24.9	0
		RGD	- glutathione metabolic pathway	-5.6	-11.7	0	0.7	29.3	0	5.1	-17.8
		RGD	- platelet-derived growth factor signaling pathway	-7.2	-6.3	0	-8.8	11.6	12	0	-1.3
		RGD	- mitochondria fission pathway	17.3	0	0	0	0	0	-17.3	0
		RGD	- doxorubicin pharmacokinetics pathway	11.5	11.4	28	-8.6	18.8	-1.2	-70.1	10.2
		RGD	- prion disease pathway	10	0	9.2	7.6	0	8.4	13.8	-49
		RGD	- aldosterone biosynthetic pathway	0	38.1	-38.1	0	0	0	0	0
		RGD	- cortisol biosynthetic pathway	0	30.5	-30.5	0	0	0	0	0
		RGD	- testosterone biosynthetic pathway	0	21.8	-21.8	0	0	0	0	0
		RGD	- estradiol biosynthetic pathway	0	20.3	-20.3	0	0	0	0	0
		RGD	- xanthinuria pathway	0	8.2	-8.2	0	0	0	0	0
		RGD	- xanthinuria type I pathway	0	8.2	-8.2	0	0	0	0	0
		RGD	- xanthinuria type II pathway	0	8.2	-8.2	0	0	0	0	0
		RGD	- purine nucleoside phosphorylase deficiency pathway	0	8.2	-8.2	0	0	0	0	0
		RGD	- adenosine monophosphate deaminase deficiency pathway	0	8.2	-8.2	0	0	0	0	0
		RGD	- molybdenum cofactor deficiency pathway	0	8.2	-8.2	0	0	0	0	0
		RGD	- Lesch-Nyhan syndrome pathway	0	8.2	-8.2	0	0	0	0	0
		RGD	- Kelley-Seegmiller syndrome pathway	0	8.2	-8.2	0	0	0	0	0
		RGD	- adenylosuccinate lyase deficiency pathway	0	8.2	-8.2	0	0	0	0	0
		RGD	- AICA-ribosuria pathway	0	8.2	-8.2	0	0	0	0	0
		RGD	- adenine phoshoribosyltransferase deficiency pathway	0	8.2	-8.2	0	0	0	0	0
		RGD	- mercaptopurine pharmacodynamics pathway	0	6.5	-6.5	0	0	0	0	0
		RGD	- azathioprine pharmacodynamics pathway	0	6.5	-6.5	0	0	0	0	0
		RGD	- tioguanine pharmacodynamics pathway	0	6.5	-6.5	0	0	0	0	0
		RGD	- altered citric acid cycle pathway	0	-49.6	95.7	0	0	0	-46.1	0
		RGD	- mitochondrial protein import pathway	0	-74.5	-22.4	65.5	-88.5	-47.4	108.1	59.2
		RGD	- hypoxia inducible factor pathway	0	3.9	0	0	-3.9	0	0	0
		RGD	- altered Reelin signaling pathway	0	-27.1	0	0	15.2	0	0	11.9
		RGD	- pathogenic Escherichia coli infection pathway	0	-9	0	0	4.7	4.3	0	0
		RGD	- porphyrin and chlorophyll metabolic pathway	0	7.9	0	-5.5	0	-7.9	5.5	0
		RGD	- clathrin-dependent synaptic vesicle endocytosis	0	-7	-7.7	0	-15.4	22.4	7.7	0
		RGD	- cell cycle pathway mitotic	0	-3.7	0	0	0	9.2	0	-5.5
		RGD	- mTOR signaling pathway	0	-3.1	0	0	0	8.5	0	-5.4
		RGD	- neurotrophic factor signaling pathway	0	-3	0	0	0	8.4	0	-5.4
		RGD	- glypican signaling pathway	0	-5.3	0	-9.7	9.7	0	0	5.3
		RGD	- phosphatidylinositol 3-kinase class I signaling pathway	0	-4.2	-5	-7.7	7.7	0	0	9.2
		RGD	- forkhead class A signaling pathway	0	0	-16.4	4.4	12.3	0	-4.1	3.8
		RGD	- succinyl-CoA:3-oxoacid transferase deficiency pathway	0	0	65	-47.6	-98.5	-0.5	81.6	0
		RGD	- ketone bodies metabolic pathway	0	0	32.4	-23.8	-49.2	-0.2	40.8	0
		RGD	- Fc epsilon receptor mediated signaling pathway	0	0	0	-8.6	8.6	0	0	0
		RGD	- aldosterone signaling pathway	0	0	0	0	0	8.2	0	-8.2
		RGD	- Endoplasmic Reticulum-associated degradation pathway	0	0	0	0	0	5.2	0	-5.2
		WikiPathways	-6 Leucine isoleucine and valine metabolism	-15.1	-210.5	70.2	83.7	42	-80.7	93.8	16.6
		WikiPathways	-TCA cycle (aka Krebs or citric acid cycle)	-92.5	-141	-14	26.2	20.8	29.6	132	38.9
		WikiPathways	-6 Fluoroacetic acid toxicity	87.7	-127.6	-317.1	-62.5	-42	-98.7	347.4	212.8
		WikiPathways	-1 Mitochondrial beta oxidation	109.1	-80.9	-224.7	347.2	-275.6	-427.3	286.2	266
		WikiPathways	-1 Valproic acid pathway	106.8	-155.8	-191.6	177.1	-58.4	-16	164.6	-26.7
		WikiPathways	-3 TCA cycle and deficiency of pyruvate dehydrogenase complex (PDHc)	25	-56	-5.8	18.9	0.5	56.2	64	-102.8
		WikiPathways	-6 Krebs cycle disorders	55.9	-231.1	251.2	230.2	-151.2	2.7	-128.7	-29
		WikiPathways	-1 Biotin metabolism including IMDs	-13.6	-186.1	-14.3	-31.5	272	19.1	-13.3	-32.3
		WikiPathways	- Alanine and aspartate metabolism	82.8	-34.9	30.8	-9.9	-46.3	-22.5	0	0
		WikiPathways	- Tryptophan metabolism	76.9	-61.4	9.6	0.5	41.2	-92.7	61.6	-35.7
		WikiPathways	-4 Omega-9 fatty acid synthesis	60.2	9.6	54.5	-190.8	-22.1	171.9	-63.5	-19.8
		WikiPathways	-4 Mitochondrial complex I assembly model OXPHOS system	42.6	-62.5	33	67.9	-46.6	-87.8	-49.8	103.2
		WikiPathways	-7 Riboflavin and CoQ disorders	16.7	-40.7	0	11.8	0	0	-11.3	23.5
		WikiPathways	- Fatty acid biosynthesis	43.7	12.9	37.4	-127.1	163.6	4.5	-22.3	-112.7
		WikiPathways	- Oxidative phosphorylation	60.4	-51	62.6	49.8	-16.6	-72.9	-92.9	60.6
		WikiPathways	-3 Omega-3/omega-6 fatty acid synthesis	-44.4	-24	57.7	-89.4	58.2	132.1	-115.1	24.9
		WikiPathways	-5 Amino acid metabolism	13.2	-42.3	-1	13.1	27	-24.4	-28.2	42.6
		WikiPathways	-1 Mitochondrial complex III assembly	161.7	28.9	-50	94.2	27.7	-60.2	-26.7	-175.6
		WikiPathways	-5 Urea cycle and associated pathways	32.4	-41.9	-34.2	-55.6	31.2	42.1	-40.4	66.4
		WikiPathways	-0 Metabolic reprogramming in colon cancer	19.9	-60.7	-46.4	17	38.2	57.9	-28.4	2.5
		WikiPathways	- Mitochondrial long chain fatty acid beta-oxidation	-220.7	87.1	-122.4	-49.3	236.2	-4.7	70.1	3.7
		WikiPathways	-4 7-oxo-C and 7-beta-HC pathways	58.3	-0.1	-85.6	-50.6	15.1	10.9	10.8	41.2
		WikiPathways	- Electron transport chain: OXPHOS system in mitochondria	30.5	-2.6	66.6	32.3	-32.5	-76.8	-44.4	26.9
		WikiPathways	- Mitochondrial gene expression	65.6	-12.3	-24	-32.7	-9.6	-14.2	0	27.2
		WikiPathways	-0 Metabolic reprogramming in pancreatic cancer	24.3	-5.9	38.8	-65.5	-33.1	21.9	27.6	-8.1
		WikiPathways	- Oxidative stress response	82.3	-18.3	-11.5	-22.9	19.3	-12.3	-8	-28.6
		WikiPathways	- Glycolysis and gluconeogenesis	24	-18.7	-0.3	-13	-37.4	33.6	22.7	-10.9
		WikiPathways	- Fatty acid beta-oxidation	-140.9	4.5	-46.2	49	62.9	-52.9	137.3	-13.7
		WikiPathways	-6 NAD metabolism in oncogene-induced senescence and mitochondrial dysfunction-associated senescence	23.6	-21.4	0	-13.4	0	0	11.2	0
		WikiPathways	-6 Nonalcoholic fatty liver disease	33.8	-11.7	37.9	26	-26.8	-42.1	-23.5	6.4
		WikiPathways	-5 Oxysterols derived from cholesterol	27.4	12	-44.8	-9.5	14	0	-5.7	6.6
		WikiPathways	-1 Peroxisomal beta-oxidation of tetracosanoyl-CoA	-126.7	472	-370.6	-274	419.1	-153.3	-17.4	50.9
		WikiPathways	- Heme biosynthesis	-61.9	104.7	-27.6	-34.1	-67.8	-57.3	183.6	-39.6
		WikiPathways	-9 Hemesynthesis defects and porphyrias	-61.9	104.7	-27.6	-34.1	-67.8	-57.3	183.6	-39.6
		WikiPathways	-4 Alternative pathway of fetal androgen synthesis	-29.7	93	15.7	42.4	36.6	-2.3	-102	-53.7
		WikiPathways	-9 Disorders of folate metabolism and transport	-50.2	18.2	-103.4	-117.1	94.8	129.4	30.5	-2.2
		WikiPathways	-3 Classical pathway of steroidogenesis with glucocorticoid and mineralocorticoid metabolism	-20.4	63.9	10.8	29.1	25.2	-1.6	-60.2	-46.8
		WikiPathways	-8 PPAR-alpha pathway	-40.7	72.6	-121.2	-83.3	133.4	-31.9	11.2	59.9
		WikiPathways	-2 Mitochondrial complex IV assembly	-65.9	27.1	107.5	-7.2	-28.3	-72.3	33	6.1
		WikiPathways	-2 PPAR signaling pathway	-60.9	31	-16.9	-26.7	94.6	8.2	-32.4	3.1
		WikiPathways	- One-carbon metabolism	-18.2	5.4	-75.5	-117.2	16.3	69.9	89.7	29.6
		WikiPathways	-Oxidation by cytochrome P450	-13.6	26.7	5.6	12.6	18.7	-0.8	-31.1	-18.1
		WikiPathways	-2 Nuclear receptors meta-pathway	-3.6	8.4	-16.2	0	5	2.8	0	3.6
		WikiPathways	-8 VEGFA-VEGFR2 signaling pathway	-4.8	5.4	0	-3.3	-7.8	12.2	0.2	-1.9
		WikiPathways	-0 TCA cycle in senescence	56	57.7	-87	-30.7	-20.4	-20.9	24.9	20.4
		WikiPathways	-6 Disorders of bile acid synthesis and biliary transport	38.7	100.4	-76.5	-54.8	57.8	-34.1	15.4	-46.9
		WikiPathways	- Urea cycle and metabolism of amino groups	24.9	65.4	-55.8	-5.1	7.9	-41.7	-21.4	25.8
		WikiPathways	-3 SARS-CoV-2 mitochondrial chronic oxidative stress and endothelial dysfunction	32.9	0	-22.4	23.5	-32.8	-10	0	8.8
		WikiPathways	-2 Base excision repair	8.2	0	-8.2	0	0	0	0	0
		WikiPathways	-8 Clear cell renal cell carcinoma pathways	35.5	31.9	-34.7	-28.5	-4.6	27.5	-5.8	-21.3
		WikiPathways	-Selenium micronutrient network	23.8	4.7	-1.6	0.1	-35.9	4.7	-0.4	4.6
		WikiPathways	-5 Trans-sulfuration one-carbon metabolism and related pathways	12.7	1.2	-13.8	-39.9	-24	12.7	25.3	25.8
		WikiPathways	- Folate metabolism	12.2	7.4	-10.9	-27	0	6.2	12.1	0
		WikiPathways	-1 Glucose metabolism in triple-negative breast cancer cells	-110.1	25.4	26.5	10.1	-25.4	86	-42.6	30.1
		WikiPathways	-2 Ketogenesis and ketolysis	-16.9	63.9	122.2	-376.1	-17.8	6.5	111.2	107
		WikiPathways	-9 Glycolysis in senescence	-80.2	18.5	19.3	33.3	-18.5	36.7	-31	21.9
		WikiPathways	-3 Arsenic metabolism and reactive oxygen species generation	21.3	195.5	67.9	-64.9	-38	-31.8	-123.7	-26.3
		WikiPathways	-1 Fatty acid transporters	-62.6	-35.4	104	-80.7	80.7	41.6	35.7	-83.3
		WikiPathways	-9 Aerobic glycolysis	-73.4	17	17.7	30.4	-17	33.6	-28.4	20.1
		WikiPathways	-3 Ferroptosis	-13.7	-11.3	32.1	-6.7	5.5	14.4	-2.6	-17.7
		WikiPathways	-1 Thermogenesis	-13.6	0.4	10.5	-4.7	16.1	-3.7	0.6	-5.6
		WikiPathways	-5 Lipid metabolism pathway	27.5	35.7	0	-22.3	0	0	-8.6	-32.3
		WikiPathways	-8 Cholesterol metabolism with Bloch and Kandutsch-Russell pathways	8.2	14.5	5.9	-45.9	0	42.4	-13.1	-12
		WikiPathways	-2 Sterol regulatory element-binding proteins (SREBP) signaling	16.8	0	0	-6.5	0	0	0	-10.3
		WikiPathways	-9 Fragile X syndrome	5.1	0	-13.9	-15.4	10.8	9.2	0	4.2
		WikiPathways	-0 Ethylmalonic encephalopathy	-226.6	-194.5	61.5	250.6	444.9	-140.6	-122	-73.3
		WikiPathways	-9 Cerebral organic acidurias including diseases	-112.4	-215.6	-24.3	93.9	-1.3	8.9	296.3	-45.5
		WikiPathways	-6 Glyoxylate metabolism	16.6	-21.7	16.8	0	-35.1	0	9	14.4
		WikiPathways	-8 Mitochondrial immune response to SARS-CoV-2	13.8	9.3	0.6	24.9	-85.2	12.3	12.3	12
		WikiPathways	-7 Synaptic vesicle pathway	5.4	-15.3	5.4	0	-33	15.7	15.6	6.2
		WikiPathways	-5 Cytosine methylation	-29.7	-49.8	-39.2	2.3	261.9	-25.1	-25.1	-95.3
		WikiPathways	- IL-3 signaling pathway	-7.3	-16.5	0	-9.1	25.9	0	0	7
		WikiPathways	-7 Nanomaterial induced apoptosis	13.5	33	-10.9	14.2	-26.1	-23.2	-12.4	11.9
		WikiPathways	-4 Photodynamic therapy-induced HIF-1 survival signaling	-9.2	8.3	0	-11.6	-8.3	27.9	-7.1	0
		WikiPathways	-3 Aryl hydrocarbon receptor pathway	-7.6	0	0	0	0	7.6	0	0
		WikiPathways	- Sudden infant death syndrome (SIDS) susceptibility pathways	0	2.2	-20	4.4	22	1	-3.8	-5.8
		WikiPathways	-4 Cysteine and methionine catabolism	0	-38.9	23.8	22	42.4	-13.4	-35.9	0
		WikiPathways	-6 Cori cycle	0	12	0	0	-12	0	0	0
		WikiPathways	-7 NRF2-ARE regulation	0	-10.2	0	0	10.2	0	0	0
		WikiPathways	-3 Relationship between inflammation COX-2 and EGFR	0	-9.4	0	0	9.4	0	0	0
		WikiPathways	-2 Pathogenic Escherichia coli infection	0	-6.4	0	0	6.4	0	0	0
		WikiPathways	- Cell cycle	0	-8.8	0	0	3.9	11.4	0	-6.5
		WikiPathways	- Apoptosis modulation by HSP70	0	21.7	11	0	0	-48.9	16.2	0
		WikiPathways	-2 Apoptosis modulation and signaling	0	6.9	0	0	0	-6.9	0	0
		WikiPathways	-0 Mitochondrial complex II assembly	0	31.1	21.5	0	0	22	-94.4	19.8
		WikiPathways	-8 MTHFR deficiency	0	-10.7	0	0	0	0	10.7	0
		WikiPathways	-7 22q11.2 copy number variation syndrome	0	-4	0	0	0	0	4	0
		WikiPathways	- Glycogen synthesis and degradation	0	11.2	0	0	0	0	0	-11.2
		WikiPathways	-0 One-carbon metabolism and related pathways	0	-6.6	-5.9	0	0	-6.6	0	19.1
		WikiPathways	- Glutathione metabolism	0	0	-12.3	12.3	0	0	0	0
		WikiPathways	-5 Disorders in ketolysis	0	0	78.7	-61.5	-118.3	-1.1	102.2	0
		WikiPathways	-5 Disorders in ketone body synthesis	0	0	78.7	-61.5	-118.3	-1.1	102.2	0
		WikiPathways	-1 Eicosanoid metabolism via lipooxygenases (LOX)	0	0	-10.8	0	10.8	0	0	0
		WikiPathways	-9 Eicosanoid metabolism via cyclooxygenases (COX)	0	0	-10.1	0	10.1	0	0	0
		WikiPathways	-5 Constitutive androstane receptor pathway	0	0	-10.1	0	10.1	0	0	0
		WikiPathways	-6 Pregnane X receptor pathway	0	0	-9.8	0	9.8	0	0	0
		WikiPathways	-6 Hereditary leiomyomatosis and renal cell carcinoma pathway	0	0	-10.9	0	0	10.9	0	0
		WikiPathways	-7 Cohesin complex - Cornelia de Lange syndrome	0	0	0	-13.2	13.2	0	0	0
		WikiPathways	-3 Thymic stromal lymphopoietin (TSLP) signaling pathway	0	0	0	-9.5	9.5	0	0	0
		WikiPathways	-4 Biomarkers for pyrimidine metabolism disorders	0	0	0	11	26.8	-13.4	-24.4	0
		WikiPathways	-9 Parkin-ubiquitin proteasomal system pathway	0	0	0	6.4	0	-6.5	14	-13.9
		WikiPathways	-2 7q11.23 copy number variation syndrome	0	0	0	0	-7.6	3.8	3.8	0
		WikiPathways	- Calcium regulation in cardiac cells	0	0	0	0	0	5.2	0	-5.2
		WikiPathways	- Myometrial relaxation and contraction pathways	0	0	0	0	0	5.1	0	-5.1
		Disease Alliance	West syndrome	72.9	-105.3	65.8	59.9	-93.3	0	0	0
		Disease Alliance	coenzyme Q10 deficiency disease	120.1	-71	-63.8	100.5	0	-90.8	-62.4	67.4
		Disease Alliance	early infantile epileptic encephalopathy	24	-129.1	37.8	27.2	-101.6	39.8	71	30.9
		Disease Alliance	mitochondrial complex I deficiency	129.7	-95.8	-28.9	83.2	-78.6	-109.2	6.8	92.8
		Disease Alliance	mitochondrial encephalomyopathy	61.1	-52.7	68.4	49.7	-43	-84.3	-65.3	66.1
		Disease Alliance	alcoholic liver cirrhosis	24.7	-62	17.3	27.1	-24.5	13.6	-7.6	11.4
		Disease Alliance	pheochromocytoma	14.8	-20.5	21.6	0	-19.7	23.7	-48.7	28.8
		Disease Alliance	-2 amino acid metabolic disorder	83.9	-55.5	-55.6	-10.4	114.2	-13.2	-10.5	-52.9
		Disease Alliance	-2 Leigh disease	-20.2	116.1	85.3	-53.4	-93.2	-42.2	-57.6	65.2
		Disease Alliance	-1 lysosomal storage disease	12.2	-51.7	19.4	17.6	-18.2	0	12.2	8.5
		Disease Alliance	disease of metabolism	0.6	-21.2	-11.7	22.5	7.7	1.8	11.7	-11.4
		Disease Alliance	- mitochondrial metabolism disease	-26.3	41.8	30.5	46.3	-17.4	-70.8	-70.8	66.7
		Disease Alliance	-2 cervical cancer	28.5	-6.9	7.6	-29.8	6.9	-18.2	7.1	4.8
		Disease Alliance	-4 status epilepticus	9.3	-6.7	0	7.4	0	5.4	0	-15.4
		Disease Alliance	Alzheimer's disease	13.4	-12	-12.2	12.2	-8.6	1.4	8.4	-2.6
		Disease Alliance	-9 maple syrup urine disease	-113.8	-57.7	193.2	31.4	11.5	-83.6	-37	56
		Disease Alliance	- Zellweger syndrome	-28.4	133.8	-77.3	-33.7	25.9	-37.2	0	16.9
		Disease Alliance	arrhythmogenic right ventricular cardiomyopathy	-85	26.4	60.6	-7.8	2.4	11.2	22.8	-30.6
		Disease Alliance	-6 lipid metabolism disorder	-58.4	89.1	-135.6	-40.6	129.6	-8.5	26.3	-1.9
		Disease Alliance	-2 cytochrome-c oxidase deficiency disease	-49.9	22.7	85.8	38	-47	-72.3	50.5	-27.8
		Disease Alliance	intestinal cancer	-48.1	-5.2	0	-16.3	32.9	0	10.2	26.5
		Disease Alliance	- colon adenocarcinoma	-7.7	7.7	0	0	0	0	0	0
		Disease Alliance	acute kidney tubular necrosis	38.4	0	-102.6	36.1	-20.3	0	0	48.4
		Disease Alliance	-9 senile cataract	15.3	0	-29.7	14.4	0	0	0	0
		Disease Alliance	-8 intrahepatic cholangiocarcinoma	-8.3	25.1	-79.4	-15.3	78.4	54.6	-3.7	-51.4
		Disease Alliance	-8 hyperthyroidism	6.6	10.6	-6.6	0	0	-10.6	10.1	-10.1
		Disease Alliance	- ischemia	29	-7.5	28.4	-20.4	-13.4	-12.7	8.1	-11.5
		Disease Alliance	-cataract	4.9	8	-9.5	4.6	0	-8	0	0
		Disease Alliance	non-alcoholic fatty liver disease	4.7	-3.6	-29.8	9.7	5.3	8.5	1.7	3.5
		Disease Alliance	-2 fatty liver disease	4.4	13.4	-27.4	5.5	6.6	0	11	-13.5
		Disease Alliance	-58 Huntington's disease	8.5	0	-4.3	-4.2	0	0	0	0
		Disease Alliance	-6 mental depression	17	0	-4.3	0	0	-4.6	0	-8.1
		Disease Alliance	-0 pulmonary fibrosis	13.9	10.4	-10	-15.3	-9	5	5	0
		Disease Alliance	- cancer	5.1	-2.8	-5.3	0	-2.5	2.8	0	2.7
		Disease Alliance	-4 myocardial infarction	2.5	0	-2.5	0	0	0	0	0
		Disease Alliance	Perrault syndrome	-139.9	15.4	31.6	7.9	84.1	14.7	-143.5	129.7
		Disease Alliance	-9 lymphangioleiomyomatosis	-28.5	-15.9	15	13.5	15.9	0	0	0
		Disease Alliance	-5 childhood absence epilepsy	-55	-31.8	20.3	9.9	24	0	21.7	10.9
		Disease Alliance	Parkinsonism	-6	-5.4	33.9	13.7	-4.7	-20	6.3	-17.8
		Disease Alliance	-32 visual epilepsy	-1.7	-0.9	24.6	6.1	6	-8.7	14.7	-40.1
		Disease Alliance	-6 brain ischemia	-4.2	-0.3	12	5.4	6.7	-21.3	-1.7	3.4
		Disease Alliance	cerebellar ataxia	-86.3	-41.5	0	44.4	-9.9	-23.4	71.4	45.3
		Disease Alliance	DiGeorge syndrome	-18	-16	-1	34	-16	-1	0.9	17.1
		Disease Alliance	- liver disease	-16.4	0	-16.4	7.8	0	-11.2	20.6	15.6
		Disease Alliance	-70 erythropoietic protoporphyria	31.5	174.8	-102.8	-120.2	-164.9	35.4	35.4	110.8
		Disease Alliance	paraganglioma	43.8	28.2	69.4	23.9	-69.3	26.6	-158.7	36.1
		Disease Alliance	-0 optic neuritis	15.8	0	0	0	-15.8	0	0	0
		Disease Alliance	-8 pseudoxanthoma elasticum	15.8	0	0	0	-15.8	0	0	0
		Disease Alliance	spina bifida	13.1	52	12.9	-28.1	-89.5	14.7	14.7	10.2
		Disease Alliance	-0892 late onset Parkinson's disease	31	0	0	0	-12.1	-18.9	0	0
		Disease Alliance	-07 proliferative diabetic retinopathy	10.5	0	0	0	-10.5	0	0	0
		Disease Alliance	-03 glucose intolerance	8.8	10.6	0	0	-39	9.8	9.8	0
		Disease Alliance	intrinsic cardiomyopathy	-2.1	9.1	-9.1	-13.5	-16.6	59.5	-7.6	-19.7
		Disease Alliance	-01 propionic acidemia	-117	-111.6	-129.5	-207.2	815.3	0	0	-250
		Disease Alliance	-7 common bile duct disease	-217.7	-86.3	0	0	117	266.7	-79.7	0
		Disease Alliance	-3 citrullinemia	-108.9	-43.2	0	0	58.5	133.4	-39.8	0
		Disease Alliance	-6 hepatocellular clear cell carcinoma	-46.8	-73.6	-51.8	12	404.5	-39.2	-39.2	-165.9
		Disease Alliance	-2 intrahepatic cholestasis	-33.5	-13.3	0	0	18	41.1	-12.3	0
		Disease Alliance	-7 lung squamous cell carcinoma	-7.6	-12	-8.4	-1.6	47.7	0	0	-18.1
		Disease Alliance	nuclear type mitochondrial complex I deficiency	81.9	-58.2	127.3	0	0	-151	0	0
		Disease Alliance	non-syndromic X-linked intellectual disability 63	-100.7	-87.4	161.4	-142.2	0	322.6	-153.7	0
		Disease Alliance	-1 sensory peripheral neuropathy	-33.6	0	-59.9	-91.3	-20.3	139.4	-26.6	92.3
		Disease Alliance	-01 Sjogren-Larsson syndrome	-7.3	66.7	53.8	-171.2	65.4	111.8	-185.7	66.5
		Disease Alliance	non-syndromic X-linked intellectual disability	-22.4	-19.4	35.8	-31.6	0	71.7	-34.1	0
		Disease Alliance	-11 dental fluorosis	52.5	0	0	0	0	0	-52.5	0
		Disease Alliance	chromosome 22q11.2 deletion syndrome, distal	11.3	-35.6	0	74.5	-11	-14.2	-11.9	-13.1
		Disease Alliance	-3 optic atrophy	-40.9	0	-122.3	43.3	-70.8	35.4	121.6	33.7
		Disease Alliance	neural tube defect	-14.6	37.7	-16.2	-44.4	-38.8	12.6	63.7	0
		Disease Alliance	-9 arteriosclerosis	-6	0	0	-8.4	-10.4	5.2	27.4	-7.8
		Disease Alliance	-8 temporal lobe epilepsy	-5.7	0.7	5.8	-7.7	13.9	-12.7	5.7	0
		Disease Alliance	-06 vitiligo	14.6	30.3	0	0	16.7	-12.4	11.8	-61
		Disease Alliance	-9 ureteral obstruction	8	9.8	0	0	0	0	0	-17.8
		Disease Alliance	- lung disease	6.9	0	0	0	0	0	0	-6.9
		Disease Alliance	-88 adrenoleukodystrophy	-18.8	0	-32.6	13.1	35.6	14	-57.7	46.4
		Disease Alliance	mitochondrial trifunctional protein deficiency	0	172.6	-619	108.2	129.5	95.4	113.3	0
		Disease Alliance	-6 hereditary spastic paraplegia	0	33.7	-40.8	-9.8	-18.2	4	25.5	5.6
		Disease Alliance	-9 neurodegenerative disease	0	3.9	-3.9	0	0	0	0	0
		Disease Alliance	childhood onset epileptic encephalopathy	0	31.8	25.7	25.7	-103.5	0	0	20.3
		Disease Alliance	-5 post-traumatic stress disorder	0	14.7	0	11.9	-53.8	45.5	13.6	-31.9
		Disease Alliance	-30 dilated cardiomyopathy	0	3.2	0	0	-9	2.9	2.9	0
		Disease Alliance	-7 stomatitis	0	573.4	0	0	446	-283.9	-216.9	-518.6
		Disease Alliance	colitis	0	6.5	0	0	0	-6.5	0	0
		Disease Alliance	-5 intestinal disease	0	-19.2	0	17.1	-70	38.9	19.7	13.5
		Disease Alliance	-83 methemoglobinemia	0	387.5	275.4	236.6	0	79.7	-344.4	-634.8
		Disease Alliance	mitochondrial complex II deficiency	0	47.5	29.6	0	0	31.9	-136.1	27.1
		Disease Alliance	-3 gastrointestinal stromal tumor	0	17	10.6	0	0	11.4	-48.7	9.7
		Disease Alliance	- muscular atrophy	0	6.6	0	0	0	0	-6.6	0
		Disease Alliance	familial glucocorticoid deficiency	0	-69.1	0	51.4	-51.4	0	69.1	0
		Disease Alliance	-25 essential hypertension	0	20.7	0	0	34.2	-7.5	-7.5	-39.9
		Disease Alliance	-03 sensorineural hearing loss	0	9	0	0	8.3	0	0	-17.3
		Disease Alliance	-84 retinitis pigmentosa	0	7.2	0	0	0	0	0	-7.2
		Disease Alliance	-6 reactive arthritis	0	0	30.9	0	-30.9	0	0	0
		Disease Alliance	-8 carbohydrate metabolic disorder	0	0	60.2	-47.4	-84.7	-5	76.9	0
		Disease Alliance	autosomal recessive cerebellar ataxia	0	0	37.8	37.2	-53.8	0	-36.4	15.2
		Disease Alliance	-6 retinal degeneration	0	0	11	0	-20.5	-0.9	5.4	5
		Disease Alliance	-30 Parkinson's disease	0	0	2.3	-2.7	-7.1	5.1	2.4	0
		Disease Alliance	-0 lung adenocarcinoma	0	0	-5.2	-6.3	11.5	0	0	0
		Disease Alliance	-84 hypertrophic cardiomyopathy	0	0	4.3	0	0	-4.3	0	0
		Disease Alliance	-0 obesity	0	0	-2.2	-2.4	0	0	4.6	0
		Disease Alliance	- syndrome	0	0	-7	0	0	-8	0	15
		Disease Alliance	- carcinoma	0	0	0	-7.4	7.4	0	0	0
		Disease Alliance	2-hydroxyglutaric aciduria	0	0	0	99.3	0	-99.3	0	0
		Disease Alliance	-50 Down syndrome	0	0	0	-13.2	0	6.6	6.6	0
		Disease Alliance	-1 transitional cell carcinoma	0	0	0	-5	0	0	5	0
		Disease Alliance	-5 vascular dementia	0	0	0	10.3	15.6	12.9	0	-38.8
		Disease Alliance	-0 high grade glioma	0	0	0	4.1	0	0	0	-4.1
		Disease Alliance	-54 otitis media	0	0	0	0	0	0	7.1	-7.1
		Disease Alliance	multiple acyl-CoA dehydrogenase deficiency	0	0	0	0	0	0	-33.9	33.9
		Hallmark MSigDB	OXIDATIVE PHOSPHORYLATION	7.5	-3.6	17	13.3	-20.9	-23	2.9	6.8
		Hallmark MSigDB	REACTIVE OXYGEN SPECIES PATHWAY	52.6	0.5	-14.5	-1.6	-41.8	-0.9	0.2	5.5
		Hallmark MSigDB	FATTY ACID METABOLISM	-2.4	6.1	-26.3	-4.5	23.2	6.6	7	-9.7
		Hallmark MSigDB	ADIPOGENESIS	12.4	-1.2	-14	19.3	14.9	-28	-2.6	-0.8
		Hallmark MSigDB	PEROXISOME	8.8	-7.1	-24.1	-5.7	57.5	-9.4	-10.9	-9.1
		Hallmark MSigDB	UV RESPONSE UP	3.1	-5.7	0	0	3.7	0	0	-1.1
		Hallmark MSigDB	BILE ACID METABOLISM	-5.6	9	-19.5	-2.8	40.9	-8.1	4.8	-18.7
		Hallmark MSigDB	MTORC1 SIGNALING	2.9	6.1	-3	-3.1	-6	8.2	-5.1	0
		Hallmark MSigDB	MYC TARGETS V1	22.5	15	2.1	-14.4	-21.8	5.3	-16.2	7.5
		Hallmark MSigDB	GLYCOLYSIS	0	2.6	0	3	-2.6	0	0	-3
		Hallmark MSigDB	XENOBIOTIC METABOLISM	0	0	-2.6	-0.4	3	0	0	0
		Hallmark MSigDB	APOPTOSIS	0	0	2.7	0	-11.2	2.8	2.8	2.9
		Hallmark MSigDB	ESTROGEN RESPONSE LATE	0	0	0	-3	3	0	0	0
		GO Biological	Isoleucine catabolic process	-7.4	-345.2	46.3	296.2	-428.7	-246.1	502.2	182.7
		GO Biological	Valine catabolic process	151.8	-369	0	119.9	166.4	81.1	-260.3	110.1
		GO Biological	Mitochondrial translational elongation	191.1	-300.7	14.9	0	234.6	-224	-26.6	110.7
		GO Biological	Mitochondrial RNA 3-prime-end processing	126.1	-181.4	-164.1	52.5	-382.1	197.4	162.4	189.2
		GO Biological	Leucine catabolic process	-25	-381.2	54.8	83.5	42.3	1.2	181.8	42.6
		GO Biological	Branched-chain amino acid catabolic process	-83.8	-287.8	112.5	239.1	-20.5	-178.7	181.9	37.3
		GO Biological	Succinyl-CoA catabolic process	57.4	-191.8	0	40.2	127.9	-71.5	0	37.8
		GO Biological	Leucine metabolic process	-70.7	-305.3	166.8	82.1	5.9	-32.8	119.9	34.1
		GO Biological	Isoleucine metabolic process	-4.4	-197.2	26.4	169.3	-244.9	-140.6	287.1	104.3
		GO Biological	Valine metabolic process	-7.7	-210.8	275.7	112.3	55.1	-2.1	-185.2	-37.3
		GO Biological	Branched-chain amino acid metabolic process	-14.8	-241.6	66.8	136.1	105.8	-146.1	133.9	-40.1
		GO Biological	Succinyl-CoA metabolic process	20.2	-173.8	32.5	201.7	35.2	-52.1	-47.9	-15.8
		GO Biological	Oxaloacetate metabolic process	281.1	-72	32.5	-90.6	-167.4	63	-3.1	-43.5
		GO Biological	Tricarboxylic acid cycle	-152.1	-85.3	11.6	17	18.8	61.3	213.5	-84.8
		GO Biological	Protein depalmitoylation	34.5	-142.9	54.8	24.1	0	32.4	-25.6	22.7
		GO Biological	TRNA aminoacylation for mitochondrial protein translation	-136.8	-210.8	175.8	149.3	91.1	-132.6	-114.8	178.8
		GO Biological	Fatty acid beta-oxidation using acyl-CoA dehydrogenase	-269.3	-205.9	49.3	269.2	-88.1	16.4	279.8	-51.4
		GO Biological	Nucleoside bisphosphate catabolic process	-65.6	-231.9	54.4	-55.1	74.6	25.3	62.7	135.6
		GO Biological	Ribonucleoside bisphosphate catabolic process	-65.6	-231.9	54.4	-55.1	74.6	25.3	62.7	135.6
		GO Biological	Purine nucleoside bisphosphate catabolic process	-65.6	-231.9	54.4	-55.1	74.6	25.3	62.7	135.6
		GO Biological	Ribosomal small subunit assembly	70.4	-117.5	48.7	58.5	-102.3	78.6	-75.2	38.8
		GO Biological	Mitochondrial electron transport ubiquinol to cytochrome c	344.5	75.1	-32.3	108.3	-7.8	-64.5	-25.2	-398.1
		GO Biological	Neurotransmitter catabolic process	184	-49	122.2	-41.8	0	-58.3	-39.9	-117.2
		GO Biological	Mitochondrion morphogenesis	49.3	-108.2	-89.8	-11.4	-51.6	185.7	-8.5	34.5
		GO Biological	Base-excision repair gap-filling	93.8	-24.6	-30	0	-35.8	20.3	-39.1	15.4
		GO Biological	Pyrimidine nucleoside monophosphate biosynthetic process	43.4	-41.8	0	17.2	0	0	-18.8	0
		GO Biological	Response to selenium ion	45	-108.2	0	36	-84.8	43.5	52.3	16.2
		GO Biological	Tricarboxylic acid metabolic process	-185.2	-253.9	-107.9	80.9	330.3	38.3	325.5	-228
		GO Biological	Mitochondrial translation	-0.5	-182	106.9	8.8	25.4	-38.9	-81.8	162.1
		GO Biological	Mitochondrial electron transport NADH to ubiquinone	73.2	-76.8	69.1	78.1	-46.5	-78.2	-113	94.1
		GO Biological	Dicarboxylic acid biosynthetic process	-104.8	-91.3	71.3	-78.8	-120.5	76.3	145	102.8
		GO Biological	Mitochondrial gene expression	0.7	-162.6	76.4	-3.2	17.9	-31.2	-66.1	168.1
		GO Biological	Lipoprotein catabolic process	21.5	-89.4	34.3	15.1	0	20.3	-16	14.2
		GO Biological	ATP synthesis coupled electron transport	92.6	-31.2	92	26.1	-23.5	-114.3	-45	3.3
		GO Biological	Mitochondrial ATP synthesis coupled electron transport	107.9	-31.2	76.7	26.1	-23.5	-114.3	-45	3.3
		GO Biological	Aerobic electron transport chain	79.9	-14.6	104.6	56.5	-34.3	-132.9	-50.3	-8.9
		GO Biological	Ubiquinone biosynthetic process	105.2	-47.9	-87	87.4	0	-61.8	-63	67.1
		GO Biological	Aspartate family amino acid catabolic process	117.6	-29.3	33.7	-42.1	-143.5	17	-11.3	57.9
		GO Biological	Quinone biosynthetic process	105.2	-47.9	-87	87.4	0	-61.8	-63	67.1
		GO Biological	Respiratory electron transport chain	60.3	-24.8	69.7	40.3	-37.3	-78.5	-36.3	6.6
		GO Biological	2-oxoglutarate metabolic process	-275.6	-149.6	-8.4	152.4	133.9	-28.1	209	-33.6
		GO Biological	Proton motive force-driven mitochondrial ATP synthesis	66.3	-8.2	116.6	25.9	-31.5	-91.5	-142.6	65
		GO Biological	Ubiquinone metabolic process	94	-18.1	-77.9	65.5	0	-55.3	-56.3	48.1
		GO Biological	Cristae formation	102	-42.6	29.9	29.6	-99.7	-137.9	116.2	2.5
		GO Biological	Cellular amino acid catabolic process	34.6	-108.3	19.6	29.7	16	-26.2	44.7	-10.1
		GO Biological	Mitochondrial RNA processing	-26.2	-3.7	-26.6	-48.5	-31.6	76.1	0.3	60.2
		GO Biological	Aerobic respiration	40.2	-21	33	12.4	25.7	-78.6	14.6	-26.3
		GO Biological	Proton motive force-driven ATP synthesis	58.7	6.8	100.9	23.1	-14.5	-81.4	-140.6	47
		GO Biological	Cell redox homeostasis	129.4	16.8	5.5	8.7	-82.5	-74.1	1.3	-5.1
		GO Biological	Pyrimidine nucleoside monophosphate metabolic process	16.4	-16.4	0	0	0	0	0	0
		GO Biological	Protein import into mitochondrial matrix	81.1	-46.8	-37.8	5.4	0.7	20.3	-95.5	72.6
		GO Biological	Regulation of dopamine metabolic process	56.4	-49.8	-24.6	51	20.4	-87	61.4	-27.8
		GO Biological	Regulation of catecholamine metabolic process	56.4	-49.8	-24.6	51	20.4	-87	61.4	-27.8
		GO Biological	Response to hyperoxia	115.9	-16.4	-20	0	-20.4	-20	0	-39.1
		GO Biological	Mitochondrial RNA metabolic process	2.5	2.5	19.1	-116.2	16.1	-12.7	-70.3	159
		GO Biological	Alpha-amino acid catabolic process	14.8	-61.6	-14.2	12.2	14.2	2.5	43	-10.9
		GO Biological	Oxidative phosphorylation	92	16.2	62.5	-8.9	10.5	-97.4	-94.5	19.6
		GO Biological	Response to manganese ion	15.7	-15.7	34.5	0	-35.2	-15.4	16.1	0
		GO Biological	Cellular respiration	29.1	-17.8	41.8	-6.8	10.7	-75	53.5	-35.5
		GO Biological	Electron transport chain	36.3	-1.7	29.2	26.7	52.1	-90.3	-32.8	-19.5
		GO Biological	Negative regulation of lipid transport	14.4	-29.5	0	15.1	0	0	0	0
		GO Biological	Negative regulation of organic acid transport	48.3	-29.5	-17.5	39.5	0	0	-16.4	-24.4
		GO Biological	ATP biosynthetic process	62.2	7.2	69	7.8	-10.6	-39	-123.9	27.3
		GO Biological	Dopamine metabolic process	59.8	-12.3	28.8	12.6	15.3	-54	0	-50.2
		GO Biological	Purine ribonucleoside triphosphate biosynthetic process	30.4	40.3	42.3	15.4	16.2	-36.2	-113.4	5
		GO Biological	Inner mitochondrial membrane organization	85.5	15.6	-15	89.4	-37.5	-94.2	-35.3	-8.5
		GO Biological	Purine nucleoside triphosphate biosynthetic process	30.2	30.3	42	15.3	16.1	-26.2	-112.6	4.9
		GO Biological	NADH dehydrogenase complex assembly	32.6	6.5	42.1	50.8	-111.3	-102.8	-10.1	92.2
		GO Biological	Mitochondrial respiratory chain complex I assembly	32.6	6.5	42.1	50.8	-111.3	-102.8	-10.1	92.2
		GO Biological	Ribonucleoside triphosphate biosynthetic process	41.9	16.4	40.5	0.8	15.5	-25.2	-94.6	4.7
		GO Biological	Energy derivation by oxidation of organic compounds	26.4	-13.8	29.3	-20.2	20.2	-35.4	37	-43.5
		GO Biological	Fatty acid beta-oxidation	-91.4	60.6	-216.9	29.9	140.4	-33.2	114.6	-4
		GO Biological	Ribosome assembly	10.9	-22.4	0	-2.3	0	0	0	13.8
		GO Biological	Purine ribonucleoside triphosphate metabolic process	25.6	29.5	38.2	-10.4	0	-12.6	-60.8	-9.5
		GO Biological	Protein homotetramerization	10.6	-23.1	0	-11.6	11.6	12.5	0	0
		GO Biological	Dicarboxylic acid metabolic process	-67.3	54.2	-68.9	-120.2	71.9	54.7	122.6	-47
		GO Biological	Nucleoside triphosphate biosynthetic process	25.1	28.9	38.3	-10.2	0	-11.5	-75.7	5.1
		GO Biological	Purine nucleoside triphosphate metabolic process	24.7	28.6	37	-10.1	0	-12.2	-58.8	-9.2
		GO Biological	Ribonucleoside triphosphate metabolic process	24.3	28.3	36.5	-9.9	0	-12.1	-58	-9.1
		GO Biological	Carboxylic acid catabolic process	20.1	2.7	-90.3	16.3	74.5	-22.4	35.1	-36
		GO Biological	Response to activity	34	-10	-10.6	-11.8	10.6	-12.2	0	0
		GO Biological	Organic acid catabolic process	19.2	1.3	-90.5	15.9	79.4	-22.9	34.6	-37
		GO Biological	Nucleoside triphosphate metabolic process	35	11.9	22	-8.7	0	-12.1	-40.1	-8
		GO Biological	Acyl-CoA metabolic process	23	-20.5	43.2	-53.2	45.7	-7.1	59.4	-90.5
		GO Biological	Thioester metabolic process	23	-20.5	31.8	-53.2	45.7	4.3	59.4	-90.5
		GO Biological	Positive regulation of insulin secretion	9.7	-9.7	0	0	0	0	0	0
		GO Biological	ATP metabolic process	37.3	0.9	18.3	-9.8	0	-23.5	0	-23.2
		GO Biological	Positive regulation of protein secretion	29	-9.2	9.2	-19.6	0	0	0	-9.4
		GO Biological	Protein targeting to mitochondrion	27.7	-9.1	-61.1	16.6	10.8	28.9	-28	14.2
		GO Biological	Mitochondrial respiratory chain complex assembly	60.7	41.3	15.5	51.1	-32.7	-99.5	-70.1	33.7
		GO Biological	TRNA aminoacylation for protein translation	-66.9	-7.6	30.5	24.9	-11.5	-26.7	12.5	44.8
		GO Biological	Nucleotide catabolic process	9	-9	0	0	0	0	0	0
		GO Biological	Catecholamine metabolic process	19.7	-8.9	0	0	0	-10.8	0	0
		GO Biological	Catechol-containing compound metabolic process	19.7	-8.9	0	0	0	-10.8	0	0
		GO Biological	Protein localization to mitochondrion	23.5	-8.6	-44.3	14.6	0	28.9	-14.1	0
		GO Biological	TRNA aminoacylation	-49.8	5.9	17.4	12.6	0	-26.8	11.7	29
		GO Biological	Cellular amino acid metabolic process	14.8	-8.5	0	0	0	0	0	-6.3
		GO Biological	Amino acid activation	-49	5.8	17.1	12.4	0	-26.3	11.5	28.5
		GO Biological	Fatty acid catabolic process	-47.5	60.6	-185.8	3.9	171.9	-25.9	91.7	-68.9
		GO Biological	Generation of precursor metabolites and energy	27.7	3.1	0	-7.3	17.2	-20.6	19.5	-39.6
		GO Biological	Carnitine shuttle	-523.5	299.4	-258.8	0	305.5	0	20.8	156.6
		GO Biological	Positive regulation of mitochondrial DNA replication	-280.7	384.5	222.3	98.5	-618	169.4	-194.8	218.8
		GO Biological	Positive regulation of mitochondrial DNA metabolic process	-224.6	307.7	177.8	78.8	-494.5	135.6	-155.8	175
		GO Biological	Regulation of mitochondrial DNA replication	-187.1	256.4	148.2	65.6	-411.9	112.9	-129.9	145.8
		GO Biological	Very long-chain fatty acid catabolic process	-197.9	301	-482.5	175.2	232.8	198.2	-406.7	179.9
		GO Biological	Regulation of mitochondrial mRNA stability	-296.8	229.8	136.8	-313.7	58	173.4	-128.4	140.9
		GO Biological	Tetrahydrofolate biosynthetic process	-198.5	269.4	-116.1	-287.7	-143.6	355.7	249	-128.2
		GO Biological	Carnitine metabolic process	-163.4	208.2	-194.9	47.1	138	50.9	-169.7	83.8
		GO Biological	Folic acid-containing compound biosynthetic process	-154.4	209.6	-90.2	-223.8	-111.6	276.6	193.5	-99.7
		GO Biological	Regulation of mitochondrial DNA metabolic process	-112.3	153.8	89	39.4	-247.2	67.8	-78	87.5
		GO Biological	Amino-acid betaine metabolic process	-209.9	72.2	-170.5	47.3	176.9	-4.2	-25.8	114
		GO Biological	UTP metabolic process	-116.8	48.7	0	0	33.9	0	34.2	0
		GO Biological	Protoporphyrinogen IX metabolic process	-82.9	132.9	-36.1	-45.3	-60.1	-93.3	242.2	-57.4
		GO Biological	Fatty acid transmembrane transport	-295.8	126.7	-87.5	-113.4	306.1	50.4	13.9	-0.4
		GO Biological	Fatty acid beta-oxidation using acyl-CoA oxidase	-91.9	92.1	-125.7	-58.2	219.7	-33	-25.2	22.2
		GO Biological	Pteridine-containing compound biosynthetic process	-128.2	110.6	-140.3	-98.2	20.8	177.8	85.8	-28.3
		GO Biological	Mitochondrial DNA replication	-74.9	102.6	59.2	26.3	-164.9	45.2	-51.9	58.4
		GO Biological	Positive regulation of DNA-templated DNA replication	-74.9	102.6	59.2	26.3	-164.9	45.2	-51.9	58.4
		GO Biological	Negative regulation of lipase activity	-36.5	59.5	0	0	-23	0	0	0
		GO Biological	Positive regulation of phospholipid metabolic process	-83.2	105.2	155.5	-110.1	-58.2	93.5	-58.8	-43.9
		GO Biological	Aminoacyl-tRNA metabolism involved in translational fidelity	-96.3	-12.7	34.7	52.9	-46.6	-99.6	81.3	86.3
		GO Biological	Pyrimidine ribonucleoside triphosphate metabolic process	-77.9	32.5	0	0	22.6	0	22.8	0
		GO Biological	NADH metabolic process	-203.9	18.5	13.5	60	27.5	45	46.3	-6.9
		GO Biological	Regulation of phospholipid biosynthetic process	-52.2	63.6	-25.7	-72.6	109.5	-22.6	0	0
		GO Biological	Tetrahydrofolate metabolic process	-12.9	77.9	-133.8	-281.4	-20.6	225.6	103.8	41.4
		GO Biological	Protein refolding	-1.8	187	-75.2	-46.6	-72.8	87.4	97.6	-175.6
		GO Biological	Intracellular lipid transport	-56.6	91.4	-62.2	-49.8	54.2	-20.5	0	43.5
		GO Biological	Mitochondrial electron transport cytochrome c to oxygen	-56.1	31.7	173.9	-72.2	-68.7	-184.6	153.5	22.5
		GO Biological	Pyrimidine nucleoside triphosphate metabolic process	-74.8	10.9	-31.4	15.6	16.9	45.7	17.1	0
		GO Biological	Mitochondrial DNA metabolic process	10.6	61.6	40.9	-47	-127.3	37.4	-10.7	34.5
		GO Biological	GTP metabolic process	-56.1	47.9	-71.9	15	16.3	15.1	33.7	0
		GO Biological	Positive regulation of cellular response to insulin stimulus	-71.9	23.4	0	0	16.3	15.8	16.4	0
		GO Biological	AMP metabolic process	-60.7	81.7	-156.3	-31.4	113	36.9	32.5	-15.7
		GO Biological	Regulation of phospholipid metabolic process	-22.5	54.4	41.2	-74.5	19.4	0	0	-18
		GO Biological	Folic acid-containing compound metabolic process	-5.1	67.7	-105.5	-200.9	-9.5	151.1	95.7	6.5
		GO Biological	Transcytosis	-56.7	20.9	0	0	0	21.1	14.7	0
		GO Biological	Long-chain fatty acid transport	-64.5	69	15.5	-50.9	29	-13.6	40.6	-25.1
		GO Biological	Fatty acid oxidation	-56.9	115	-170.8	9.5	104.6	-43.2	73.5	-31.7
		GO Biological	Regulation of translational fidelity	-7.8	20.4	0	2.5	0	-49.5	16.6	17.8
		GO Biological	Mitochondrial fusion	-20.2	74.6	20.8	-90.1	-71.7	70.7	0.9	15
		GO Biological	Lipid oxidation	-53.6	82.2	-161.1	21.9	113.2	-40.7	67.9	-29.8
		GO Biological	Pyrimidine ribonucleotide metabolic process	-18.9	18.9	-12.1	12.1	13.8	-13.8	0	0
		GO Biological	Chaperone-mediated protein complex assembly	25	95.1	-120.2	-94.2	-76.5	187.6	24.8	-41.6
		GO Biological	Mitochondrial genome maintenance	-17.2	33.4	17.7	-21.9	-43.4	15.8	15.6	0
		GO Biological	Heme biosynthetic process	11.7	98.1	-80.7	-99.7	57.3	-104.8	94.5	23.6
		GO Biological	NAD metabolic process	-117	33.4	20.8	35.2	1.7	23.2	20.3	-17.6
		GO Biological	Very long-chain fatty acid metabolic process	18.3	131.6	-146.4	-96.3	129.9	66.9	-61.2	-42.8
		GO Biological	Neutrophil homeostasis	-16.7	16.7	0	-15.5	0	0	35.2	-19.7
		GO Biological	Pteridine-containing compound metabolic process	-9.7	39.7	-95.6	-160.8	43.4	108.6	64.9	9.5
		GO Biological	Cellular response to fatty acid	-16.7	16.7	-14	0	14	0	0	0
		GO Biological	Regulation of cholesterol metabolic process	-16.7	16.7	0	0	0	0	0	0
		GO Biological	Positive regulation of interleukin-2 production	-16.2	16.2	36.3	-31.7	0	14.9	0	-19.5
		GO Biological	Positive regulation of steroid metabolic process	-16.2	33.2	-17	0	0	0	0	0
		GO Biological	Regulation of fatty acid oxidation	-76.4	16.2	-15.8	12.8	16.9	32.2	0	14.1
		GO Biological	Monocarboxylic acid catabolic process	-43.8	75.3	-161.5	1.4	155.9	-42.8	63.9	-48.4
		GO Biological	Positive regulation of fatty acid metabolic process	-41.9	15.8	0	12.4	0	0	0	13.7
		GO Biological	Bile acid biosynthetic process	-15.4	72.9	-58.3	-1.6	19.3	-16.9	0	0
		GO Biological	Porphyrin-containing compound biosynthetic process	22.7	81.5	-48.4	-117.4	36.8	-93.8	91.7	26.9
		GO Biological	Peroxisome organization	-27.1	31.5	-85.3	26.9	36.5	19.9	-31	28.6
		GO Biological	Tetrapyrrole biosynthetic process	22.7	81.5	-33.2	-117.4	36.8	-93.8	91.7	11.7
		GO Biological	Peptide cross-linking	-15	31.5	50.2	-23.2	0	-16.5	17.7	-44.7
		GO Biological	Positive regulation of lamellipodium organization	-15	15	0	0	0	0	0	0
		GO Biological	Positive regulation of DNA replication	-14.6	14.6	0	0	0	0	0	0
		GO Biological	One-carbon metabolic process	-33.6	62.6	-21.4	-98	-70.4	91.8	114.5	-45.5
		GO Biological	Regulation of fatty acid biosynthetic process	-26.7	14.3	0	0	0	0	0	12.4
		GO Biological	Chaperone cofactor-dependent protein refolding	5.5	50	28.1	20.4	0	-22.5	32.6	-114.1
		GO Biological	Fatty acid transport	-13.5	24.8	-11.9	-10	13.6	0	0	-3
		GO Biological	Purine ribonucleoside monophosphate metabolic process	-13.3	48.3	-50.4	-18.5	53	0	0	-19.1
		GO Biological	Mitochondrial unfolded protein response	209.8	0	-570.6	-271.8	0	0	488.6	144
		GO Biological	Methyl-branched fatty acid metabolic process	170.5	253.7	-473.9	93.7	122.1	0	-166.1	0
		GO Biological	Positive regulation of mitochondrial ATP synthesis coupled electron transport	104.9	-137.9	-271.5	-108.4	-53.9	99.1	-53.3	421
		GO Biological	Regulation of mitochondrial RNA catabolic process	234.6	64.9	30.2	-466.6	-275.3	45.9	-146.2	512.5
		GO Biological	Mitochondrial RNA catabolic process	40.6	236.5	131.8	-749.9	-29.6	104.7	-329.8	595.7
		GO Biological	Positive regulation of tau-protein kinase activity	51.9	280.1	-417.9	-130.6	-192.1	516.3	-77.5	-30.2
		GO Biological	Telomerase holoenzyme complex assembly	51.9	280.1	-417.9	-130.6	-192.1	516.3	-77.5	-30.2
		GO Biological	Regulation of mitochondrial ATP synthesis coupled electron transport	69.9	-91.9	-181	-72.3	-35.9	66.1	-35.5	280.6
		GO Biological	Protein processing involved in protein targeting to mitochondrion	59.9	0	-278.4	53.5	69.8	54.1	0	41.1
		GO Biological	Proline biosynthetic process	137.6	331	-245.1	39.3	-45.4	-164.3	-212.5	159.4
		GO Biological	L-proline biosynthetic process	137.6	331	-245.1	39.3	-45.4	-164.3	-212.5	159.4
		GO Biological	Outer mitochondrial membrane organization	91.5	99.5	-185	15.1	-84.7	263.8	-304.8	104.6
		GO Biological	Protein insertion into mitochondrial outer membrane	91.5	99.5	-185	15.1	-84.7	263.8	-304.8	104.6
		GO Biological	Malate metabolic process	107	76.4	-124.8	-24.4	-40.8	-73.6	48.2	32
		GO Biological	Ribonucleoside diphosphate biosynthetic process	2.5	30.5	-396.8	50.3	211.7	-122.2	93.8	130.2
		GO Biological	Regulation of tau-protein kinase activity	28.3	152.7	-227.9	-71.2	-104.8	281.6	-42.3	-16.4
		GO Biological	UV protection	80.7	0	-35	0	-23.8	0	-21.9	0
		GO Biological	Tetrahydrofolate interconversion	59.8	77.8	-137.2	-357.6	-199.8	209.6	205.5	141.9
		GO Biological	Positive regulation of cell size	26	140.1	-208.9	-65.4	-96	258	-38.8	-15
		GO Biological	Proline metabolic process	61.2	185.1	-158.2	78.8	5	-209.4	-60.6	98.1
		GO Biological	Nucleoside diphosphate biosynthetic process	-78.2	-15	-314.8	109.6	108.3	3.8	8.5	177.8
		GO Biological	Mitochondrial protein processing	16.9	178.2	-221.4	27.4	-154.3	109.2	-57	101
		GO Biological	Folic acid metabolic process	64.2	-36.7	-72.4	-137	-14.4	82.5	22	91.8
		GO Biological	Regulation of mitochondrial translation	108.4	68.3	-61.6	-121.8	-39.6	3.2	-53.3	96.4
		GO Biological	Hemoglobin metabolic process	122.4	0	-74.5	-72.2	139.5	-47.1	62.4	-130.5
		GO Biological	Protein insertion into mitochondrial membrane	43.5	36.1	-80.1	9.6	-56	158.2	-127.6	16.3
		GO Biological	Nucleobase biosynthetic process	21	-16.9	-45.4	-21.7	41.3	0	0	21.7
		GO Biological	Establishment of protein localization to mitochondrial membrane	39.2	44.3	-76.8	16.1	-53.1	130.9	-117.9	17.3
		GO Biological	Regulation of oxidative phosphorylation	-78.2	-30.2	-101.5	-105.3	82	129.1	-30.4	134.5
		GO Biological	Glycine metabolic process	45.9	-15.4	-82	-72.1	23.3	58.9	20.7	20.7
		GO Biological	Regulation of mitochondrial gene expression	74.7	55.5	-36.6	-99.1	-18.7	-10.7	-16.6	51.5
		GO Biological	Glutamine family amino acid biosynthetic process	-73.2	57.5	-38	52.9	44.3	-48.1	-82.8	87.4
		GO Biological	Protein transmembrane import into intracellular organelle	30.9	0	-31.4	0.5	0	0	0	0
		GO Biological	Quinone metabolic process	15.7	0	-29.8	14.1	0	0	0	0
		GO Biological	Establishment of protein localization to mitochondrion	15.5	11.3	-68.4	15.3	10.9	29.1	-13.7	0
		GO Biological	Positive regulation of protein import into nucleus	28.6	30.1	-59.9	-48.1	0	55.3	15.9	-21.9
		GO Biological	Response to increased oxygen levels	74.6	0	-15	0	-15.3	-15	0	-29.3
		GO Biological	Ketone biosynthetic process	14	13.6	-40.1	12.5	0	-10.2	0	10.2
		GO Biological	Positive regulation of protein import	26.1	27.4	-42.1	-43.8	0	37.8	14.5	-19.9
		GO Biological	Regulation of aerobic respiration	-42.9	0	-82.9	-73.7	61.8	79.6	0.3	57.8
		GO Biological	Protein localization to chromosome telomeric region	13.1	47.8	-32.2	0	0	28	0	-56.7
		GO Biological	Response to cocaine	23.9	31.3	-3.8	-27.5	0	53	0	-76.9
		GO Biological	Cellular response to interleukin-4	54.1	82	-31.3	-81.2	-16.7	57	16.5	-80.4
		GO Biological	Ribonucleoside monophosphate biosynthetic process	12.3	0	-26.7	0	14.4	0	0	0
		GO Biological	Mitochondrial transport	12.3	0	-38.5	11.9	24.5	0	0	-10.2
		GO Biological	Response to salt stress	10.6	68.5	-64.3	-65.2	-37.2	124.7	1.4	-38.5
		GO Biological	Regulation of cellular amine metabolic process	12	0	-12	30.6	0	-27.5	13.6	-16.7
		GO Biological	Nucleobase metabolic process	11.7	0	-25.3	0	13.6	0	0	0
		GO Biological	Response to cold	11.7	17	-56.6	13.9	0	14	0	0
		GO Biological	Central nervous system neuron axonogenesis	11.7	34.3	-28.7	-32.2	0	39.8	0	-24.9
		GO Biological	Positive regulation of long-chain fatty acid import across plasma membrane	-585.4	-504.7	674.1	0	791.9	0	739.1	-1115
		GO Biological	Glycine betaine biosynthetic process from choline	-382.3	-569.5	323.2	120.6	0	0	394.5	113.5
		GO Biological	Glycine betaine metabolic process	-382.3	-569.5	323.2	120.6	0	0	394.5	113.5
		GO Biological	Glycine betaine biosynthetic process	-382.3	-569.5	323.2	120.6	0	0	394.5	113.5
		GO Biological	Positive regulation of long-chain fatty acid import into cell	-390.3	-336.5	449.4	0	528	0	492.7	-743.3
		GO Biological	Serine import into mitochondrion	-488.3	0	211.2	384.5	-393.3	225.9	484.6	-424.6
		GO Biological	Glutamate biosynthetic process	-289.2	-260.1	179.8	116.3	124.1	54.1	-19.2	94.2
		GO Biological	Choline catabolic process	-191.1	-284.8	161.6	60.3	0	0	197.2	56.8
		GO Biological	Amino-acid betaine biosynthetic process	-127.4	-189.8	-84.2	102.7	81.4	0	131.5	85.8
		GO Biological	Regulation of long-chain fatty acid import across plasma membrane	-195.1	-168.2	224.7	0	263.9	0	246.4	-371.7
		GO Biological	Choline metabolic process	-127.4	-189.8	107.7	40.2	0	0	131.5	37.8
		GO Biological	Short-chain fatty acid catabolic process	-184.2	-130.2	149.7	87.5	678.7	-190	-40.9	-370.6
		GO Biological	Regulation of long-chain fatty acid import into cell	-146.4	-126.1	168.5	0	198	0	184.8	-278.8
		GO Biological	Positive regulation of unsaturated fatty acid biosynthetic process	-110.9	-32.5	102.9	34	-86.6	31.5	0	61.6
		GO Biological	Long-chain fatty acid import across plasma membrane	-117.1	-100.9	134.8	0	158.4	0	147.8	-223
		GO Biological	Mitochondrial calcium ion transmembrane transport	8	75.4	131.7	-152.6	-108.8	2.7	3.5	40.1
		GO Biological	Positive regulation of fatty acid beta-oxidation	-163.5	-30.8	-28.4	27.8	97.4	70.2	-29.7	57
		GO Biological	Positive regulation of mitochondrial calcium ion concentration	-8.3	-26.6	127.8	-54.8	-25.4	34.4	-66.5	19.4
		GO Biological	Long-chain fatty acid import into cell	-102.5	46.3	123.6	-81.6	121.9	87.6	63.4	-258.7
		GO Biological	Serine transport	-122	0	52.8	96.1	-98.3	56.4	121.1	-106.1
		GO Biological	Regulation of unsaturated fatty acid biosynthetic process	-83.2	-24.4	77.2	25.5	-64.9	23.6	0	46.2
		GO Biological	Lipid import into cell	-96.8	43.8	116.8	-77.1	115.1	82.8	59.8	-244.4
		GO Biological	Long-chain fatty-acyl-CoA biosynthetic process	-102.1	-44.6	163.7	-129.6	94.6	132.6	45.7	-160.3
		GO Biological	Mucus secretion	-58.5	-48.5	49.7	0	90.3	-33	0	0
		GO Biological	Calcium import into the mitochondrion	-6.1	-19.5	141.5	-40.2	-18.6	-22.6	-34.5	0
		GO Biological	Short-chain fatty acid metabolic process	-139.1	-80.7	63.6	21.4	481.4	-115.7	40.6	-271.5
		GO Biological	Glucose catabolic process	-103.9	-13.5	22.1	19.1	16.9	38.1	0	21.2
		GO Biological	NADH regeneration	-87	0	22.1	19.1	0	24.6	0	21.2
		GO Biological	Positive regulation of fatty acid oxidation	-112.4	-21.2	-19.5	19.1	67	48.2	-20.4	39.2
		GO Biological	Canonical glycolysis	-87	0	22.1	19.1	0	24.6	0	21.2
		GO Biological	Glucose catabolic process to pyruvate	-87	0	22.1	19.1	0	24.6	0	21.2
		GO Biological	Hepatocyte differentiation	-38.8	-17.2	99.2	37.1	0	-39	0	-41.3
		GO Biological	Long-chain fatty-acyl-CoA metabolic process	-58.9	-32.7	106.6	-94.7	51.8	88.1	56.9	-117.1
		GO Biological	Acetyl-CoA biosynthetic process	-53.9	-66.5	60.3	-30.2	-8	-58.5	214.2	-57.4
		GO Biological	Regulation of mitochondrial depolarization	-100	-74	49.6	55.1	49.7	-36.9	-14.2	70.7
		GO Biological	Glycolytic process through glucose-6-phosphate	-77.4	0	19.7	17	0	21.9	0	18.8
		GO Biological	Cellular biogenic amine catabolic process	-41	-36	19.2	-19.4	15.3	-32.3	118.8	-24.6
		GO Biological	Glycolytic process through fructose-6-phosphate	-73.2	0	18.6	16.1	0	20.7	0	17.8
		GO Biological	Amine catabolic process	-39.5	-19.6	3.3	-18.7	14.8	-31.2	114.7	-23.8
		GO Biological	Regulation of fatty acid beta-oxidation	-89.9	-16.9	-1.2	15.3	53.6	38.6	-16.4	16.9
		GO Biological	Glycerol metabolic process	-50.8	0	16.9	57.8	19.3	-15.4	0	-27.8
		GO Biological	Positive regulation of fatty acid biosynthetic process	-47.6	0	16.9	14.6	0	0	0	16.1
		GO Biological	Mitochondrial depolarization	-85.7	-49.5	16.9	47.2	55.8	-17	0	32.3
		GO Biological	Thioester biosynthetic process	-36.1	-15.5	111.6	-79.6	69.4	-6.4	86.6	-130
		GO Biological	Acyl-CoA biosynthetic process	-36.1	-15.5	111.6	-79.6	69.4	-6.4	86.6	-130
		GO Biological	Fatty-acyl-CoA biosynthetic process	-34	-14.2	121.6	-57	53.8	26.7	34.1	-131
		GO Biological	Alditol metabolic process	-33.1	0	15.4	39.5	17.7	-14.1	0	-25.4
		GO Biological	Ammonium ion metabolic process	-33.3	-103.1	-7.2	46.1	54.5	-54	82.2	14.8
		GO Biological	Fatty acid derivative catabolic process	-15.4	-14.1	48.3	-65.8	-33.6	22.7	39	18.9
		GO Biological	Negative regulation of mitochondrial calcium ion concentration	416.3	0	93.2	-181.2	-260.4	-139.8	0	71.9
		GO Biological	Mature ribosome assembly	182	67	42.6	-162.9	-47.6	47.3	-236.2	107.8
		GO Biological	Positive regulation of neutrophil chemotaxis	21.7	0	0	-39	0	0	0	17.3
		GO Biological	C4-dicarboxylate transport	20.6	0	28.7	-2.4	-30.3	14.1	-30.7	0
		GO Biological	Establishment of mitochondrion localization microtubule-mediated	49.7	0	21.5	-40.9	-15.3	-15	0	0
		GO Biological	Mitochondrion transport along microtubule	49.7	0	21.5	-40.9	-15.3	-15	0	0
		GO Biological	Mitochondrial calcium ion homeostasis	34.4	22.2	21	-82.5	-15	-15	34.9	0
		GO Biological	Positive regulation of granulocyte chemotaxis	19.4	0	0	-34.9	0	0	0	15.5
		GO Biological	Hydrogen peroxide catabolic process	32.4	18.4	0	-18.1	-32.7	0	0	0
		GO Biological	Establishment of mitochondrion localization	30.1	0	18.8	-35.8	0	-13.1	0	0
		GO Biological	Regulation of neutrophil chemotaxis	16.5	0	0	-29.6	0	0	0	13.1
		GO Biological	RIG-I signaling pathway	15.5	33.6	0	-33.3	-15.8	0	0	0
		GO Biological	Positive regulation of neutrophil migration	15.5	0	0	-15.5	0	0	0	0
		GO Biological	Mitochondrion localization	15.4	0	17.1	-32.5	0	0	0	0
		GO Biological	Neurotransmitter metabolic process	37.9	0	19.5	-15.1	0	0	0	-42.3
		GO Biological	Response to interleukin-4	37.9	59.8	-17	-47.5	0	37.4	15.1	-85.7
		GO Biological	Hydrogen peroxide metabolic process	14.8	14.6	0	-28.6	13.8	0	-2.1	-12.5
		GO Biological	Mitochondrial transmembrane transport	17.7	107.7	-15.7	-36.2	25.7	-94.8	-37.5	33.1
		GO Biological	Porphyrin-containing compound metabolic process	24.9	32.7	0	-76.9	13	-50.3	48.8	7.8
		GO Biological	Cytoplasmic pattern recognition receptor signaling pathway in response to virus	12.9	14.8	0	-27.7	0	0	0	0
		GO Biological	Response to ethanol	22.7	0	0	-21.7	8.9	-9.9	0	0
		GO Biological	Positive regulation of nucleocytoplasmic transport	12.7	1.9	0	-66.1	11.8	57.5	0	-17.8
		GO Biological	Positive regulation of cell cycle G1/S phase transition	12.7	0	14.1	-26.8	0	0	0	0
		GO Biological	Serine family amino acid metabolic process	12.6	0	-32.1	-48.9	34.6	8	15.1	10.7
		GO Biological	NADP metabolic process	12.4	49.6	-57.3	-39	76.2	-8.8	35.4	-68.5
		GO Biological	Cellular response to hydrogen peroxide	26.7	21.9	0	-25.3	12.9	-46.6	0	10.4
		GO Biological	Cellular response to osmotic stress	12.1	0	0	-12.1	0	0	0	0
		GO Biological	Positive regulation of protein localization to nucleus	11.9	0	0	-33.9	12.5	0	0	9.5
		GO Biological	Fatty-acyl-CoA metabolic process	-22.5	21.5	40.8	-89.9	109.3	50.7	-6.3	-103.6
		GO Biological	Metal ion export	11.6	13.2	0	-24.8	0	0	0	0
		GO Biological	Regulation of neutrophil migration	11.6	0	0	-11.6	0	0	0	0
		GO Biological	Tetrapyrrole metabolic process	11.5	13.6	0	-39	0	-23.7	40	-2.4
		GO Biological	Positive regulation of organic acid transport	11.3	0	21.9	-11.3	17.5	0	14.4	-53.8
		GO Biological	Aspartate family amino acid metabolic process	11.1	0	0	-27.5	0	34.7	0	-18.3
		GO Biological	Positive regulation of G1/S transition of mitotic cell cycle	11.1	13.1	0	-11.1	0	-13.1	0	0
		GO Biological	Positive regulation of mitotic cell cycle phase transition	11.1	0	9.2	-20.3	0	0	0	0
		GO Biological	Substantia nigra development	26.1	5.3	51.8	-30.2	16	61	-63.3	-66.7
		GO Biological	Heme metabolic process	23	30.9	-12	-54.3	14.8	-57.2	50.3	4.5
		GO Biological	Regulation of insulin secretion involved in cellular response to glucose stimulus	10.7	0	0	-10.7	0	0	0	0
		GO Biological	Cellular amino acid biosynthetic process	20.5	0	0	-10.1	0	-10.4	0	0
		GO Biological	Nucleoside bisphosphate metabolic process	10	10.1	24.4	-16	15.4	-10.5	35.7	-69.1
		GO Biological	Ribonucleoside bisphosphate metabolic process	10	10.1	24.4	-16	15.4	-10.5	35.7	-69.1
		GO Biological	Mitochondrial large ribosomal subunit assembly	-262.8	-201.7	-165.7	436.9	173.9	-264.9	-112.9	397.2
		GO Biological	Intracellular sequestering of iron ion	-61.3	-113.1	0	209.6	-109.3	178.5	-104.4	0
		GO Biological	Isocitrate metabolic process	-411.6	-293.6	-356.1	194	711.2	260.9	459.3	-564.1
		GO Biological	Sequestering of iron ion	-51.1	-94.3	0	174.8	-91.1	148.7	-87	0
		GO Biological	Mitochondrial ribosome assembly	-131.4	-100.9	-82.8	218.4	86.9	-132.4	-56.5	198.7
		GO Biological	Peroxisome fission	8.8	0	-153	91.9	81.6	37.8	-117.2	50.1
		GO Biological	Pyramidal neuron development	-25.5	0	0	25.5	0	0	0	0
		GO Biological	Thalamus development	-23.6	0	0	23.6	0	0	0	0
		GO Biological	Pyramidal neuron differentiation	-20.4	0	0	20.4	0	0	0	0
		GO Biological	Sequestering of metal ion	-20.4	-37.7	0	69.9	-36.4	59.4	-34.8	0
		GO Biological	Mitochondrial cytochrome c oxidase assembly	-19.1	0	-33.6	69.9	0	-20.3	-14.9	18
		GO Biological	Negative regulation of response to reactive oxygen species	14.2	-14.2	-22	98.2	-7	-53.8	-15.4	0
		GO Biological	Negative regulation of hydrogen peroxide-induced cell death	14.2	-14.2	-22	98.2	-7	-53.8	-15.4	0
		GO Biological	Glutamate metabolic process	-48	-17	9.9	-0.3	31	0	10.3	14.1
		GO Biological	Negative regulation of reactive oxygen species biosynthetic process	-17	-81	29.9	53.7	1.5	-13.2	-49.9	76
		GO Biological	Respiratory chain complex IV assembly	-15.8	0	-12.9	45.5	0	-16.8	0	0
		GO Biological	Iron-sulfur cluster assembly	-14.4	20.1	-15	57	3	-39.2	-30.6	19.1
		GO Biological	Metallo-sulfur cluster assembly	-14.4	20.1	-3.3	45.3	3	-39.2	-30.6	19.1
		GO Biological	Diol biosynthetic process	-13.9	0	-17	72.2	0	-14.7	0	-26.6
		GO Biological	Negative regulation of response to oxidative stress	-13.9	0	-17	53	19.5	-41.6	0	0
		GO Biological	Glutamine family amino acid catabolic process	-13.5	-54.4	17.2	13.5	27.5	-12.6	22.3	0
		GO Biological	Sulfur compound catabolic process	-30.5	-90.5	2.7	-0.5	116.7	-29.8	26.6	5.3
		GO Biological	Release of cytochrome c from mitochondria	-13	-13.7	0	43.5	-30.6	36.5	15	-37.7
		GO Biological	Cytochrome complex assembly	-11.8	0	0	39.6	0	-12.5	-15.3	0
		GO Biological	Mitochondrial tRNA 5-prime-end processing	95.3	0	93.2	87.5	-442.5	94.6	0	71.9
		GO Biological	Mitochondrial tRNA 3-prime-end processing	95.3	0	93.2	87.5	-442.5	94.6	0	71.9
		GO Biological	Mitochondrial RNA 5-prime-end processing	71.5	91.9	69.9	65.6	-450.7	70.9	0	80.9
		GO Biological	Mitochondrial tRNA methylation	71.5	0	69.9	65.6	-331.8	70.9	0	53.9
		GO Biological	Regulation of cardiolipin metabolic process	71.5	247.5	284.6	-240.8	-512.2	70.9	24.6	53.9
		GO Biological	Positive regulation of hydrogen peroxide biosynthetic process	57.2	0	55.9	0	-169.9	56.8	0	0
		GO Biological	Prolactin secretion	57.2	-58.5	322.4	117.4	-165.6	-132.6	0	-140.3
		GO Biological	Activation of protein kinase C activity	57.2	73.5	55.9	52.5	-409.8	56.8	70.8	43.1
		GO Biological	Positive regulation of hydrogen peroxide metabolic process	47.6	0	46.6	0	-141.5	47.3	0	0
		GO Biological	Response to L-ascorbic acid	47.6	0	0	0	-47.6	0	0	0
		GO Biological	TRNA 3-prime-end processing	35.7	0	35	32.8	-166	35.5	0	27
		GO Biological	Regulation of hydrogen peroxide biosynthetic process	31.8	-61.2	31.1	0	-94.4	99	-31.5	25.2
		GO Biological	Protein hexamerization	31.8	40.8	31.1	29.2	-227.7	31.5	39.3	24
		GO Biological	Mitochondrial tRNA modification	31.8	44.7	31.1	55.7	-111.3	31.5	-107.5	24
		GO Biological	Mitochondrial RNA modification	31.8	44.7	31.1	55.7	-111.3	31.5	-107.5	24
		GO Biological	Protein folding in endoplasmic reticulum	23.8	30.6	23.3	21.9	-152.7	23.6	29.5	0
		GO Biological	Mitochondrial tRNA processing	23.8	33.5	23.3	41.8	-83.3	23.6	-80.7	18
		GO Biological	Response to oxygen radical	17.2	0	0	15.8	-33	0	0	0
		GO Biological	Regulation of hydrogen peroxide-induced cell death	49.8	41.8	-15	64.6	-15.8	-79.2	-46.2	0
		GO Biological	CD40 signaling pathway	16.8	21.6	16.5	15.4	-107.8	16.7	20.8	0
		GO Biological	Positive regulation of mitochondrial translation	40	57.1	39.1	29.4	-70.1	25	-158.3	37.8
		GO Biological	Hydrogen peroxide biosynthetic process	8.6	-4.7	29.7	-29.8	-56.5	125.9	-73.2	0
		GO Biological	Lactate metabolic process	28.8	40.5	-19.9	-28.2	-32	85.4	-91.4	16.8
		GO Biological	Removal of superoxide radicals	15	0	14.7	13.8	-77	14.9	18.6	0
		GO Biological	Positive regulation of reactive oxygen species biosynthetic process	15	0	14.7	0	-44.6	14.9	0	0
		GO Biological	Cell death in response to hydrogen peroxide	42.9	36.1	-12.9	43.3	-13.6	-68.3	-27.5	0
		GO Biological	Regulation of hydrogen peroxide metabolic process	14.3	-16.2	14	0	-28.3	30.4	-14.2	0
		GO Biological	TRNA threonylcarbamoyladenosine metabolic process	14.3	20.1	14	0	-11.9	0	-36.5	0
		GO Biological	Glyoxylate cycle	-203.1	-289.9	-244.3	34.6	1792.5	-214.4	-163.5	-711.9
		GO Biological	Very long-chain fatty-acyl-CoA metabolic process	-203.1	-169.3	0	-268	535.9	268	-163.5	0
		GO Biological	Mitochondrial mRNA catabolic process	-248.3	46.8	-96	-575.6	157.4	76.6	0	639.1
		GO Biological	Propionate metabolic process	-101.6	-84.6	0	0	585	-107.2	-81.8	-209.8
		GO Biological	Malate-aspartate shuttle	-200.1	-81.1	0	0	101.6	250.5	-70.9	0
		GO Biological	ADP biosynthetic process	-163.4	122.5	-515.1	74.9	179	75.7	168.8	57.6
		GO Biological	Purine ribonucleoside diphosphate biosynthetic process	-163.4	122.5	-515.1	74.9	179	75.7	168.8	57.6
		GO Biological	Purine nucleoside diphosphate biosynthetic process	-136.1	102.1	-429.4	62.5	149.1	63.1	140.7	48
		GO Biological	Histamine production involved in inflammatory response	-144.4	-28.4	0	0	50.8	-38.3	51.3	109
		GO Biological	Histamine secretion involved in inflammatory response	-144.4	-28.4	0	0	50.8	-38.3	51.3	109
		GO Biological	Histamine secretion by mast cell	-144.4	-28.4	0	0	50.8	-38.3	51.3	109
		GO Biological	Glyoxylate metabolic process	-50.8	-72.5	-61.1	8.7	448.2	-53.6	-40.9	-178
		GO Biological	Histamine secretion	-115.6	-22.7	0	0	40.6	-30.6	41.1	87.2
		GO Biological	Alpha-linolenic acid metabolic process	-40.6	0	-28.8	-43.4	40.6	0	0	72.2
		GO Biological	Aspartate transmembrane transport	-72.7	-29.5	0	0	36.9	91.1	-25.8	0
		GO Biological	L-aspartate transmembrane transport	-72.7	-29.5	0	0	36.9	91.1	-25.8	0
		GO Biological	Histamine transport	-88.9	-17.5	0	0	31.3	-23.6	31.6	67.1
		GO Biological	Stimulatory C-type lectin receptor signaling pathway	-55	-32.3	0	-56.7	71.4	0	19.6	53
		GO Biological	Response to lectin	-55	-32.3	0	-56.7	71.4	0	19.6	53
		GO Biological	Cellular response to lectin	-55	-32.3	0	-56.7	71.4	0	19.6	53
		GO Biological	Regulation of apoptotic DNA fragmentation	42	101.1	0	26.3	-84.7	-136.9	0	52.2
		GO Biological	Ethanol catabolic process	35	-31.5	-7.9	27	35.7	-191.1	107.3	25.5
		GO Biological	Regulation of DNA catabolic process	35	84.2	0	21.9	-70.5	-114.1	0	43.5
		GO Biological	Primary alcohol catabolic process	28	-25.2	-6.3	21.6	28.6	-153	85.9	20.4
		GO Biological	Apoptotic DNA fragmentation	24.7	59.4	0	15.4	-37	-80.5	0	18
		GO Biological	DNA catabolic process endonucleolytic	24.2	73.8	0	0	-21.2	-79	-15.5	17.7
		GO Biological	Ethanol metabolic process	0.5	-35.8	-29.2	16.2	73.5	-110.1	119.4	-34.5
		GO Biological	DNA catabolic process	19.7	47.4	0	0	-17.2	-64.3	0	14.4
		GO Biological	Apoptotic nuclear changes	15.5	23.8	0	0	0	-39.3	0	0
		GO Biological	Cellular component disassembly involved in execution phase of apoptosis	14.5	22.2	0	0	0	-36.7	0	0
		GO Biological	Pigment biosynthetic process	10.5	16.1	0	-37	12.6	-48.7	42.7	3.8
		GO Biological	Response to hydrogen peroxide	10.1	15.4	0	-9.1	9.1	-25.5	0	0
		GO Biological	Ribonucleotide biosynthetic process	9.8	10.7	31.1	-9.3	11.4	-19	11.7	-46.4
		GO Biological	Ribose phosphate biosynthetic process	9.5	10.4	30.3	-9.1	11.1	-18.5	11.4	-45.1
		GO Biological	Purine ribonucleotide biosynthetic process	9.4	11.3	44.5	-9.8	12	-30.8	12.3	-48.9
		GO Biological	Proton transmembrane transport	19.3	24.3	20.3	-2.1	10.4	-19.1	0	-53.1
		GO Biological	Activation of cysteine-type endopeptidase activity involved in apoptotic process by cytochrome c	-56.3	-46.3	-54.1	37.5	-108.8	237.7	-40.5	30.8
		GO Biological	Amyloid-beta clearance by transcytosis	-56.3	0	0	0	0	56.3	0	0
		GO Biological	Negative regulation of endoplasmic reticulum calcium ion concentration	-43.8	-36	-63.1	-30.4	-60.7	365.2	-31.5	-99.7
		GO Biological	Homocysteine metabolic process	-61.9	-124.9	33.7	-46.1	2.2	69.7	69.8	57.5
		GO Biological	Chaperone-mediated autophagy	-24.6	-20.3	-47	23.4	-17.7	160	-17.7	-56.1
		GO Biological	Positive regulation of protein export from nucleus	-20.7	-17.1	0	0	0	85	0	-47.2
		GO Biological	Serine family amino acid biosynthetic process	-19.7	0	-40.6	-54	0	65.4	48.9	0
		GO Biological	Regulation of vesicle size	-54.5	0	0	0	0	18.8	19.6	16.1
		GO Biological	Peptidyl-serine dephosphorylation	-17.9	46.6	27.4	-134.2	34.4	42.3	-18.3	19.7
		GO Biological	Negative regulation of protein localization to plasma membrane	-15.1	-18.7	-14.6	0	0	48.4	0	0
		GO Biological	Negative regulation of ATP metabolic process	-14.6	0	14.2	0	18.2	14.6	-48.2	15.8
		GO Biological	Hexose catabolic process	-26.2	0	0	0	0	14.1	0	12.1
		GO Biological	Endoplasmic reticulum calcium ion homeostasis	-14.1	0	-20.3	-19.1	0	85.6	0	-32.1
		GO Biological	Negative regulation of protein localization to cell periphery	-14.1	-17.4	0	0	0	31.5	0	0
		GO Biological	Positive regulation of lipid catabolic process	-13.6	0	0	0	0	13.6	0	0
		GO Biological	Negative regulation of mitochondrial RNA catabolic process	131.3	0	0	0	-107.8	0	-131.3	107.8
		GO Biological	Negative regulation of fatty acid transport	32.8	-30.2	0	30.2	40.9	0	-100.4	26.7
		GO Biological	Mitochondrial fragmentation involved in apoptotic process	26.3	-32.4	-37.8	-27.3	-111.7	152.2	9.1	21.6
		GO Biological	Ether lipid biosynthetic process	23.9	182.2	-90.1	-105.3	-59.2	134.7	-86.2	0
		GO Biological	Glycerol ether biosynthetic process	23.9	182.2	-90.1	-105.3	-59.2	134.7	-86.2	0
		GO Biological	Cellular lipid biosynthetic process	23.9	182.2	-90.1	-105.3	-59.2	134.7	-86.2	0
		GO Biological	Ether biosynthetic process	20.2	154.2	-76.2	-89.1	-50.1	113.9	-72.9	0
		GO Biological	Phosphate ion transmembrane transport	17.5	0	17	23.8	0	0	-72.5	14.2
		GO Biological	Protein insertion into mitochondrial inner membrane	16.4	-29.3	0	30	0	17.7	-49	14.2
		GO Biological	ATP transport	13.8	55.1	49.5	-31.7	17.2	-51.7	-52.2	0
		GO Biological	Negative regulation of mitochondrial outer membrane permeabilization involved in apoptotic signaling pathway	13.8	55.1	17.8	0	17.2	-51.7	-52.2	0
		GO Biological	10-formyltetrahydrofolate biosynthetic process	-205.3	495.1	-216.8	-583.1	-502.7	141.9	870.9	0
		GO Biological	Citrate metabolic process	-82.1	-75.7	-144.3	-108.7	-113.9	0	424	100.7
		GO Biological	10-formyltetrahydrofolate metabolic process	-68.4	165.1	-72.3	-194.4	-167.6	47.3	290.3	0
		GO Biological	Embryonic neurocranium morphogenesis	-51.3	123.7	-54.2	-145.8	-125.7	35.5	217.8	0
		GO Biological	Embryonic viscerocranium morphogenesis	-37.3	90	-39.4	-106	-91.4	25.8	158.3	0
		GO Biological	Cellular modified amino acid biosynthetic process	-18.2	21.8	-56.9	-26.4	16.3	19.9	78.7	-35.2
		GO Biological	Acetyl-CoA metabolic process	-17.6	-16.2	11	-15.5	-20.2	-20.4	108.4	-29.5
		GO Biological	Positive regulation of fatty acid transport	-15.8	-14.6	27	0	32.3	0	56.9	-85.8
		GO Biological	Nucleoside bisphosphate biosynthetic process	-14.9	-14.9	40.2	-38.4	43.5	-29.6	87.7	-73.6
		GO Biological	Ribonucleoside bisphosphate biosynthetic process	-14.9	-14.9	40.2	-38.4	43.5	-29.6	87.7	-73.6
		GO Biological	Purine nucleoside bisphosphate biosynthetic process	-14.9	-14.9	40.2	-38.4	43.5	-29.6	87.7	-73.6
		GO Biological	Immune response-regulating cell surface receptor signaling pathway involved in phagocytosis	-14.7	0	0	-42.5	27	0	14.7	15.5
		GO Biological	Negative regulation of inflammatory response to antigenic stimulus	-14.7	0	0	-42.5	27	0	14.7	15.5
		GO Biological	Fc-gamma receptor signaling pathway involved in phagocytosis	-14.7	0	0	-42.5	27	0	14.7	15.5
		GO Biological	Positive regulation of mitochondrial fission	37.3	0	0	26.6	0	0	0	-63.9
		GO Biological	Response to salt	27.4	0	0	0	0	0	0	-27.4
		GO Biological	Cerebellar Purkinje cell layer development	26.5	0	0	18.9	0	-15.4	37.6	-67.6
		GO Biological	Regulation of mitochondrial fission	24.2	0	0	17.2	0	0	0	-41.4
		GO Biological	Positive regulation of erythrocyte differentiation	21.1	0	0	0	21.5	0	17.7	-60.3
		GO Biological	Mitochondrial fission	19.1	0	0	13.6	0	0	0	-32.7
		GO Biological	Necroptotic process	17.9	0	0	0	0	0	0	-17.9
		GO Biological	Response to alkaloid	12.3	0	10.5	8.8	0	18	0	-49.6
		GO Biological	Cerebellum development	11.6	0	0	8.3	0	0	0	-19.9
		GO Biological	Secondary alcohol metabolic process	10.8	12.1	0	9.6	11	0	0	-43.5
		GO Biological	Metencephalon development	10.6	0	0	7.6	0	0	0	-18.2
		GO Biological	Cellular response to unfolded protein	10.2	0	8.7	7.2	10.4	0	0	-36.5
		GO Biological	Cholesterol metabolic process	8.7	12.9	0	0	0	0	0	-21.6
		GO Biological	Monocarboxylic acid biosynthetic process	7.5	8.4	0	0	0	0	0	-15.9
		GO Biological	Small molecule catabolic process	7.1	11.4	-24.1	9.4	23.1	-8.9	8.9	-26.9
		GO Biological	Mitochondrion organization	6.4	0	0	0	0	0	0	-6.4
		GO Biological	Organic hydroxy compound metabolic process	6.3	0	0	0	0	0	0	-6.3
		GO Biological	Carboxylic acid biosynthetic process	6.2	5.6	0	0	0	0	0	-11.8
		GO Biological	Organic acid biosynthetic process	6.2	0	0	0	0	0	0	-6.2
		GO Biological	Steroid metabolic process	6	8.1	0	0	0	0	0	-14.1
		GO Biological	Alcohol metabolic process	5.4	0	0	7.7	0	0	0	-13.1
		GO Biological	Carboxylic acid metabolic process	5	0	0	0	0	0	0	-5
		GO Biological	Fatty acid metabolic process	5	19.6	-23.6	-3	33	0	0	-31
		GO Biological	Oxoacid metabolic process	4.9	0	0	0	0	0	0	-4.9
		GO Biological	Small molecule biosynthetic process	4.9	0	0	0	0	0	0	-4.9
		GO Biological	Organic acid metabolic process	4.8	0	0	0	0	0	0	-4.8
		GO Biological	Response to xenobiotic stimulus	4.7	0	0	0	0	0	0	-4.7
		GO Biological	Monocarboxylic acid metabolic process	4.6	6.6	0	-9	17.7	0	0	-19.9
		GO Biological	Response to oxidative stress	4.3	0	0	0	0	0	0	-4.3
		GO Biological	Small molecule metabolic process	4	0	0	0	0	0	0	-4
		GO Biological	Cellular catabolic process	2.9	0	0	0	0	0	0	-2.9
		GO Biological	Cellular amide metabolic process	2.8	0	0	0	0	0	0	-2.8
		GO Biological	Catabolic process	2.6	0	0	0	0	0	0	-2.6
		GO Biological	Organonitrogen compound biosynthetic process	2.6	0	0	0	0	0	0	-2.6
		GO Biological	Organic substance catabolic process	2.5	0	0	0	0	0	0	-2.5
		GO Biological	Positive regulation of mitochondrial RNA catabolic process	-112.9	46.8	-96	-144.6	-230.3	-102.1	0	639.1
		GO Biological	Long-chain fatty acid import into peroxisome	-84.6	0	-166.6	59.6	81.8	165.5	-265.6	209.9
		GO Biological	Peroxisomal membrane transport	-15.4	0	-17.2	0	0	17.2	0	15.4
		GO Biological	Antiviral innate immune response	-15.4	16.7	-6.8	-54.1	9.1	-15.4	16.1	49.8
		GO Biological	Peptidyl-proline hydroxylation to 4-hydroxy-L-proline	0	147.6	-55.7	0	-33.4	-58.5	0	0
		GO Biological	Peptidyl-proline hydroxylation	0	101.5	-38.3	0	-23	-40.2	0	0
		GO Biological	Glycerol ether metabolic process	0	95.4	-47.2	-55.1	-17.5	57	-32.6	0
		GO Biological	Ether lipid metabolic process	0	95.4	-47.2	-55.1	-17.5	57	-32.6	0
		GO Biological	Ether metabolic process	0	60.7	-36.7	-43	0	33.9	-14.9	0
		GO Biological	Protein hydroxylation	0	44.9	-21.9	0	0	-23	0	0
		GO Biological	Purine nucleoside monophosphate metabolic process	0	33.5	-48.1	-17.8	50.6	0	0	-18.2
		GO Biological	Bile acid metabolic process	0	30.6	-32.4	0	14.4	-12.6	0	0
		GO Biological	Lipid modification	0	17.2	-44.8	12.3	23.7	-9.2	17.4	-16.6
		GO Biological	Cellular lipid catabolic process	0	16.5	-46.9	9.1	45.5	-8.9	8.9	-24.2
		GO Biological	Positive regulation of telomerase activity	0	32.5	-16.1	-16.4	0	23.6	0	-23.6
		GO Biological	Ribonucleoside monophosphate metabolic process	0	15.1	-43.4	-0.1	42.2	0	0	-13.8
		GO Biological	Toxin transport	0	35.6	-14.2	0	0	20.9	0	-42.3
		GO Biological	Long-chain fatty acid metabolic process	0	26.8	-13.8	-27.1	22.6	0	0	-8.5
		GO Biological	Neuromuscular junction development	0	12.8	-12.8	0	0	0	0	0
		GO Biological	Telomere maintenance via telomerase	0	12.6	-12.6	0	0	18.4	0	-18.4
		GO Biological	Response to antibiotic	0	31.3	-12.5	0	0	18.3	0	-37.1
		GO Biological	RNA-templated DNA biosynthetic process	0	12.4	-12.4	0	0	18.2	0	-18.2
		GO Biological	De novo protein folding	0	41.9	1.7	16.9	0	-8.8	27	-78.7
		GO Biological	Peptidyl-proline modification	0	24.2	-11.8	0	0	-12.4	0	0
		GO Biological	Protein folding	0	21.5	-11.7	0	0	0	0	-9.8
		GO Biological	Positive regulation of DNA biosynthetic process	0	11.6	-11.6	0	0	17	0	-17
		GO Biological	Positive regulation of nitric oxide biosynthetic process	0	11.6	-11.6	0	0	16.9	0	-16.9
		GO Biological	Regulation of telomerase activity	0	11.3	-11.3	0	0	16.6	0	-16.6
		GO Biological	Nucleoside monophosphate metabolic process	0	11.3	-23.4	0	12.1	0	0	0
		GO Biological	Cyanate metabolic process	0	-549.6	146.2	239.7	332.8	-153.2	-389.2	373.3
		GO Biological	Cyanate catabolic process	0	-549.6	146.2	239.7	332.8	-153.2	-389.2	373.3
		GO Biological	Fumarate metabolic process	0	-97.5	190.7	0	-93.2	0	0	0
		GO Biological	Protein succinylation	0	-133.4	73.1	141.4	-88.5	-81.1	88.5	0
		GO Biological	4-hydroxyproline catabolic process	0	-167.7	73.1	0	0	0	94.6	0
		GO Biological	4-hydroxyproline metabolic process	0	-167.7	73.1	0	0	0	94.6	0
		GO Biological	Histone succinylation	0	-133.4	73.1	141.4	-88.5	-81.1	88.5	0
		GO Biological	Homoserine metabolic process	0	-219.8	58.5	95.8	133.1	-61.3	-155.6	149.3
		GO Biological	Transsulfuration	0	-219.8	58.5	95.8	133.1	-61.3	-155.6	149.3
		GO Biological	Pyrimidine deoxyribonucleoside triphosphate metabolic process	0	-143	95.3	84	-137.7	101.4	0	0
		GO Biological	Hydrogen sulfide metabolic process	0	-145.3	91.3	79.9	110.9	0	-136.8	0
		GO Biological	Pyrimidine deoxyribonucleotide biosynthetic process	0	-122.6	81.8	72	-118	86.8	0	0
		GO Biological	Sulfur amino acid catabolic process	0	-122.1	32.5	53.3	73.9	-34	-86.5	82.9
		GO Biological	Glutamate catabolic process	0	-99.7	32.5	0	0	0	42	25.2
		GO Biological	Acetyl-CoA biosynthetic process from pyruvate	0	-61	-12.8	0	-32.2	-43.3	149.3	0
		GO Biological	Cysteine metabolic process	0	-91.6	24.4	40	55.5	-25.5	-65	62.2
		GO Biological	Positive regulation of mitochondrial membrane potential	0	-24.4	24.4	0	0	0	0	0
		GO Biological	Regulation of Golgi to plasma membrane protein transport	0	-24.4	45.7	0	0	0	-21.3	0
		GO Biological	Positive regulation of ATP biosynthetic process	0	-20.9	39.2	17	23.4	20.3	-94.2	15.2
		GO Biological	Deoxyribonucleoside triphosphate metabolic process	0	-57.2	38.1	33.6	-55	40.5	0	0
		GO Biological	Deoxyribonucleotide biosynthetic process	0	-57.2	38.1	33.6	-55	40.5	0	0
		GO Biological	2-deoxyribonucleotide biosynthetic process	0	-57.2	38.1	33.6	-55	40.5	0	0
		GO Biological	Positive regulation of necrotic cell death	0	-19.5	55.1	15.9	-18.6	0	-47.1	14.2
		GO Biological	Positive regulation of mast cell activation involved in immune response	0	-75.9	19.5	16.1	0	0	25.2	15.1
		GO Biological	Positive regulation of mast cell degranulation	0	-75.9	19.5	16.1	0	0	25.2	15.1
		GO Biological	Deoxyribose phosphate biosynthetic process	0	-57.2	38.1	33.6	-55	40.5	0	0
		GO Biological	Positive regulation of membrane potential	0	-17.2	17.2	0	0	0	0	0
		GO Biological	Succinate metabolic process	0	204.9	171.7	-439	-43.1	164	-230.9	172.4
		GO Biological	Cardiolipin metabolic process	0	47.1	28.7	-58.3	-34.4	0	16.9	0
		GO Biological	Phosphatidylglycerol metabolic process	0	15.2	14.7	-29.9	0	0	0	0
		GO Biological	Regulation of heart rate by cardiac conduction	0	14.1	13.7	-27.8	0	0	0	0
		GO Biological	Fatty acid derivative metabolic process	0	14.1	26.2	-65	14.3	18.3	28.1	-36
		GO Biological	Embryonic cranial skeleton morphogenesis	0	13.5	0	-13.5	0	0	0	0
		GO Biological	Pyrimidine nucleoside diphosphate biosynthetic process	0	-78	-110.5	142.4	0	0	-75.2	121.3
		GO Biological	Pyrimidine nucleoside diphosphate metabolic process	0	-52	-73.6	94.9	0	0	-50.2	80.9
		GO Biological	Pyrimidine nucleotide biosynthetic process	0	-11.7	-12.1	23.8	13.8	-13.8	0	0
		GO Biological	Positive regulation of apoptotic DNA fragmentation	0	91.9	0	65.6	-211.4	0	0	53.9
		GO Biological	Positive regulation of DNA catabolic process	0	73.5	0	52.5	-169.1	0	0	43.1
		GO Biological	Development of secondary sexual characteristics	0	36.8	0	26.3	-148.5	28.4	35.4	21.6
		GO Biological	Negative regulation of cellular respiration	0	36.8	0	0	-36.8	0	0	0
		GO Biological	Regulation of hydrogen peroxide-mediated programmed cell death	0	33.4	0	75.1	-57.3	-29.5	-21.7	0
		GO Biological	Hydrogen peroxide-mediated programmed cell death	0	28.3	0	63.4	-48.5	-24.9	-18.3	0
		GO Biological	Programmed cell death in response to reactive oxygen species	0	26.3	0	59	-45.1	-23.2	-17	0
		GO Biological	Regulation of IRE1-mediated unfolded protein response	0	23	65.1	16.4	-79.2	52.6	22.1	-100
		GO Biological	Regulation of mammary gland epithelial cell proliferation	0	21.6	0	15.4	-74.5	16.7	20.8	0
		GO Biological	Regulation of complement activation	0	17.5	0	0	-17.5	0	0	0
		GO Biological	Aspartate family amino acid biosynthetic process	0	16.7	0	0	-32.8	0	16.1	0
		GO Biological	Response to lead ion	0	45.9	-19.7	0	-16.7	-29.2	51	-31.3
		GO Biological	IRE1-mediated unfolded protein response	0	16.7	47.3	0	-32.8	25.4	16.1	-72.7
		GO Biological	Organelle inheritance	0	-69.4	0	0	22.6	21.6	25.2	0
		GO Biological	Golgi inheritance	0	-69.4	0	0	22.6	21.6	25.2	0
		GO Biological	Cellular response to platelet-derived growth factor stimulus	0	-15.4	0	0	15.4	0	0	0
		GO Biological	Regulation of fatty acid transport	0	-14.5	6	1.4	52.5	15.3	19.7	-80.4
		GO Biological	Response to platelet-derived growth factor	0	-14.1	0	0	14.1	0	0	0
		GO Biological	Hematopoietic stem cell homeostasis	0	-14.1	-20.4	0	34.5	0	0	0
		GO Biological	Regulation of endoribonuclease activity	0	80.4	0	0	0	-80.4	0	0
		GO Biological	Regulation of ribonuclease activity	0	49.5	0	0	0	-49.5	0	0
		GO Biological	Negative regulation of mitochondrial membrane permeability	0	43.6	14.1	0	0	-40.9	-16.8	0
		GO Biological	Regulation of nuclease activity	0	24.7	-14.6	-20.6	0	45	0	-34.5
		GO Biological	Negative regulation of membrane permeability	0	40.2	0	0	0	-24.7	-15.5	0
		GO Biological	Mitochondrial outer membrane permeabilization	0	21	0	0	0	-1.5	15	-34.5
		GO Biological	Adenine nucleotide transport	0	20.8	31.9	-19.5	15.8	-20.8	-28.2	0
		GO Biological	Purine ribonucleotide transport	0	20.1	30.8	-18.8	15.3	-20.1	-27.3	0
		GO Biological	Positive regulation of mitochondrial membrane permeability involved in apoptotic process	0	19.7	0	0	0	-1.4	14.1	-32.4
		GO Biological	Purine nucleotide transport	0	19.5	29.9	-18.3	0	-19.5	-11.6	0
		GO Biological	Regulation of mitochondrial outer membrane permeabilization involved in apoptotic signaling pathway	0	18.9	0	0	0	-18.9	0	0
		GO Biological	Regulation of response to reactive oxygen species	0	18.9	0	25.9	1	-45.8	0	0
		GO Biological	Mitochondrial outer membrane permeabilization involved in programmed cell death	0	18.9	13.3	0	0	-14.6	13.5	-31.1
		GO Biological	Positive regulation of mitochondrial membrane permeability	0	17.9	12.5	0	0	-13.8	12.8	-29.4
		GO Biological	Regulation of mitochondrial membrane permeability involved in apoptotic process	0	17.9	0	0	0	-1.3	12.8	-29.4
		GO Biological	Positive regulation of membrane permeability	0	16.4	11.5	0	0	-12.7	0	-15.2
		GO Biological	Nucleotide transport	0	15.3	14.4	-14.4	0	-15.3	0	0
		GO Biological	Regulation of mitochondrial membrane permeability	0	14.6	0	0	0	-14.6	0	0
		GO Biological	De novo post-translational protein folding	0	32.5	14.6	18.3	0	-9.6	29.3	-85.1
		GO Biological	Cellular response to reactive oxygen species	0	13.1	0	0	0	-13.1	0	0
		GO Biological	Mitochondrial membrane organization	0	23.6	0	-8.6	9.9	-12.4	8.3	-20.8
		GO Biological	Regulation of erythrocyte differentiation	0	12.1	0	-14.3	30.1	-25.6	26.5	-28.8
		GO Biological	Regulation of membrane permeability	0	12.1	0	0	0	-12.1	0	0
		GO Biological	Pigment metabolic process	0	11.4	0	-9.6	0	-11.4	9.6	0
		GO Biological	Apoptotic mitochondrial changes	0	11.1	9.1	0.7	0	4.4	9.4	-34.7
		GO Biological	Response to estradiol	0	10.5	0	0	0	-10.5	0	0
		GO Biological	Response to aluminum ion	0	-175.7	0	-269.9	-159.4	286	319	0
		GO Biological	Ventricular cardiac muscle cell development	0	-32.4	0	-108	-21.6	86	54.4	21.6
		GO Biological	Ventricular cardiac muscle cell differentiation	0	-21.6	0	-71.9	0	57.3	36.2	0
		GO Biological	Negative regulation of protein localization to membrane	0	-14.3	0	0	0	14.3	0	0
		GO Biological	Negative regulation of fibroblast proliferation	0	-13.9	0	0	0	13.9	0	0
		GO Biological	Pyrimidine deoxyribonucleotide metabolic process	0	-13.5	0	0	0	13.5	0	0
		GO Biological	Mitochondrial electron transport succinate to ubiquinone	0	67	42.6	0	0	47.3	-192.4	35.5
		GO Biological	Protein insertion into membrane	0	17.4	0	0	0	15.8	-33.2	0
		GO Biological	Cholesterol biosynthetic process	0	40.4	0	0	0	0	-14.9	-25.5
		GO Biological	Secondary alcohol biosynthetic process	0	40.4	0	0	0	0	-14.9	-25.5
		GO Biological	Dicarboxylic acid catabolic process	0	-19.9	0	0	0	0	19.9	0
		GO Biological	Regulation of vesicle fusion	0	-18	0	0	-16.9	0	34.9	0
		GO Biological	Positive regulation of mast cell activation	0	-18	0	0	0	0	18	0
		GO Biological	SNARE complex assembly	0	-16.5	0	0	0	0	16.5	0
		GO Biological	Glutamine metabolic process	0	-15.1	0	0	0	0	15.1	0
		GO Biological	Sterol biosynthetic process	0	22.6	0	0	0	0	0	-22.6
		GO Biological	Chaperone-mediated protein folding	0	22.1	0	14.1	0	16.2	0	-52.4
		GO Biological	Maintenance of protein localization in organelle	0	21.9	0	0	0	0	16.4	-38.3
		GO Biological	Skeletal muscle contraction	0	20	0	0	0	19.5	0	-39.5
		GO Biological	Protein targeting to ER	0	18	0	0	0	0	0	-18
		GO Biological	Negative regulation of response to endoplasmic reticulum stress	0	17.3	13.2	0	0	16.9	13	-60.4
		GO Biological	Establishment of protein localization to endoplasmic reticulum	0	16.7	0	0	0	0	0	-16.7
		GO Biological	Regulation of transcription from RNA polymerase II promoter in response to stress	0	15.8	0	0	0	15.5	0	-31.3
		GO Biological	Multicellular organismal movement	0	15.6	0	0	0	15.2	0	-30.8
		GO Biological	Musculoskeletal movement	0	15.6	0	0	0	15.2	0	-30.8
		GO Biological	Nitric oxide metabolic process	0	15.5	0	9.9	0	0	0	-25.4
		GO Biological	Reactive nitrogen species metabolic process	0	15.3	0	9.7	0	0	0	-25
		GO Biological	Regulation of extrinsic apoptotic signaling pathway in absence of ligand	0	15.3	0	0	0	0	0	-15.3
		GO Biological	Regulation of DNA-templated transcription in response to stress	0	14.1	0	0	0	0	0	-14.1
		GO Biological	Sterol metabolic process	0	11.3	0	0	0	0	0	-11.3
		GO Biological	Purine nucleotide biosynthetic process	0	10.2	19.4	-9	10.9	0	12.8	-44.3
		GO Biological	Purine nucleoside bisphosphate metabolic process	0	10.1	24.4	-6	15.4	-10.5	35.7	-69.1
		GO Biological	Alcohol biosynthetic process	0	9.9	0	10.5	0	0	0	-20.4
		GO Biological	Purine-containing compound biosynthetic process	0	9.8	10	0	10.5	0	0	-30.3
		GO Biological	Steroid biosynthetic process	0	9.5	0	0	0	0	0	-9.5
		GO Biological	Response to unfolded protein	0	8.6	0	0	7.9	0	0	-16.5
		GO Biological	Neuromuscular process	0	8.5	0	0	0	0	0	-8.5
		GO Biological	Fatty acid biosynthetic process	0	8.3	0	0	0	0	0	-8.3
		GO Biological	Nucleotide biosynthetic process	0	8.3	8.4	0	8.8	0	0	-25.5
		GO Biological	Nucleoside phosphate biosynthetic process	0	8.2	0	0	8.7	0	0	-16.9
		GO Biological	Purine ribonucleotide metabolic process	0	8.1	0	0	8.3	0	0	-16.4
		GO Biological	Establishment of protein localization to membrane	0	7.8	0	0	0	0	0	-7.8
		GO Biological	Ribonucleotide metabolic process	0	7.8	0	0	8	0	0	-15.8
		GO Biological	Purine nucleotide metabolic process	0	7.6	0	0	7.8	0	0	-15.4
		GO Biological	Ribose phosphate metabolic process	0	7.6	0	0	7.8	0	0	-15.4
		GO Biological	Striated muscle contraction	0	7.6	0	0	0	0	0	-7.6
		GO Biological	Organic hydroxy compound biosynthetic process	0	7.5	0	7.1	0	0	0	-14.6
		GO Biological	Purine-containing compound metabolic process	0	7.3	0	0	0	0	0	-7.3
		GO Biological	Response to topologically incorrect protein	0	7.1	0	0	0	0	0	-7.1
		GO Biological	Nucleotide metabolic process	0	6.4	0	0	0	0	0	-6.4
		GO Biological	Nucleoside phosphate metabolic process	0	6.3	0	0	0	0	0	-6.3
		GO Biological	Cellular response to oxidative stress	0	5.8	0	0	0	0	0	-5.8
		GO Biological	Nucleobase-containing small molecule metabolic process	0	5.6	0	0	0	0	0	-5.6
		GO Biological	Transcription initiation from mitochondrial promoter	0	-56.8	-72	-108.4	-53.9	-76.6	-53.3	421
		GO Biological	Platelet degranulation	0	-25.2	0	0	-24	0	0	49.2
		GO Biological	Prostaglandin biosynthetic process	0	0	19.5	-19.5	0	0	0	0
		GO Biological	Prostanoid biosynthetic process	0	0	19.5	-19.5	0	0	0	0
		GO Biological	Regulation of autophagy of mitochondrion	0	0	16.8	-16.8	0	0	0	0
		GO Biological	Mitophagy	0	0	16.3	-16.3	0	0	0	0
		GO Biological	Negative regulation of mitochondrion organization	0	0	26.8	-15.3	0	3.7	0	-15.2
		GO Biological	Negative regulation of calcium ion transmembrane transport	0	0	13.1	-13.1	0	19.5	0	-19.5
		GO Biological	Neural nucleus development	0	0	36.8	-12.6	0	13.1	-12.4	-24.9
		GO Biological	Positive regulation of mitochondrion organization	0	0	24.2	-0.4	0	0	0	-23.8
		GO Biological	Regulation of mitochondrion organization	0	0	21.5	-10.9	0	0	0	-10.6
		GO Biological	Autophagy of mitochondrion	0	0	9.8	-9.8	0	0	0	0
		GO Biological	Mitochondrion disassembly	0	0	9.8	-9.8	0	0	0	0
		GO Biological	Midbrain development	0	0	8.9	-8.9	0	17.6	0	-17.6
		GO Biological	Nucleoside monophosphate phosphorylation	0	0	-163.5	31.2	-0.9	78.7	12.5	42
		GO Biological	Medium-chain fatty acid metabolic process	0	0	-23.4	23.4	0	0	0	0
		GO Biological	Cytoplasmic sequestering of protein	0	0	-46	35.6	18.1	47.2	0	-54.9
		GO Biological	Ribosomal large subunit assembly	0	0	-12.9	12.9	14.8	-14.8	0	0
		GO Biological	Ketone body catabolic process	0	0	206.1	-181.2	-211.2	-112.9	299.2	0
		GO Biological	Cellular ketone body metabolic process	0	0	68.7	-60.4	-70.4	-37.6	99.7	0
		GO Biological	Ketone body metabolic process	0	0	61.9	-54.4	-63.4	-33.9	89.8	0
		GO Biological	Nucleobase-containing small molecule interconversion	0	0	-102.5	0	54.3	0	48.2	0
		GO Biological	Cellular aldehyde metabolic process	0	0	-12.4	-3.3	40.4	-13.6	0	-11.1
		GO Biological	Response to fatty acid	0	0	-11.6	-12	36.9	0	0	-13.3
		GO Biological	Lipid catabolic process	0	0	-11.3	0	21.6	0	0	-10.3
		GO Biological	Animal organ regeneration	0	0	-10.8	0	10.8	0	0	0
		GO Biological	Regulation of PERK-mediated unfolded protein response	0	0	94.6	0	0	-30.8	0	-63.8
		GO Biological	PERK-mediated unfolded protein response	0	0	57.8	0	0	-18.8	0	-39
		GO Biological	Regulation of proton transport	0	0	13.5	0	0	-13.5	0	0
		GO Biological	Indole-containing compound metabolic process	0	0	13.5	0	0	-32.6	19.1	0
		GO Biological	Regulation of necrotic cell death	0	0	12.4	0	0	-12.4	0	0
		GO Biological	Peroxisomal transport	0	0	-15.8	0	0	15.8	0	0
		GO Biological	Positive regulation of interferon-alpha production	0	0	-14.6	-20.6	0	35.2	0	0
		GO Biological	Mitochondrial acetyl-CoA biosynthetic process from pyruvate	0	0	-86.7	0	0	0	86.7	0
		GO Biological	Androgen metabolic process	0	0	-14.5	0	0	0	14.5	0
		GO Biological	Fatty acid derivative biosynthetic process	0	0	24.6	0	14.7	15.7	18.1	-73.1
		GO Biological	Regulation of endoplasmic reticulum unfolded protein response	0	0	20	0	0	25.6	0	-45.6
		GO Biological	Integrated stress response signaling	0	0	17.5	0	0	0	0	-17.5
		GO Biological	Triglyceride biosynthetic process	0	0	17.1	0	20.5	0	0	-37.6
		GO Biological	Neutral lipid biosynthetic process	0	0	14.3	0	17.1	0	0	-31.4
		GO Biological	Acylglycerol biosynthetic process	0	0	14.3	0	17.1	0	0	-31.4
		GO Biological	ER-nucleus signaling pathway	0	0	14	0	0	0	0	-14
		GO Biological	Regulation of organic acid transport	0	0	13.9	11.5	11	0	0	-36.4
		GO Biological	Positive regulation of histone methylation	0	0	13.2	0	0	16.9	0	-30.1
		GO Biological	Pyruvate metabolic process	0	0	12.3	7.7	0	0	0	-20
		GO Biological	Sulfur compound biosynthetic process	0	0	11.2	0	8.1	0	15.5	-34.8
		GO Biological	Regulation of response to endoplasmic reticulum stress	0	0	10.7	0	0	0	0	-10.7
		GO Biological	Cellular biogenic amine metabolic process	0	0	9.9	0	0	-9	9	-9.9
		GO Biological	Cellular amine metabolic process	0	0	9	0	0	0	0	-9
		GO Biological	Amine metabolic process	0	0	8.6	0	0	0	0	-8.6
		GO Biological	Positive regulation of heme biosynthetic process	0	0	-96	0	0	-102.1	0	198.1
		GO Biological	Positive regulation of tetrapyrrole biosynthetic process	0	0	-96	0	0	-102.1	0	198.1
		GO Biological	Protein insertion into membrane from inner side	0	0	-72	0	0	0	0	72
		GO Biological	Protein insertion into mitochondrial inner membrane from matrix	0	0	-72	0	0	0	0	72
		GO Biological	Positive regulation of tetrapyrrole metabolic process	0	0	-72	0	0	-76.6	0	148.6
		GO Biological	Regulation of male germ cell proliferation	0	0	-48	54.1	0	-105.2	0	99.1
		GO Biological	Regulation of germ cell proliferation	0	0	-41.1	46.3	0	-90.1	0	84.9
		GO Biological	Regulation of heme biosynthetic process	0	0	-36	0	0	-38.3	0	74.3
		GO Biological	Regulation of tetrapyrrole biosynthetic process	0	0	-36	0	0	-38.3	0	74.3
		GO Biological	Male germ cell proliferation	0	0	-32	36	0	-70	0	66
		GO Biological	Regulation of tetrapyrrole metabolic process	0	0	-32	0	0	-34	0	66
		GO Biological	Germ cell proliferation	0	0	-28.8	32.4	0	-63	0	59.4
		GO Biological	Heme transport	0	0	-26.2	0	0	0	0	26.2
		GO Biological	Iron coordination entity transport	0	0	-20.6	0	0	0	0	20.6
		GO Biological	Mitochondrial transcription	0	0	-15.2	-22.8	0	-16.1	0	54.1
		GO Biological	Hypothalamus development	0	0	0	15.8	-37	0	21.2	0
		GO Biological	Negative regulation of oxidative stress-induced intrinsic apoptotic signaling pathway	0	0	0	30.9	-13.8	-17.1	0	0
		GO Biological	Fc receptor mediated stimulatory signaling pathway	0	0	0	-21.6	21.6	0	0	0
		GO Biological	Fc-gamma receptor signaling pathway	0	0	0	-21	21	0	0	0
		GO Biological	Erythrocyte development	0	0	0	-19.4	19.4	0	0	0
		GO Biological	Innate immune response activating cell surface receptor signaling pathway	0	0	0	-17.2	17.2	0	0	0
		GO Biological	Innate immune response-activating signal transduction	0	0	0	-16.8	16.8	0	0	0
		GO Biological	Regulation of cellular respiration	0	0	0	-46.2	15.8	16.8	0	13.6
		GO Biological	Regulation of inflammatory response to antigenic stimulus	0	0	0	-15.4	15.4	0	0	0
		GO Biological	T cell costimulation	0	0	0	-15.1	15.1	0	0	0
		GO Biological	Lymphocyte costimulation	0	0	0	-14.6	14.6	0	0	0
		GO Biological	Cellular response to heat	0	0	0	-24.7	14	22.2	0	-11.5
		GO Biological	Ephrin receptor signaling pathway	0	0	0	-14	14	0	0	0
		GO Biological	Regulation of tyrosine phosphorylation of STAT protein	0	0	0	-13.4	13.4	0	0	0
		GO Biological	Tyrosine phosphorylation of STAT protein	0	0	0	-12.9	12.9	0	0	0
		GO Biological	Positive regulation of viral process	0	0	0	-22.3	12	0	0	10.3
		GO Biological	Response to cadmium ion	0	0	0	-11.8	11.8	0	0	0
		GO Biological	Carboxylic acid transmembrane transport	0	0	0	-2.2	9.8	0	0	-7.6
		GO Biological	Organic acid transmembrane transport	0	0	0	-2.3	9.8	0	0	-7.5
		GO Biological	Regulation of dopamine biosynthetic process	0	0	0	108.1	142.9	-251	0	0
		GO Biological	Regulation of intrinsic apoptotic signaling pathway in response to hydrogen peroxide	0	0	0	108.1	0	-108.1	0	0
		GO Biological	Negative regulation of intrinsic apoptotic signaling pathway in response to hydrogen peroxide	0	0	0	108.1	0	-108.1	0	0
		GO Biological	Intrinsic apoptotic signaling pathway in response to hydrogen peroxide	0	0	0	64.9	0	-64.9	0	0
		GO Biological	Negative regulation of hydrogen peroxide-mediated programmed cell death	0	0	0	54.1	0	-54.1	0	0
		GO Biological	Positive regulation of catecholamine metabolic process	0	0	0	46.3	0	-46.3	0	0
		GO Biological	Positive regulation of dopamine metabolic process	0	0	0	46.3	0	-46.3	0	0
		GO Biological	Positive regulation of cellular amine metabolic process	0	0	0	36	0	-36	0	0
		GO Biological	Dopamine biosynthetic process	0	0	0	27	35.7	-62.7	0	0
		GO Biological	Aldehyde catabolic process	0	0	0	23.2	30.6	-53.8	0	0
		GO Biological	Cellular response to aldehyde	0	0	0	19.1	25.2	-44.3	0	0
		GO Biological	Catechol-containing compound biosynthetic process	0	0	0	15.4	20.4	-35.8	0	0
		GO Biological	Catecholamine biosynthetic process	0	0	0	15.4	20.4	-35.8	0	0
		GO Biological	Regulation of reactive oxygen species biosynthetic process	0	0	0	14.4	0	-14.4	0	0
		GO Biological	Negative regulation of reactive oxygen species metabolic process	0	0	0	13.8	0	-13.8	0	0
		GO Biological	Positive regulation of release of cytochrome c from mitochondria	0	0	0	-18.5	0	18.5	0	0
		GO Biological	Positive regulation of protein targeting to membrane	0	0	0	-17.3	0	17.3	0	0
		GO Biological	Positive regulation of viral genome replication	0	0	0	-29.3	0	16.2	0	13.1
		GO Biological	Regulation of release of cytochrome c from mitochondria	0	0	0	-16.1	0	34.1	0	-18
		GO Biological	Sulfur amino acid metabolic process	0	0	0	-31.8	0	15.8	16	0
		GO Biological	Interferon-alpha production	0	0	0	-15.3	0	15.3	0	0
		GO Biological	Regulation of interferon-alpha production	0	0	0	-15.3	0	15.3	0	0
		GO Biological	Thiosulfate transport	0	0	0	59.6	0	0	-59.6	0
		GO Biological	Malate transport	0	0	0	59.6	0	0	-59.6	0
		GO Biological	Malate transmembrane transport	0	0	0	59.6	0	0	-59.6	0
		GO Biological	Oxaloacetate(2-) transmembrane transport	0	0	0	59.6	0	0	-59.6	0
		GO Biological	Oxaloacetate transport	0	0	0	47.6	0	0	-47.6	0
		GO Biological	Succinate transport	0	0	0	34	0	0	-34	0
		GO Biological	Succinate transmembrane transport	0	0	0	34	0	0	-34	0
		GO Biological	Respiratory chain complex III assembly	0	0	0	26.5	0	0	-26.5	0
		GO Biological	Mitochondrial respiratory chain complex III assembly	0	0	0	26.5	0	0	-26.5	0
		GO Biological	Sulfate transmembrane transport	0	0	0	14.9	0	0	-14.9	0
		GO Biological	Sulfate transport	0	0	0	14	0	0	-14	0
		GO Biological	Intracellular protein transmembrane transport	0	0	0	-14.8	0	-13	27.8	0
		GO Biological	Protein transmembrane transport	0	0	0	-12	0	-10.5	22.5	0
		GO Biological	Diol metabolic process	0	0	0	18.3	0	0	0	-18.3
		GO Biological	Polyol biosynthetic process	0	0	0	13.7	0	0	0	-13.7
		GO Biological	Glutathione metabolic process	0	0	0	12	31.9	-14.7	0	-29.2
		GO Biological	Polyol metabolic process	0	0	0	9.7	0	0	0	-9.7
		GO Biological	Maintenance of protein location	0	0	0	8.9	0	0	0	-8.9
		GO Biological	Sulfur compound metabolic process	0	0	0	7.9	10.2	0	0	-18.1
		GO Biological	Cellular modified amino acid metabolic process	0	0	0	7.1	10.1	0	0	-17.2
		GO Biological	Regulation of ATP metabolic process	0	0	0	-9.7	0	0	0	9.7
		GO Biological	Response to mercury ion	0	0	0	0	42.9	-42.9	0	0
		GO Biological	Detoxification of inorganic compound	0	0	0	0	25.2	-25.2	0	0
		GO Biological	C21-steroid hormone biosynthetic process	0	0	0	0	19.5	-19.5	0	0
		GO Biological	Pyrimidine ribonucleotide biosynthetic process	0	0	0	0	19.5	-19.5	0	0
		GO Biological	Activation of protein kinase B activity	0	0	0	0	14.8	-14.8	0	0
		GO Biological	Regulation of mitochondrial membrane potential	0	0	0	0	14.5	-24.8	0	10.3
		GO Biological	Regulation of sterol transport	0	0	0	0	13	-13	0	0
		GO Biological	Regulation of cholesterol transport	0	0	0	0	13	-13	0	0
		GO Biological	Response to isolation stress	0	0	0	0	-284.5	94.6	118	71.9
		GO Biological	Coenzyme A metabolic process	0	0	0	0	17.2	14.9	-32.1	0
		GO Biological	Regulation of ATP biosynthetic process	0	0	0	0	15.6	20.3	-35.9	0
		GO Biological	Cellular response to oxygen radical	0	0	0	0	-16.9	0	16.9	0
		GO Biological	Cellular response to superoxide	0	0	0	0	-16.9	0	16.9	0
		GO Biological	Response to superoxide	0	0	0	0	-14.8	0	14.8	0
		GO Biological	Positive regulation of lipid transport	0	0	0	0	11.8	0	0	-11.8
		GO Biological	Triglyceride metabolic process	0	0	0	0	11	0	0	-11
		GO Biological	Acylglycerol metabolic process	0	0	0	0	8.4	0	0	-8.4
		GO Biological	Neutral lipid metabolic process	0	0	0	0	8.4	0	0	-8.4
		GO Biological	Cellular response to topologically incorrect protein	0	0	0	0	8.2	0	0	-8.2
		GO Biological	MiRNA catabolic process	0	0	0	0	-18	0	0	18
		GO Biological	Positive regulation of nuclease activity	0	0	0	0	0	81.6	0	-81.6
		GO Biological	Regulation of protein export from nucleus	0	0	0	0	0	25.6	0	-25.6
		GO Biological	Negative regulation of calcium ion transmembrane transporter activity	0	0	0	0	0	21.9	0	-21.9
		GO Biological	Positive regulation of microtubule polymerization	0	0	0	0	0	21.4	0	-21.4
		GO Biological	Positive regulation of release of sequestered calcium ion into cytosol	0	0	0	0	0	20.9	0	-20.9
		GO Biological	Positive regulation of microtubule polymerization or depolymerization	0	0	0	0	0	19.5	0	-19.5
		GO Biological	Negative regulation of protein dephosphorylation	0	0	0	0	0	18.3	0	-18.3
		GO Biological	Programmed necrotic cell death	0	0	0	0	0	16.9	0	-16.9
		GO Biological	Regulation of mitotic spindle organization	0	0	0	0	0	16.3	0	-16.3
		GO Biological	Positive regulation of nitric oxide metabolic process	0	0	0	0	0	16.3	0	-16.3
		GO Biological	Nitric oxide biosynthetic process	0	0	0	0	0	16.2	0	-16.2
		GO Biological	Regulation of nucleocytoplasmic transport	0	0	0	0	0	15.9	0	-15.9
		GO Biological	Telomere maintenance via telomere lengthening	0	0	0	0	0	15.7	0	-15.7
		GO Biological	Response to gamma radiation	0	0	0	0	0	15.5	0	-15.5
		GO Biological	Nucleoside metabolic process	0	0	0	0	0	15.2	0	-15.2
		GO Biological	Regulation of spindle organization	0	0	0	0	0	15.2	0	-15.2
		GO Biological	Neutral amino acid transport	0	0	0	0	0	0	13	-13
		GO Biological	Organic hydroxy compound catabolic process	0	0	0	0	0	0	12.8	-12.8
		GO Biological	Cerebellar cortex development	0	0	0	0	0	0	12.5	-12.5
		GO Cellular component	Succinate-CoA ligase complex (GDP-forming)	153.3	-507.6	0	106.3	147.9	0	0	100.1
		GO Cellular component	Succinate-CoA ligase complex	102.2	-338.4	0	70.9	98.6	0	0	66.7
		GO Cellular component	Mitochondrial tricarboxylic acid cycle enzyme complex	-233.7	-317	24.3	214.1	141.3	-60.2	169	62.2
		GO Cellular component	Ubiquinone biosynthesis complex	213	-119.9	-116.8	172.8	0	-154.5	-104.6	110
		GO Cellular component	Mitochondrial alpha-ketoglutarate dehydrogenase complex	-235.3	-302.8	251.4	143.8	-71.7	-131.4	174.9	171.1
		GO Cellular component	Oxoglutarate dehydrogenase complex	-235.3	-264.1	136.4	179.6	-137.8	-45.6	229.4	137.4
		GO Cellular component	Tricarboxylic acid cycle enzyme complex	-197.3	-199.1	117.6	131.3	5.7	-22.4	96.5	67.7
		GO Cellular component	Organellar large ribosomal subunit	11.3	-160.9	58.1	82.2	-49	-58.2	-10.8	127.3
		GO Cellular component	Mitochondrial large ribosomal subunit	11.3	-160.9	58.1	82.2	-49	-58.2	-10.8	127.3
		GO Cellular component	Dihydrolipoyl dehydrogenase complex	-285.4	-137.5	207.7	137.2	-118.6	-44.2	109.6	131.2
		GO Cellular component	MICOS complex	105.3	-171.5	48.3	119.1	-45.4	-163.9	24.7	83.4
		GO Cellular component	Organellar ribosome	-10	-175.3	60.8	28	-18.4	-6.2	-52.9	174
		GO Cellular component	Mitochondrial ribosome	-10	-175.3	60.8	28	-18.4	-6.2	-52.9	174
		GO Cellular component	SAM complex	178.2	-134.2	9.6	233.8	-26.3	-156.5	-144.7	40.1
		GO Cellular component	MIB complex	178.2	-134.2	9.6	233.8	-26.3	-156.5	-144.7	40.1
		GO Cellular component	Nucleoid	-6.2	-46.4	-69.6	-37.8	-137.8	12.9	69.5	215.4
		GO Cellular component	Mitochondrial nucleoid	-6.2	-46.4	-69.6	-37.8	-137.8	12.9	69.5	215.4
		GO Cellular component	Mitochondrial respiratory chain complex III	260.1	58.4	-80.5	157.3	43.4	-93	-27.3	-318.4
		GO Cellular component	Respiratory chain complex III	260.1	58.4	-80.5	157.3	43.4	-93	-27.3	-318.4
		GO Cellular component	Mitochondrial protein-containing complex	27.3	-68.1	32.7	33.8	-24.5	-30.4	-24.1	53.3
		GO Cellular component	Extrinsic component of mitochondrial inner membrane	124.3	-57.9	-54.1	96.2	-14.6	-40.9	-39.2	-13.8
		GO Cellular component	TIM23 mitochondrial import inner membrane translocase complex	66.3	-19.7	102.7	104.6	-95.1	-131.7	-100.8	73.7
		GO Cellular component	Mitochondrial respiratory chain complex I	50.8	-60.2	59.2	68.6	-45	-67.6	-82.9	77.1
		GO Cellular component	NADH dehydrogenase complex	50.8	-60.2	59.2	68.6	-45	-67.6	-82.9	77.1
		GO Cellular component	Respiratory chain complex I	50.8	-60.2	59.2	68.6	-45	-67.6	-82.9	77.1
		GO Cellular component	Mitochondrial matrix	-2.6	-65.4	-4.7	16.4	-7.1	-8.2	14.2	57.4
		GO Cellular component	Respiratory chain complex	45.5	-14.9	64.4	52	-44.2	-73.8	-33.8	4.8
		GO Cellular component	Mitochondrial respirasome	28.4	7.1	64.6	38.8	-35.9	-80.2	-24.7	1.9
		GO Cellular component	Oxidoreductase complex	16.8	4	27.3	48.1	-17.4	-21	-35.5	-22.3
		GO Cellular component	Organellar small ribosomal subunit	-70.7	-207.4	83.4	-18.7	29.9	72.2	-94.6	205.9
		GO Cellular component	Mitochondrial small ribosomal subunit	-70.7	-207.4	83.4	-18.7	29.9	72.2	-94.6	205.9
		GO Cellular component	Large ribosomal subunit	19.9	-79.7	33.8	33.4	-32.3	-33.4	-20.8	79.1
		GO Cellular component	Respirasome	26.7	6.6	60.7	36.7	-33.7	-75.7	-23.1	1.8
		GO Cellular component	Inner mitochondrial membrane protein complex	55.6	-4.8	49.5	43.9	-41.2	-67.3	-39.8	4.1
		GO Cellular component	Mitochondrial outer membrane translocase complex	113.9	-59.5	-2.7	132.1	-14.9	-83.1	-103.8	18
		GO Cellular component	Outer mitochondrial membrane protein complex	109.2	-57.1	-2.6	126.5	-14.1	-79.6	-99.6	17.3
		GO Cellular component	Mitochondrial inner membrane	7.1	-13	-0.3	19.7	-20.9	-29.5	-4.2	41.1
		GO Cellular component	Ribosomal subunit	-1.1	-84	32	13.9	-20.2	7.9	-29.6	81.1
		GO Cellular component	Cytochrome complex	68.7	29.2	66.4	29.2	-37.8	-109.3	71	-117.4
		GO Cellular component	Organelle inner membrane	7.4	-10.7	0.1	15.5	-19.2	-26.1	-4	37
		GO Cellular component	Ribosome	2	-60.9	35.5	11.2	-21	3	-34.7	64.9
		GO Cellular component	Mitochondrial membrane	-0.5	-5.4	7.6	15	-13	-17.6	-3.5	17.4
		GO Cellular component	Mitochondrial envelope	-0.5	-2.1	4.7	11	-8.9	-17.7	-3	16.5
		GO Cellular component	Peroxisomal matrix	28.6	82.8	-123.1	-65	150.6	-4.7	-29.8	-39.4
		GO Cellular component	Microbody lumen	28.6	82.8	-123.1	-65	150.6	-4.7	-29.8	-39.4
		GO Cellular component	Mitochondrion	0.8	-4.9	-0.4	2.1	-1.8	-6.6	2.2	8.6
		GO Cellular component	Small ribosomal subunit	-19.1	-87.9	34.1	-4.4	-18	53.4	-42.9	84.8
		GO Cellular component	Mitochondrial outer membrane	4.2	7.1	31.7	19.4	-5.2	2.8	-13.7	-46.3
		GO Cellular component	Integral component of mitochondrial membrane	21.2	-5.3	-42.8	64.5	0.4	-52.2	26.7	-12.5
		GO Cellular component	Intrinsic component of mitochondrial membrane	20.8	-5.2	-41.9	63	0.6	-51	25.8	-12.1
		GO Cellular component	Organelle outer membrane	7.2	7.8	28.4	9.3	-6.1	2.7	-12.5	-36.8
		GO Cellular component	Outer membrane	7	7.8	28.1	9.5	-6	2.7	-12.6	-36.5
		GO Cellular component	Peroxisome	16.8	41.5	-47.6	-64.5	95.5	13.7	-10.3	-45.1
		GO Cellular component	Microbody	16.8	41.5	-47.6	-64.5	95.5	13.7	-10.3	-45.1
		GO Cellular component	Organelle envelope	-2	-1.3	4.9	4.8	-6.3	-9.8	-0.9	10.6
		GO Cellular component	Envelope	-2	-1.3	4.9	4.8	-6.3	-9.8	-0.9	10.6
		GO Cellular component	Transporter complex	19	-14.8	9.8	21.4	-5	-16.6	-21.8	8
		GO Cellular component	Transmembrane transporter complex	19.1	-14.8	10.9	22.2	-5.8	-17.6	-22	8
		GO Cellular component	Midbody	3.6	-3.6	0	0	0	0	0	0
		GO Cellular component	Ribonucleoprotein complex	1.8	-22.6	12.4	0.7	-13.2	7.9	-14.7	27.7
		GO Cellular component	Primary lysosome	9.9	-12.4	7.5	0	-3.7	0	5	-6.3
		GO Cellular component	Azurophil granule	9.9	-12.4	7.5	0	-3.7	0	5	-6.3
		GO Cellular component	Organelle membrane	-0.2	0.9	1	1.7	-2.6	-1.9	-0.2	1.3
		GO Cellular component	Catalytic complex	10.8	-0.6	3.3	6.9	-3.4	-3.8	-7.8	-5.4
		GO Cellular component	Membrane protein complex	7.5	-2.7	15.1	11.4	-13.1	-12.6	-9.2	3.6
		GO Cellular component	Extracellular exosome	-1.1	-0.1	-5.6	-5.8	-4.5	18.6	8.2	-9.7
		GO Cellular component	Extracellular vesicle	-1.1	-0.2	-5.3	-5.7	-4.5	18.4	8.1	-9.7
		GO Cellular component	Extracellular organelle	-1.1	-0.2	-5.3	-5.7	-4.5	18.4	8.1	-9.7
		GO Cellular component	Extracellular membrane-bounded organelle	-1.1	-0.2	-5.3	-5.7	-4.5	18.4	8.1	-9.7
		GO Cellular component	Dendritic growth cone	-44.9	219.8	-324.4	-58	-38.5	290.1	-44.4	0.3
		GO Cellular component	Dendrite terminus	-28.8	141.3	-208.6	-37.3	-24.8	186.5	-28.6	0.3
		GO Cellular component	Mitochondrial respiratory chain complex IV	-31.6	68.8	151.8	-8.1	-83.7	-125.2	86.2	-58.2
		GO Cellular component	Respiratory chain complex IV	-28.2	69.1	135.6	-14.8	-74.8	-111.5	76.8	-52.2
		GO Cellular component	Desmosome	-50	41.2	42.6	19.3	-11.3	-8.4	8.9	-42.3
		GO Cellular component	Peroxisomal membrane	2.7	123.2	-80.2	-71.1	92.5	32.5	-68	-31.6
		GO Cellular component	Microbody membrane	2.7	123.2	-80.2	-71.1	92.5	32.5	-68	-31.6
		GO Cellular component	Cornified envelope	-25.9	28.8	29	13.2	-7.7	-22.9	9.5	-24
		GO Cellular component	COP9 signalosome	12.5	58	20.2	-3.5	-26.6	25.6	15	-101.2
		GO Cellular component	Lateral plasma membrane	-10.6	32.1	17.9	-76.6	6.5	9.7	13.1	7.9
		GO Cellular component	Extrinsic component of organelle membrane	34.9	17.2	8.9	49.7	-58.6	-22	-8.4	-21.7
		GO Cellular component	Brush border	-16.7	18	6.9	-22.5	0	31.1	0	-16.8
		GO Cellular component	Myosin complex	-8.7	17.9	0	-9.2	0	0	0	0
		GO Cellular component	Mitochondrial intermembrane space	-21.8	36.9	2	-52.7	29.1	-26.2	-13.6	46.3
		GO Cellular component	Organelle envelope lumen	-18.4	30.9	1.7	-44.1	17.6	-21.8	-11.2	45.3
		GO Cellular component	Actin filament	-6.2	6.2	0	0	0	0	0	0
		GO Cellular component	Cluster of actin-based cell projections	-11.2	10.9	0	-10.4	0	17.4	0	-6.7
		GO Cellular component	Blood microparticle	-5.5	5.5	0	0	0	0	0	0
		GO Cellular component	Basal plasma membrane	-3.9	10	4.9	-11	0	0	0	0
		GO Cellular component	Basal part of cell	-3.6	9.3	4.6	-10.3	0	0	0	0
		GO Cellular component	Polymeric cytoskeletal fiber	-2.7	2.7	0	0	0	0	0	0
		GO Cellular component	Supramolecular fiber	-2.3	2.3	0	0	0	0	0	0
		GO Cellular component	Supramolecular polymer	-2.3	2.3	0	0	0	0	0	0
		GO Cellular component	Mitochondrial processing peptidase complex	187	0	-855.5	163.6	212.7	165.2	0	127
		GO Cellular component	Integral component of peroxisomal membrane	19.6	-12.5	-100.5	60	58	2.9	-53.4	25.9
		GO Cellular component	Intrinsic component of peroxisomal membrane	19.6	-12.5	-100.5	60	58	2.9	-53.4	25.9
		GO Cellular component	Sperm plasma membrane	16.7	85.9	-129.5	-40.4	-45.3	143.5	-23.5	-7.4
		GO Cellular component	Integral component of mitochondrial outer membrane	38.8	0	-87.4	4.9	41.1	2.1	-17.9	18.4
		GO Cellular component	Intrinsic component of mitochondrial outer membrane	37.2	0	-84	4.8	39.4	2	-9.6	10.2
		GO Cellular component	Axonal growth cone	11.5	58.5	-88.3	-27.4	-23.3	97.4	-8.4	-20
		GO Cellular component	Integral component of mitochondrial inner membrane	-2.4	12.2	-24.3	87	-36.9	-60.6	22.1	2.9
		GO Cellular component	Intrinsic component of mitochondrial inner membrane	-2.3	12	-24	85.6	-36.1	-59.6	21.5	2.9
		GO Cellular component	Chaperone complex	18.2	30.3	-27.5	-31.8	0	26.2	0.7	-16.1
		GO Cellular component	Melanosome	32.4	43.1	-35.4	-25.1	-43.6	89.2	-12.2	-48.4
		GO Cellular component	Pigment granule	32.4	43.1	-35.4	-25.1	-43.6	89.2	-12.2	-48.4
		GO Cellular component	Ficolin-1-rich granule lumen	25	37.8	-18.6	-1.2	6.5	13	-26.5	-36
		GO Cellular component	Integral component of organelle membrane	13.2	6.1	-3.2	16.7	-10.8	-14.6	4.1	-11.5
		GO Cellular component	Intrinsic component of organelle membrane	12.4	10	-5.1	16.4	-16.5	-9.4	3.2	-11
		GO Cellular component	Perinuclear region of cytoplasm	-4.5	0	2.3	-3.1	0	10.6	-1.9	-3.4
		GO Cellular component	Ficolin-1-rich granule	6.3	30	-8.5	-7.8	2.8	10.3	-8	-25.1
		GO Cellular component	Secretory granule lumen	7.8	7.1	-2.7	-1.2	0	4.1	-2.9	-12.2
		GO Cellular component	Cytoplasmic vesicle lumen	7.7	7	-2.6	-1.3	0	4.1	-2.8	-12.1
		GO Cellular component	Vesicle lumen	7.7	6.9	-2.6	-1.3	0	4.1	-2.8	-12
		GO Cellular component	Extracellular space	1.6	1.5	-1.6	-5.4	-6.1	12.4	0.1	-2.5
		GO Cellular component	Mitochondrial prohibitin complex	127	163.6	125.1	116.5	-942.8	157.5	157.5	95.6
		GO Cellular component	Mitochondrial ribonuclease P complex	84.6	0	83.4	77.7	-309.4	0	0	63.7
		GO Cellular component	TRNA methyltransferase complex	36.3	0	35.7	33.3	-132.6	0	0	27.3
		GO Cellular component	Ribonuclease P complex	13.4	0	13.2	12.3	-49	0	0	10.1
		GO Cellular component	Cytosolic small ribosomal subunit	6	-6.8	0	0	-6	12.6	-5.8	0
		GO Cellular component	Cytosolic ribosome	4.2	-4.7	0	0	-4.2	8.8	-4.1	0
		GO Cellular component	Postsynaptic specialization intracellular component	-93	-18.2	-23.1	0	32.6	-24.7	33.3	93.1
		GO Cellular component	Clathrin coat of coated pit	-18.1	-15.2	-17.4	0	-43.3	67.3	16.6	10.1
		GO Cellular component	Endolysosome membrane	-16.4	-13.7	-15.7	0	-39.1	60.8	15	9.1
		GO Cellular component	Endolysosome	-11.5	-9.6	-11	0	-21	42.6	10.5	0
		GO Cellular component	Clathrin vesicle coat	-9.8	0	-9.4	0	-18	28.2	9	0
		GO Cellular component	Growth cone	-4	0	0	0	0	10.6	0	-6.6
		GO Cellular component	Site of polarized growth	-3.8	0	0	0	0	10.1	0	-6.3
		GO Cellular component	Focal adhesion	-2.5	0.6	3.9	0	0	8.3	3.2	-13.5
		GO Cellular component	Cell-substrate junction	-2.5	0.6	3.8	0	0	8.1	3.1	-13.1
		GO Cellular component	Nitric-oxide synthase complex	77.2	226	158	147.3	-270.2	82.8	-421.1	0
		GO Cellular component	PAM complex Tim23 associated import motor	38.6	0	37.3	34.8	0	0	-141.9	31.2
		GO Cellular component	Pore complex	8.9	12.6	27	9	-55.4	9	-11.1	0
		GO Cellular component	Organelle membrane contact site	5.9	-5.4	0	29.1	-23.9	-10.3	13.1	-8.5
		GO Cellular component	Bounding membrane of organelle	3.2	0	2	0	1.9	0	-1.5	-5.6
		GO Cellular component	Mitochondrial isocitrate dehydrogenase complex (NAD+)	-122	0	0	0	0	0	122	0
		GO Cellular component	Isocitrate dehydrogenase complex (NAD+)	-122	0	0	0	0	0	122	0
		GO Cellular component	Azurophil granule lumen	10.1	7.4	9.1	0	-4.8	0	-4.3	-17.5
		GO Cellular component	Vacuolar lumen	6.8	7.5	0	0	0	10.3	-3	-21.6
		GO Cellular component	Lysosomal lumen	6.2	6.7	0	0	0	9.9	0	-22.8
		GO Cellular component	Integral component of endoplasmic reticulum membrane	3.9	4.2	0	0	0	0	0	-8.1
		GO Cellular component	Secretory granule	2.5	2.7	0	0	0	0	0	-5.2
		GO Cellular component	Secretory vesicle	2.4	2.3	0	0	0	0	0	-4.7
		GO Cellular component	Mitochondrial fatty acid beta-oxidation multienzyme complex	0	265.8	-1000.6	163.6	212.7	165.2	193.3	0
		GO Cellular component	Fatty acid beta-oxidation multienzyme complex	0	265.8	-1000.6	163.6	212.7	165.2	193.3	0
		GO Cellular component	Brush border membrane	0	18.5	-9.2	-9.3	0	13	0	-13
		GO Cellular component	Mitochondrial pyruvate dehydrogenase complex	0	-85.2	-18.1	0	-90	-16.5	209.8	0
		GO Cellular component	Pyruvate dehydrogenase complex	0	-85.2	-18.1	0	-90	-16.5	209.8	0
		GO Cellular component	Azurophil granule membrane	0	-25.7	6.6	5.4	0	-6.9	8.6	12
		GO Cellular component	Sperm mitochondrial sheath	0	108	-162.4	-108	85.1	0	77.3	0
		GO Cellular component	Basolateral plasma membrane	0	5.6	4.3	-9.9	0	0	0	0
		GO Cellular component	Mitochondrial crista junction	0	-78.5	0	104.9	-33.3	-102.7	109.6	0
		GO Cellular component	Polysome	0	8.4	0	0	-8.4	4.8	-4.8	0
		GO Cellular component	Extracellular region	0	0.1	0	-1.7	-2.8	6.5	0	-2.1
		GO Cellular component	Clathrin-coated pit	0	-5.2	-6	-8.5	-19.8	27.3	7.6	4.6
		GO Cellular component	Vesicle	0	-1.4	0	-1.7	-1.4	6.6	0	-2.1
		GO Cellular component	Mitochondrial respiratory chain complex II succinate dehydrogenase complex (ubiquinone)	0	87.7	56	0	0	62.1	-252.5	46.7
		GO Cellular component	Succinate dehydrogenase complex (ubiquinone)	0	87.7	56	0	0	62.1	-252.5	46.7
		GO Cellular component	Respiratory chain complex II	0	87.7	56	0	0	62.1	-252.5	46.7
		GO Cellular component	Succinate dehydrogenase complex	0	87.7	56	0	0	62.1	-252.5	46.7
		GO Cellular component	Fumarate reductase complex	0	87.7	56	0	0	62.1	-252.5	46.7
		GO Cellular component	Endoplasmic reticulum protein-containing complex	0	7.8	6.2	5	0	0	0	-19
		GO Cellular component	Lipid droplet	0	7.3	0	0	0	0	0	-7.3
		GO Cellular component	Intrinsic component of endoplasmic reticulum membrane	0	4.1	0	0	0	0	0	-4.1
		GO Cellular component	Endoplasmic reticulum membrane	0	2.3	0	0	0	0	0	-2.3
		GO Cellular component	Endoplasmic reticulum subcompartment	0	2.3	0	0	0	0	0	-2.3
		GO Cellular component	Nuclear outer membrane-endoplasmic reticulum membrane network	0	2.3	0	0	0	0	0	-2.3
		GO Cellular component	Endoplasmic reticulum	0	2.1	0	0	0	0	0	-2.1
		GO Cellular component	Mitochondrial permeability transition pore complex	0	0	43	0	0	-7.5	-35.5	0
		GO Cellular component	Mitochondrial proton-transporting ATP synthase complex	0	0	13.1	0	0	-13.1	0	0
		GO Cellular component	Proton-transporting ATP synthase complex	0	0	12	0	0	-12	0	0
		GO Cellular component	Sperm flagellum	0	0	-4.9	0	0	0	4.9	0
		GO Cellular component	9+2 motile cilium	0	0	-4.5	0	0	0	4.5	0
		GO Cellular component	Motile cilium	0	0	-3.8	0	0	0	3.8	0
		GO Cellular component	Anchoring junction	0	0	2.7	0	0	3.3	0	-6
		GO Cellular component	Microtubule cytoskeleton	0	0	0	-2.1	0	2.1	0	0
		GO Cellular component	Cytoskeleton	0	0	0	-1.7	0	1.7	0	0
		GO Cellular component	Mitochondrial degradosome	0	0	0	0	-95.6	0	0	95.6
		GO Cellular component	Cytoplasmic exosome (RNase complex)	0	0	0	0	-11.9	0	0	11.9
		GO Cellular component	Mitochondria-associated endoplasmic reticulum membrane	0	0	0	0	0	8	-8	0
		GO Cellular component	Inclusion body	0	0	0	0	0	8.4	0	-8.4
		GO Cellular component	Vacuole	0	0	0	0	0	3.4	0	-3.4
		GO Cellular component	Lytic vacuole	0	0	0	0	0	3.4	0	-3.4
		GO Cellular component	Lysosome	0	0	0	0	0	3.4	0	-3.4
		GO Cellular component	Cytoplasmic vesicle	0	0	0	0	0	1.9	0	-1.9
		GO Cellular component	Intracellular vesicle	0	0	0	0	0	1.9	0	-1.9
		GO Cellular component	Electron transfer flavoprotein complex	0	0	0	0	0	0	-93.5	93.5
		GO Molecular function	Mitochondrial promoter sequence-specific DNA binding	756.2	-421.8	-141.7	-306.8	-165.7	-41.6	38.5	282.9
		GO Molecular function	Succinate-CoA ligase activity	115.5	-382.5	0	81	111.2	0	0	74.8
		GO Molecular function	Succinate-CoA ligase (ADP-forming) activity	115.5	-382.5	0	81	111.2	0	0	74.8
		GO Molecular function	Succinate-CoA ligase (GDP-forming) activity	115.5	-382.5	0	81	111.2	0	0	74.8
		GO Molecular function	Oxidoreductase activity acting on the CH-CH group of donors with a flavin as acceptor	-76.2	-647.6	-12.4	901.6	-648.9	-352.8	1105.7	-269.4
		GO Molecular function	Double-stranded DNA exodeoxyribonuclease activity	330.9	-86.7	-106.3	0	-124.2	68.7	-135.8	53.4
		GO Molecular function	Oxidoreductase activity acting on the CH-CH group of donors quinone or related compound as acceptor	153.8	-123.6	65.1	-40.6	245.6	-12.4	-526.3	238.4
		GO Molecular function	3-hydroxyacyl-CoA dehydrogenase activity	122.9	-40	-777.9	-68.4	708	77.9	89.7	-112.2
		GO Molecular function	Thioredoxin-disulfide reductase activity	128.3	-49.5	0	0	-40.5	0	-38.3	0
		GO Molecular function	RNA-DNA hybrid ribonuclease activity	165.4	-43.3	-53.1	0	-62.1	34.3	-67.9	26.7
		GO Molecular function	Oxidoreductase activity acting on a sulfur group of donors NAD(P) as acceptor	136.4	-161.9	-10.6	84.5	-97.7	-23	-10	82.3
		GO Molecular function	Protein-disulfide reductase (NAD(P)) activity	120.3	-51.9	-38.6	0	-25.8	0	-24.4	20.4
		GO Molecular function	Palmitoyl-CoA hydrolase activity	146.8	-92.1	-155.9	26.2	-32.3	113	-88.6	82.9
		GO Molecular function	Acyl-CoA dehydrogenase activity	-152.5	-248.1	-108.2	453.9	-127.8	-32.9	448.4	-232.8
		GO Molecular function	CoA hydrolase activity	112.3	-68.9	-203.5	10	53.4	106	-145.4	136.1
		GO Molecular function	Myristoyl-CoA hydrolase activity	145.3	-58.8	-163.9	-25.4	-2.3	117.8	-92.1	79.4
		GO Molecular function	Acyl-CoA hydrolase activity	88.4	-43.3	-160.9	2.9	26.6	107.7	-153.5	132.1
		GO Molecular function	NADH dehydrogenase (ubiquinone) activity	60	-52.5	79	71.5	-47.6	-97.5	-113.9	101
		GO Molecular function	Endodeoxyribonuclease activity producing 5-prime-phosphomonoesters	82.8	-21.7	-26.6	0	-31.1	17.2	-34	13.4
		GO Molecular function	NADH dehydrogenase (quinone) activity	58.9	-51.7	77.3	70.4	-46.7	-95.8	-111.7	99.3
		GO Molecular function	NADH dehydrogenase activity	60.6	-44.3	77.8	70.7	-45	-114.4	-103.9	98.5
		GO Molecular function	Ribosomal small subunit binding	128.3	-75.3	-90	-74.4	8.9	119.3	-129.2	112.4
		GO Molecular function	NAD(P)H dehydrogenase (quinone) activity	56.1	-48.9	73.5	66.8	-44.5	-91	-106.3	94.3
		GO Molecular function	NAD binding	12.4	-36.7	-83.6	-9.3	148.4	-65.7	109.3	-74.8
		GO Molecular function	Thiolester hydrolase activity	78.7	-41	-93.1	-31.7	40.9	57.5	-66.1	54.8
		GO Molecular function	Oxidoreductase activity acting on NAD(P)H quinone or similar compound as acceptor	51.4	-40.2	60.5	54.9	-36.5	-74.8	-92.8	77.5
		GO Molecular function	Oxidoreduction-driven active transmembrane transporter activity	59	-7.2	103.2	70.2	-32.9	-106	-79.1	-7.2
		GO Molecular function	Ligase activity forming carbon-sulfur bonds	2.9	-45.5	25	-52.4	124.8	27.6	44.4	-126.8
		GO Molecular function	Acid-thiol ligase activity	-24.3	-40.1	71.7	-52.4	192.4	9.7	10.2	-167.2
		GO Molecular function	Exodeoxyribonuclease activity	55.1	-14.4	-17.7	0	-20.7	11.4	-22.6	8.9
		GO Molecular function	Exodeoxyribonuclease activity producing 5-prime-phosphomonoesters	55.1	-14.4	-17.7	0	-20.7	11.4	-22.6	8.9
		GO Molecular function	Electron transfer activity	18.4	12.3	47.7	43.5	-5.4	-72.8	-40.6	-3.1
		GO Molecular function	Aminoacyl-tRNA editing activity	-58.1	-38.3	33.8	65.8	-79.3	-82.3	48.2	110.2
		GO Molecular function	Structural constituent of ribosome	1.3	-89.8	57.4	15.8	-8.2	-22.9	-29.3	75.7
		GO Molecular function	Protein-disulfide reductase activity	41.8	-37.9	-3.5	0	1.3	-7.9	-10.3	16.5
		GO Molecular function	Oxidoreductase activity acting on the CH-CH group of donors	-49.4	25.5	-38	59	-6	-20.7	51	-21.4
		GO Molecular function	Transaminase activity	46.5	11.2	83.4	-15	-61.5	-28.7	-33.6	-2.3
		GO Molecular function	MRNA 5-prime-UTR binding	87.4	-29.5	-36.7	-69.8	-40.6	69	-64.8	85
		GO Molecular function	Transferase activity transferring nitrogenous groups	44.9	10.7	80.4	-14.5	-59.2	-27.6	-32.5	-2.2
		GO Molecular function	2 iron 2 sulfur cluster binding	52.4	-11.8	24.3	13.3	24.7	-7.1	-95.8	0
		GO Molecular function	Disulfide oxidoreductase activity	37.1	-27.1	-9.7	0	1.2	-7	-9.2	14.7
		GO Molecular function	Flavin adenine dinucleotide binding	-26.8	-6.8	-15.6	91.1	11.7	-19.8	33.1	-66.9
		GO Molecular function	Translation elongation factor activity	26.1	-32.3	18.3	0	11.1	-30.8	7.6	0
		GO Molecular function	Palmitoyl-(protein) hydrolase activity	11.6	-39.6	18.3	8.1	0	10.3	-8.7	0
		GO Molecular function	Palmitoyl hydrolase activity	11.6	-39.6	18.3	8.1	0	10.3	-8.7	0
		GO Molecular function	Oxidoreductase activity acting on NAD(P)H	26.7	2.9	44.3	46	-29.5	-68.8	-59.3	37.7
		GO Molecular function	Oxidoreductase activity acting on a sulfur group of donors	26.8	-33.5	7	0	1.2	-7.4	-13.8	19.7
		GO Molecular function	Oxidoreductase activity acting on the CH-CH group of donors NAD or NADP as acceptor	55	-9.5	-10.7	-2.2	-20.3	-79.6	31.1	36.2
		GO Molecular function	NF-kappaB binding	44.7	1.9	-12.9	7.5	19.6	-24	-46.1	9.3
		GO Molecular function	Endoribonuclease activity producing 5-prime-phosphomonoesters	35.9	-9.4	-11.5	0	9.9	-8.8	-16.1	0
		GO Molecular function	Iron-sulfur cluster binding	48.5	9.8	-13.8	-24.7	-22.5	5.8	-54.5	51.4
		GO Molecular function	Metal cluster binding	48.5	9.8	-13.8	-24.7	-22.5	5.8	-54.5	51.4
		GO Molecular function	Aminoacyl-tRNA ligase activity	-55.5	-47.8	46.5	47.6	-13.8	-38.4	-13.3	74.7
		GO Molecular function	Ligase activity forming carbon-oxygen bonds	-55.5	-47.8	46.5	47.6	-13.8	-38.4	-13.3	74.7
		GO Molecular function	Endodeoxyribonuclease activity	57.3	24.7	-9.9	10.5	-79.7	0.7	-23	19.4
		GO Molecular function	Oxidoreductase activity acting on the aldehyde or oxo group of donors NAD or NADP as acceptor	-5.4	-50.6	-44	11.9	4.7	-84.4	189.8	-22
		GO Molecular function	RRNA binding	-6.2	-67.4	-4.6	34.2	-0.3	22.3	-40.5	62.5
		GO Molecular function	ADP binding	6.8	-58.6	40.2	-59.7	-7	26.5	2.9	48.9
		GO Molecular function	Ligase activity	-28.7	-24.1	34.4	-12.9	50.7	-5.9	17.9	-31.4
		GO Molecular function	Manganese ion binding	7.6	-13	0	5.4	0	0	0	0
		GO Molecular function	4 iron 4 sulfur cluster binding	0.1	1.7	-18.9	-36	6.3	17.2	-43.5	73.1
		GO Molecular function	Carboxypeptidase activity	7.4	-22.7	0	0	7.1	0	8.2	0
		GO Molecular function	Primary active transmembrane transporter activity	18.9	-7.4	61	27	4.7	-61.7	-32.7	-9.8
		GO Molecular function	Antioxidant activity	57.1	-7.5	0.5	19	-36.7	-20.6	7.2	-19
		GO Molecular function	Endonuclease activity active with either ribo- or deoxyribonucleic acids and producing 5-prime-phosphomonoesters	16.1	-7.2	-8.9	0	0	0	0	0
		GO Molecular function	Carboxylic ester hydrolase activity	-4.5	-34.6	0.2	32.3	-6.7	-4.6	11.8	6.1
		GO Molecular function	Oxidoreductase activity acting on the CH-OH group of donors NAD or NADP as acceptor	30.4	24.5	-89.2	-15.8	76.8	6.1	28	-60.8
		GO Molecular function	Oxidoreductase activity	-6.6	5.7	13.9	13.2	12.2	-28	20.5	-30.9
		GO Molecular function	Oxidoreductase activity acting on CH-OH group of donors	3.7	12.3	-96.5	-16.1	73.1	13.3	53.9	-43.7
		GO Molecular function	Monocarboxylic acid binding	-14	4.3	-16.7	-16.2	29.6	-11.6	6	18.6
		GO Molecular function	Endoribonuclease activity	55.7	3.2	-29.4	-12.2	-9.3	2.3	-6.5	-3.8
		GO Molecular function	Heat shock protein binding	16.7	-4.2	-32.6	7.7	-12.2	30.7	6	-12.1
		GO Molecular function	Hydrolase activity acting on carbon-nitrogen (but not peptide) bonds	14.1	9.3	-10	-27.5	6.2	17.1	0	-9.2
		GO Molecular function	Magnesium ion binding	3.7	-11.9	-3.9	9.8	10.8	4.6	0	-13.1
		GO Molecular function	Active transmembrane transporter activity	18.9	-1.6	36.3	9.2	-7.1	-36.5	-20.5	1.3
		GO Molecular function	RNA binding	2	-17.2	12.4	-4.9	1	-3.7	-3.1	13.5
		GO Molecular function	Structural molecule activity	-6.2	-18	14.2	6	4	-10.2	-6.1	16.3
		GO Molecular function	Catalytic activity acting on RNA	-3	-3.3	8	2	1.3	-13.6	-9.7	18.3
		GO Molecular function	Hydrolase activity acting on ester bonds	1.3	-4.5	0	2.1	4.6	-1.5	-2.3	0.3
		GO Molecular function	Small molecule binding	-3.7	-2.7	15.4	-5.6	11.8	-15.4	11.9	-11.7
		GO Molecular function	Nucleotide binding	-3.9	-2.8	11.5	-5.3	12.2	-13.9	15.6	-13.4
		GO Molecular function	Nucleoside phosphate binding	-3.9	-2.8	11.5	-5.3	12.2	-13.9	15.6	-13.4
		GO Molecular function	Anion binding	-4.3	-2.1	14	-2.3	10.5	-12.8	6.9	-9.9
		GO Molecular function	Hydrolase activity	2.3	3.2	0	-0.1	0	2.8	1.8	-10
		GO Molecular function	Identical protein binding	3.2	-2.8	5	-1.9	8	-3.1	2.5	-10.9
		GO Molecular function	Nucleic acid binding	1.5	-2.8	1.3	0	0	-1.4	0	1.4
		GO Molecular function	Carnitine O-palmitoyltransferase activity	-513.7	292.6	-247.5	0	376.2	-81.1	18.1	155.4
		GO Molecular function	O-palmitoyltransferase activity	-410.9	234.2	-198.1	0	301	-64.9	14.4	124.3
		GO Molecular function	Cyclohydrolase activity	-107.3	300.6	-250.8	-433.1	-210	680	79.2	-58.6
		GO Molecular function	Carnitine O-acyltransferase activity	-342.4	195	-165	0	250.9	-54.1	12	103.6
		GO Molecular function	Oxidoreductase activity acting on the CH-CH group of donors oxygen as acceptor	-181.4	53.2	0	28	35.7	34.2	0	30.3
		GO Molecular function	Oxidoreductase activity acting on a heme group of donors	-44.7	160.2	233.9	98.4	-76	-159.2	-70.9	-141.7
		GO Molecular function	Cytochrome-c oxidase activity	-38.4	109.1	239.7	80.7	-88.4	-166.7	-19.2	-116.8
		GO Molecular function	Fatty-acyl-CoA binding	-73.8	68.1	-198.2	32.2	-109.8	42.1	250.7	-11.3
		GO Molecular function	Fatty acid derivative binding	-70.3	65	-189.1	30.8	-104.9	40.2	239.2	-10.9
		GO Molecular function	ATP-dependent protein folding chaperone	5	190.1	-107.8	-18.3	-109.4	108.7	34.5	-102.8
		GO Molecular function	Acyl-CoA binding	-64.5	59.6	-173.4	28.2	-96.3	36.8	219.5	-9.9
		GO Molecular function	Microfilament motor activity	-65.5	47.5	37.6	-52.3	-7.1	27.4	12.4	0
		GO Molecular function	Fatty acid binding	-45.7	44.2	-57	-12.6	26.2	23.5	-6.5	27.9
		GO Molecular function	Protein folding chaperone	10.8	139.5	-78.2	-20.4	-92.2	83.8	26.8	-70.1
		GO Molecular function	Hydrolase activity acting on carbon-nitrogen (but not peptide) bonds in cyclic amidines	-14.5	40.6	-33.9	-58.5	-28.5	84.5	23.9	-13.6
		GO Molecular function	Disordered domain specific binding	-6.2	86.2	-78.7	-54.6	-95.2	159.9	16.2	-27.6
		GO Molecular function	Palmitoyltransferase activity	-72	30.8	-45.7	18.2	39.5	10.9	1.9	16.4
		GO Molecular function	Phosphotransferase activity phosphate group as acceptor	-68	44.7	-78.8	8.5	45.5	-5.6	71	-17.3
		GO Molecular function	Scaffold protein binding	-41.9	41.6	-3.9	-50.1	23.9	14.7	7	8.7
		GO Molecular function	Nucleobase-containing compound kinase activity	-53.9	39.8	-70.4	0.9	40.5	-5	63.4	-15.3
		GO Molecular function	NADP binding	-13.9	69.1	-69.8	58.1	59.8	-67.4	2.1	-38
		GO Molecular function	Cell-cell adhesion mediator activity	-18.1	40.3	38.4	-37	-6.5	-30.7	38.5	-24.9
		GO Molecular function	Protein kinase C binding	-31.3	34.6	0	-10.5	0.7	-1.5	-0.2	8.2
		GO Molecular function	Cell adhesion mediator activity	-9	28.2	31.9	-30.7	0	-25.5	25.9	-20.8
		GO Molecular function	Dioxygenase activity	-8.9	27.1	-5.9	5.9	0	0	0	-18.2
		GO Molecular function	Unfolded protein binding	9.7	91.6	-62.4	-13.2	-50.7	34.9	11.1	-21
		GO Molecular function	O-acyltransferase activity	-7.9	15.8	-14.2	0	6.3	0	0	0
		GO Molecular function	Monosaccharide binding	-7.9	26.8	0	-7.9	0	0	0	-11
		GO Molecular function	Organic acid binding	-25.3	-4.9	-0.8	-11.2	23.9	-4.1	5.3	17.1
		GO Molecular function	TRNA binding	-44	-25.9	40.6	30.7	-14.3	-7.3	-14.8	35
		GO Molecular function	Carboxylic acid binding	-12.3	13.4	-13.3	-10.8	18.3	-3.5	0	8.2
		GO Molecular function	Cadherin binding	-15.6	10.4	19.8	-8.7	13.8	21.2	1.1	-42
		GO Molecular function	Proton transmembrane transporter activity	12.6	45.2	36.9	15.6	-11.6	-49.2	8.6	-58.1
		GO Molecular function	Transmembrane transporter binding	-20	-4.9	-17.6	-27.9	18	45.2	2	5.2
		GO Molecular function	Phosphoprotein binding	-46.1	1.3	13.2	3.7	16.4	26.5	6.5	-21.5
		GO Molecular function	Vitamin binding	-15.5	-5.6	-2.5	-8.6	2.4	24.7	-3.1	8.2
		GO Molecular function	Heme binding	-15	18.5	-1.5	-6.8	37.8	-6.2	-11.4	-15.4
		GO Molecular function	Catalytic activity acting on a tRNA	-26.3	-7.5	20.6	22.7	-5.5	-18.9	-5.1	20
		GO Molecular function	Tetrapyrrole binding	-15.1	17.3	-0.3	-6.4	35.4	-5.8	-10.7	-14.4
		GO Molecular function	Iron ion binding	-8.8	29.4	-6.7	-9.6	0	-5.7	4.6	-3.2
		GO Molecular function	ATP hydrolysis activity	-5.1	30	-12.7	-13.1	-0.8	-2.6	14.9	-10.6
		GO Molecular function	Acyltransferase activity transferring groups other than amino-acyl groups	-13.5	11.7	-14	-5.1	6.5	6.3	15.1	-7
		GO Molecular function	ATP-dependent activity	-9.1	17.1	10.2	-19.4	10.9	-3.2	12.4	-18.9
		GO Molecular function	Cell adhesion molecule binding	-8.2	11.2	8.1	-8.1	7.7	9.7	5.8	-26.2
		GO Molecular function	Acyltransferase activity	-12.8	14.6	-6.7	-10.3	-3.3	5.2	15.3	-2
		GO Molecular function	Sulfur compound binding	-10.6	4.1	5.9	0	-2.9	0	3.5	0
		GO Molecular function	Ubiquitin protein ligase binding	-1.9	10.4	3.4	-14.4	0	12.2	10.5	-20.2
		GO Molecular function	Adenyl ribonucleotide binding	-10.5	2.6	10.2	-13.7	9	-5.2	15.4	-7.8
		GO Molecular function	Adenyl nucleotide binding	-10.3	2.7	10.1	-13.9	9	-5.1	15.1	-7.6
		GO Molecular function	Ubiquitin-like protein ligase binding	-1.9	6.6	3.3	-10.8	0	11.5	7	-15.7
		GO Molecular function	ATP binding	-5.1	2.3	9.9	-13.4	12.3	-6	8.8	-8.8
		GO Molecular function	Ribonucleotide binding	-9.5	1.1	10.3	-3.4	11.1	-8.8	8.8	-9.6
		GO Molecular function	Purine ribonucleotide binding	-6.9	1.1	10.2	-8.6	7.8	-7.2	10.6	-7
		GO Molecular function	Purine nucleotide binding	-6.8	3.4	8.4	-8.9	5.6	-5.2	10.5	-7
		GO Molecular function	Nucleoside-triphosphatase activity	0.8	12.8	0	-14.8	-7.4	4.4	9.4	-5.2
		GO Molecular function	Purine ribonucleoside triphosphate binding	-7.2	0.9	8.4	-5.6	7.7	-2.9	6.8	-8.1
		GO Molecular function	Protein homodimerization activity	8.2	8.5	-4	-21.7	12	-4	3.9	-2.9
		GO Molecular function	Transporter activity	-2.8	8.4	15.5	4.2	0.9	-17.7	-3.4	-5.1
		GO Molecular function	Pyrophosphatase activity	1.4	11.8	0	-13.8	-6.8	3.9	8.6	-5.1
		GO Molecular function	Hydrolase activity acting on acid anhydrides	1.4	11.8	0	-13.8	-6.8	3.9	8.6	-5.1
		GO Molecular function	Hydrolase activity acting on acid anhydrides in phosphorus-containing anhydrides	1.4	11.8	0	-13.8	-2	1.5	6.2	-5.1
		GO Molecular function	Carbohydrate derivative binding	-8.1	2.9	5.6	-2.6	4.7	-1	6.8	-8.3
		GO Molecular function	Transmembrane transporter activity	-2.7	6.3	16.4	6.9	1	-17.6	-6.6	-3.7
[truncated: 250 more rows]
