# Supplementary material for: Mitochondrial, metabolic and bioenergetic adaptations drive plasticity of colorectal cancer cells and shape their chemosensitivity
Source: Cell Death Dis. 2025 Apr 5;16(1):253. doi: 10.1038/s41419-025-07596-y (PMC11971274; doi:10.1038/s41419-025-07596-y)
Supplement: Supplementary file 5 — Dataset 4 [file 41419_2025_7596_MOESM5_ESM.xlsx]

## Sheet: Summary characteristics 
			SW480	SW1417	LS123	SW403	SW620	SW48	COLO-320	HCT-15
	Z score	Cell volume	0.184953	0.391437	2.08724	-0.665849	0.226275	-0.933136	-0.843755	-0.447168
	Z score	ROS	-0.2309	1.62697	-0.546296	1.42597	-0.830947	0.140339	-0.818398	-0.766738
	Z score	Proliferation	-0.405137	-0.702787	-0.891014	-0.667324	0.374088	-0.170118	0.25585	2.20644
	Z score	MMP	1.19861	-0.282574	-0.311587	1.49487	-0.634548	0.65468	-0.866746	-1.2527
	Z score	Mitochondrial respiration	0.285736	0.759358	1.91292	-0.273731	0.0926752	-0.81886	-1.05446	-0.903629
	Z score	Glycolysis	-0.934064	-1.01855	-0.152787	-0.63458	-0.143507	-0.0488315	1.05277	1.87956
	Z score	OCR/ECAR	0.769913	2.00026	0.263543	-0.12845	-0.354006	-0.720939	-0.906965	-0.923354
	Z score	Mitochondrial biomass	0.396218	-0.249926	1.62012	0.34474	-0.187059	0.668328	-1.17644	-1.41598
	Mean normalized	Mitochondrial performance (respiration / mito. biomass)	0.922493	1.60157	0.978728	0.724612	1.17215	0.435399	1.60881	3.44315
	Mean normalized	Mitochondrial density (mito. biomass / volume)	1.1506	0.766682	1.11133	1.59996	0.832176	2.09143	0.430729	0.192599
	Mean normalized	Normalized ROS (ROS / mito. biomass)	0.657469	2.74319	0.281442	1.811	0.356294	0.799431	1.06647	2.24902
	Mean normalized	Normalized MMP (MMP / mito. biomass)	1.49464	0.941011	0.398757	1.71012	0.621918	1.04653	1.27219	0.72792
	Mean normalized	Proliferative output (proliferation*cell volume)	0.709766	0.460683	0.454625	0.332887	1.40432	0.572542	0.865599	2.42522
	Z score	Mitochondrial proteins density	-0.696162	-0.248286	-1.20815	0.685656	-0.254632	1.1559	1.13066	-0.266969
	Z score	mtDNA copy number	-0.544459	0.17872	-0.570249	-0.281291	2.37235	-0.488728	-0.118467	-0.547879
	Z score	Median expression level of mtDNA-encoded mitochondrial genes	1.03195	-0.180216	0.404026	0.104433	-0.599598	-0.552026	-0.431808	-0.759379
	Z score	Median expression level of gDNA-encoded mitochondrial genes	-0.375532	-0.354431	-0.569803	-0.0435804	-0.0361635	-0.277854	0.00583429	-0.0796991
			SW480	SW1417	LS123	SW403	SW620	SW48	COLO-320	HCT-15
	Z score	Cell volume	Medium	Medium	High	Low	Medium	Low	Low	Low
	Z score	ROS	Medium	High	Low	High	Low	Medium	Low	Low
	Z score	Proliferation	Medium	Medium	Low	Medium	High	Medium	High	High
	Z score	MMP	High	Medium	Medium	High	Medium	High	Low	Low
	Z score	Mitochondrial respiration	Medium	High	High	Medium	Medium	Low	Low	Low
	Z score	Glycolysis	Low	Low	Medium	Low	Medium	Medium	High	High
	Z score	OCR/ECAR	High	High	High	Medium	Medium	Medium	Low	Low
	Z score	Mitochondrial biomass	Medium	Medium	High	Medium	Medium	Medium	Low	Low
	Mean normalized	Mitochondrial performance (respiration / mito. biomass)	Medium	High	Medium	Reduced	Medium	Low	High	High
	Mean normalized	Mitochondrial density (mito. biomass / volume)	Medium	Medium	Medium	High	Medium	High	Low	Low
	Mean normalized	Normalized ROS (ROS / mito. biomass)	Medium	High	Low	High	Low	Medium	Medium	High
	Mean normalized	Normalized MMP (MMP / mito. biomass)	High	Medium	Low	High	Reduced	Medium	Medium	Reduced
	Mean normalized	Proliferative output (proliferation*cell volume)	Medium	Low	Low	Low	High	Medium	Medium	High
	Z score	Mitochondrial proteins density	Medium	Medium	Low	High	Medium	High	High	Medium
	Z score	mtDNA copy number	Low	Medium	Low	Medium	High	Low	Medium	Low
	Z score	Median expression level of mtDNA-encoded mitochondrial genes	High	Medium	Medium	Medium	Low	Low	Low	Low
	Z score	Median expression level of gDNA-encoded mitochondrial genes	Reduced	Reduced	Reduced	Medium	Medium	Medium	Medium	Medium
