# Supplementary material for: Mitochondrial, metabolic and bioenergetic adaptations drive plasticity of colorectal cancer cells and shape their chemosensitivity
Source: Cell Death Dis. 2025 Apr 5;16(1):253. doi: 10.1038/s41419-025-07596-y (PMC11971274; doi:10.1038/s41419-025-07596-y)
Supplement: Supplementary file 6 — Dataset 5 [file 41419_2025_7596_MOESM6_ESM.xlsx]

## Sheet: Levels of metabolites
	Metabolite	LS123_LARGE_INTESTINE	SW480_LARGE_INTESTINE	SW1417_LARGE_INTESTINE	SW48_LARGE_INTESTINE	SW620_LARGE_INTESTINE	SW403_LARGE_INTESTINE	HCT15_LARGE_INTESTINE	COLO320_LARGE_INTESTINE
	2-aminoadipate	6.0714	5.89693	5.64565	5.72662	5.36362	5.82384	6.06966	6.02799
	3-phosphoglycerate	6.20254	6.23536	5.71776	5.30601	6.27146	6.2404	6.28374	5.70111
	alpha-glycerophosphate	6.08951	5.58795	4.74793	5.31564	5.71618	6.28167	6.41055	6.29126
	4-pyridoxate	5.99359	5.74083	5.37053	5.94093	5.4964	5.58002	5.93473	6.14417
	aconitate	5.93129	6.54623	5.92804	5.24961	6.22477	5.94116	6.37615	5.88935
	adenine	5.797	5.65577	5.62662	5.91216	6.02318	5.90909	5.75421	6.2605
	adipate	5.87883	5.94111	5.80994	5.89733	6.1009	5.8707	5.7343	5.73457
	alpha-ketoglutarate	5.89466	5.97729	5.7646	5.3599	6.09502	5.72859	5.95755	5.89816
	AMP	5.98399	6.04339	5.6647	5.41748	5.72499	6.08946	5.92523	7.36292
	citrate	6.04433	6.24237	6.12683	5.33745	6.14511	6.10189	6.13563	5.78452
	isocitrate	5.97584	6.32981	5.85194	5.44438	6.23607	5.88398	6.03237	5.99935
	CMP	5.99281	5.93141	5.38354	5.22107	5.75457	6.1131	5.99982	7.26185
	cystathionine	5.10267	5.83728	5.3454	5.11374	5.80854	5.14653	5.62513	7.07356
	cytidine	5.8003	6.06539	5.16422	5.45983	5.18106	5.88106	6.02657	6.82693
	dCMP	5.69093	5.64414	5.86455	6.04161	5.67751	5.67573	5.91685	6.50652
	DHAP/glyceraldehyde 3P	6.08781	5.69471	5.93361	5.47248	6.19743	5.4419	5.86981	5.7985
	erythrose-4-phosphate	6.13696	6.41535	6.40018	5.49648	6.27014	6.17401	5.99937	5.46049
	F1P/F6P/G1P/G6P	6.01705	6.53126	6.50311	5.76449	6.38088	6.22015	6.13307	5.42837
	hexoses (HILIC neg)	5.60255	5.83342	5.86295	5.96934	6.04186	5.71716	5.36853	4.50991
	fumarate/maleate/alpha-ketoisovalerate	6.24581	6.08341	5.62093	5.65332	6.12337	5.80418	5.78422	5.93007
	glucuronate	5.786	6.01732	5.62351	5.54602	5.57613	5.88229	5.7769	5.6259
	glutathione oxidized	5.96559	6.20093	5.60054	5.28202	6.36172	6.28425	5.73552	5.76302
	glutathione reduced	6.06115	6.00344	5.43642	5.19054	5.94547	6.1898	5.60128	5.71971
	GMP	5.73743	6.6012	5.69447	5.34884	5.56182	6.0419	6.47819	7.43278
	guanosine	5.48146	5.88052	5.65996	5.19977	5.52288	5.37965	5.6945	5.96336
	hippurate	5.96707	5.93365	6.12948	6.19546	6.00098	6.07737	5.83192	4.90715
	hypoxanthine	6.84684	6.40618	6.40288	6.69575	4.93821	5.32944	6.47649	7.02339
	inosine	5.42857	5.75652	6.06575	6.10292	5.56655	5.41136	5.62859	5.73111
	kynurenine	6.04029	5.9247	6.05387	6.8877	5.89369	5.62539	6.26047	6.17724
	lactate	5.77562	5.69794	5.45407	5.48058	5.94456	5.09839	6.13483	5.9059
	lactose	5.71193	5.14396	5.77694	5.93433	5.98018	5.75142	5.91194	5.34836
	malate	6.28913	6.13165	5.48958	5.30652	6.18231	5.76938	5.78517	5.91274
	NAD	5.87229	6.11959	5.74668	5.23643	5.70775	5.92227	6.19178	6.07682
	NADP	6.11667	5.81651	5.4886	5.23812	5.78515	6.18203	6.29901	6.12077
	oxalate	5.83012	5.81675	5.8732	6.13207	5.83383	5.87964	5.71071	5.92837
	pantothenate	5.76009	6.29398	6.18567	6.07176	6.28628	6.13454	5.48442	6.20535
	PEP	6.25342	6.38664	5.97755	5.59736	6.27371	6.50434	6.15177	6.0929
	ribose-5-P/ribulose5-P	5.76632	5.44742	5.63019	5.21397	6.39747	5.80341	5.94558	5.62325
	sorbitol	5.83448	5.84339	6.21803	6.04451	5.65008	5.85965	5.81102	5.1733
	succinate/methylmalonate	5.95434	5.85923	5.77549	5.87601	6.17709	5.80082	5.66259	5.64315
	sucrose	5.7571	4.85137	6.23758	5.88398	6.09851	5.85356	5.87651	5.30943
	thymine	6.25993	6.41679	5.95475	5.99688	5.62479	5.602	6.93455	5.72979
	UMP	5.9203	6.06948	5.43279	4.94605	5.99102	6.23897	6.0215	7.16112
	UDP-galactose/UDP-glucose	6.12949	6.22151	5.61824	4.7053	6.06957	6.02331	6.27875	5.85654
	uracil	6.05116	6.14309	5.98675	5.94407	5.80735	5.87884	5.92323	5.25578
	urate	5.9286	6.11432	6.04617	6.21808	5.89205	6.10357	5.8643	5.15095
	uridine	6.53792	5.69476	5.90025	5.70911	5.23141	5.43122	5.99808	6.49064
	xanthine	5.78623	5.92684	5.95993	5.85229	5.98891	5.27061	5.85568	5.39565
	taurocholate	4.81723	5.60849	5.88313	5.33089	6.34005	5.63091	6.25085	5.62048
	glycodeoxycholate/glycochenodeoxycholate	5.95006	6.00046	6.04224	6.0325	5.73214	5.84988	5.7078	5.41407
	taurodeoxycholate/taurochenodeoxycholate	5.11839	3.92068	4.74043	4.92639	5.91968	4.73398	6.1813	5.51578
	phosphocreatine	5.87654	6.74273	6.30954	5.89074	6.66479	6.7101	5.71828	6.18461
	3-methyladipate/pimelate	5.91359	5.87803	5.77519	5.93324	5.74855	5.91399	5.95485	5.77592
	6-phosphogluconate	5.85855	6.165	5.56371	6.2147	6.51339	5.40085	5.91757	5.0138
	alpha-hydroxybutyrate	5.69985	5.72507	5.7867	6.05542	5.74777	5.81475	5.97054	5.89641
	2-hydroxyglutarate	5.83136	6.00816	5.35827	5.45743	5.95585	5.72968	7.26042	6.36361
	inositol	5.64921	6.18918	5.48989	5.68573	5.6385	6.26666	6.23863	5.90349
	malondialdehyde	5.76463	5.90589	5.66706	5.5876	5.70613	5.40347	6.17306	6.14973
	glycine	6.25502	6.81052	6.64537	6.5747	6.06863	6.80109	6.39741	5.90545
	alanine	6.43985	6.6307	6.52444	6.50065	6.10417	6.62403	6.68445	6.06677
	serine	5.65684	6.84804	6.83423	6.89154	5.7	6.8505	6.0834	5.19694
	threonine	6.44513	6.84181	6.86409	6.91823	6.41082	6.82595	5.56163	5.1054
	methionine	5.946	6.53819	6.53696	6.58269	6.09882	6.53078	5.32362	3.98687
	aspartate	6.29704	6.44841	6.06629	5.68458	6.04935	6.28722	5.73779	5.34659
	glutamate	6.12632	5.75774	5.54378	4.98134	5.86118	5.90926	5.68882	5.83868
	asparagine	5.73756	6.84126	6.68232	6.69498	5.0412	6.74927	6.55115	5.85386
	glutamine	5.98927	5.98849	6.01314	6.13455	6.18685	5.79486	4.55396	4.83805
	histidine	6.27857	6.72179	6.73952	6.8989	5.96438	6.62934	5.92759	5.08882
	arginine	5.87248	6.40353	6.29535	6.37869	5.66913	6.20477	6.06981	5.4019
	lysine	6.12888	6.21097	6.20667	6.29879	6.38919	6.01788	5.03915	4.60669
	valine	6.2458	6.48466	6.48349	6.52494	6.30941	6.40475	5.10534	4.92349
	leucine	5.90503	6.26962	6.21691	6.28044	6.09192	6.16948	5.68595	5.20208
	isoleucine	5.94376	6.48966	6.40611	6.4848	6.08341	6.3356	5.83418	5.31979
	phenylalanine	6.28871	6.67522	6.60072	6.64292	6.38842	6.56328	5.29157	4.90851
	tyrosine	6.20057	6.8549	6.84666	6.8705	6.32319	6.86686	5.80106	5.13268
	tryptophan	6.15105	6.34055	6.31877	6.33705	6.18131	6.23859	5.64037	4.97672
	proline	6.02919	5.64854	5.85676	5.42787	5.99052	5.92027	6.33501	6.23252
	cis/trans-hydroxyproline	5.84842	5.55283	5.28927	5.17112	4.97355	5.47685	6.58935	6.11611
	ornithine	5.89051	6.23319	6.10213	6.17332	5.61474	6.36796	6.07699	6.04034
	citrulline	5.87015	5.90124	5.808	5.95629	5.94218	5.5977	5.69923	5.51001
	taurine	5.87688	6.37106	6.01875	5.68816	6.06722	6.29563	6.02806	6.06554
	5-HIAA	6.57503	5.78689	6.18791	6.18774	5.5782	6.15778	5.55819	5.69613
	serotonin	6.4789	6.09827	6.89836	5.86846	5.12052	4.40189	6.36662	4.60696
	GABA	5.77329	5.81705	5.93175	5.7099	5.57453	5.71018	6.11395	5.5913
	acetylglycine	5.76947	5.85366	5.96092	5.86131	5.88159	5.82975	5.82601	5.72117
	dimethylglycine	5.99587	5.82169	5.8907	5.90016	5.79224	5.82328	5.99503	5.3823
	homocysteine	6.08301	6.32867	5.62431	5.12301	6.24654	6.3473	6.80331	5.76171
	SDMA/ADMA	5.89545	6.02264	5.8299	5.79216	5.74884	5.85146	6.12729	5.83253
	NMMA	5.93081	6.12785	5.71845	5.60348	6.0265	5.72071	6.16843	5.7825
	allantoin	5.96338	5.83329	5.65956	5.77258	5.93575	5.86312	5.84901	5.42233
	anthranilic acid	5.9672	5.69747	5.66538	5.58192	5.6536	5.43192	5.92613	5.31222
	kynurenic acid	5.97957	5.97733	5.80626	6.07743	6.23438	5.87741	5.80573	4.49653
	5-adenosylhomocysteine	5.89089	5.81077	5.43379	5.18929	5.56442	5.98318	6.22238	6.60279
	carnosine	6.12676	6.21098	5.92305	5.96771	5.79488	6.17161	5.70393	4.9806
	N-carbamoyl-beta-alanine	5.38292	5.42189	4.89503	4.96258	5.09877	4.8745	5.85791	5.90295
	thiamine	5.97776	5.81869	5.77403	5.80425	6.35255	5.85611	5.6914	5.19944
	niacinamide	5.9549	5.97443	5.89714	5.93156	6.48872	5.95851	5.81357	5.50394
	betaine	6.37677	5.92918	5.82996	5.80318	5.85833	5.76337	5.94231	5.80529
	choline	5.77475	5.50934	5.62455	5.80547	5.62124	4.99159	5.40419	5.66426
	alpha-glycerophosphocholine	5.7878	6.70026	6.81532	6.5292	6.29047	6.61025	5.57551	5.79501
	acetylcholine	7.01709	5.53929	6.16185	5.8921	4.43375	6.46136	4.34184	6.13317
	creatine	6.041	6.2289	6.02318	6.02182	6.01017	6.20441	5.63788	6.27677
	creatinine	5.94351	6.00681	6.01936	5.89209	5.91593	6.16927	5.75224	5.51145
	thyroxine	5.88053	5.84096	5.7312	5.79296	5.93985	5.85415	5.77303	5.4673
	trimethylamine-N-oxide	5.9932	5.93887	5.867	5.96341	5.7219	5.82988	5.64811	5.81653
	hexoses (HILIC pos)	5.81016	5.81343	5.85875	5.94032	5.88005	5.65529	4.91628	4.73291
	adenosine	6.47243	5.50462	5.56864	5.25365	4.01241	5.52872	5.7486	6.08356
	thymidine	6.80258	6.63597	5.93533	6.19168	5.88398	5.44432	7.43824	5.10537
	xanthosine	5.82825	5.69262	5.85791	5.77881	5.93177	5.61607	5.79296	5.36799
	2-deoxyadenosine	6.86697	6.52108	5.78293	5.70745	5.52288	6.268	7.16847	5.70316
	2-deoxycytidine	5.59889	5.76809	5.24701	5.51682	6.38614	4.98982	6.59971	5.18839
	cAMP	6.06654	5.81173	6.1639	5.94829	5.72388	6.08419	5.92714	5.80548
	cotinine	5.78565	6.05518	5.89898	5.95383	5.50053	5.67513	5.79121	5.76801
	pipecolic acid	7.16829	5.87009	5.80099	5.6615	5.6851	5.53277	5.93072	5.30598
	pyroglutamic acid	5.93142	5.87327	5.79656	5.78874	6.03472	5.80049	5.86393	5.01043
	1-methylnicotinamide	7.12029	5.11666	5.66954	4.65981	4.76767	3.68878	3.65532	3.82157
	butyrobetaine	6.48555	6.18493	6.0042	5.50219	6.01165	6.23576	6.25858	6.34368
	putrescine	5.901	6.20697	6.03242	5.11317	6.13159	5.92472	5.85484	5.54574
	methionine sulfoxide	5.88398	5.96734	5.99695	6.17096	5.89098	6.01589	5.98209	5.32538
	carnitine	6.28056	6.26271	5.85449	5.80098	6.0372	6.31274	5.93508	6.33036
	acetylcarnitine	6.22127	6.31457	6.29372	5.39941	5.93888	6.29819	6.34326	6.40884
	propionylcarnitine	6.88323	7.02267	6.07031	5.76158	6.09319	6.31389	6.02152	6.02267
	malonylcarnitine	6.03099	6.27905	6.07733	5.48354	5.94791	5.678	5.99283	6.47416
	butyrylcarnitine/isobutyrylcarnitine	6.28145	6.43522	5.45655	5.533	5.39786	5.80172	6.20132	5.973
	valerylcarnitine/isovalerylcarnitine/2-methylbutyroylcarnitine	6.3106	6.58145	5.56589	5.61399	5.62265	6.08921	7.36026	6.07736
	hexanoylcarnitine	6.00517	5.94961	5.64035	5.75882	5.82297	5.51151	6.12069	6.18421
	heptanoylcarnitine	5.97991	5.63741	5.91608	5.98623	5.85542	5.76239	6.57007	6.17709
	lauroylcarnitine	6.17662	5.97886	5.79951	5.91669	5.47184	5.30174	5.61395	5.83755
	myristoylcarnitine	5.90538	5.72048	5.69878	5.79117	5.28408	5.29807	5.22244	6.30645
	palmitoylcarnitine	5.77427	5.54729	5.4986	5.85954	4.73417	5.31823	5.04857	6.49397
	stearoylcarnitine	5.58526	5.48235	5.73234	6.11195	4.90074	5.32813	4.8479	6.1232
	oleylcarnitine	6.04459	5.52456	5.73227	5.91625	5.07997	5.47628	5.06089	6.14536
	arachidonyl_carnitine	5.37361	5.94922	6.19058	5.91638	5.67858	6.01631	5.83125	5.83032
	sarcosine	5.98617	6.37694	6.08686	5.94911	6.02442	6.15118	6.42478	5.57516
	beta-alanine	5.87957	6.31741	6.09199	5.62626	6.23286	6.18905	6.09446	5.00767
	anserine	6.11227	6.11505	5.69865	5.92732	5.75534	6.24799	5.72323	5.3106
	C14:0 LPC	5.88844	5.71249	5.75554	5.88679	5.64518	5.66916	5.67427	6.01871
	C16:1 LPC	5.70603	5.85673	5.86851	6.37428	5.65188	6.32823	6.03855	5.86176
	C16:0 LPC	5.40599	5.94172	5.84261	6.45081	5.56367	5.87228	5.79651	5.87987
	C18:2 LPC	5.59224	5.85836	6.11601	6.609	5.84271	5.72224	5.63033	5.70861
	C18:1 LPC	5.68602	5.84079	5.95908	6.4583	5.71204	6.12515	5.84207	5.81354
	C18:0 LPC	5.35479	5.74278	6.09002	6.65024	5.50275	5.61511	5.88398	6.01354
	C20:4 LPC	5.69072	6.09394	5.93968	6.36229	5.69605	6.03131	5.89783	5.76221
	C20:3 LPC	5.26014	5.90067	5.93873	6.58494	5.52118	5.70225	5.842	5.91854
	C22:6 LPC	6.00502	5.86746	6.17451	6.4386	5.87932	5.94659	5.76706	5.28312
	C16:0 LPE	5.85101	5.7604	5.24155	6.11228	5.54361	6.24732	6.06937	5.90229
	C18:1 LPE	5.84241	5.44432	5.58626	6.13752	5.58555	6.35724	6.03176	5.70159
	C18:0 LPE	5.84134	6.5154	5.60561	5.66997	6.29171	5.93709	6.30346	6.28534
	C20:4 LPE	5.98883	5.97338	5.84236	5.99741	5.94434	5.75239	5.8704	6.37368
	C22:6 LPE	6.09757	5.61993	5.62987	6.39658	5.58158	6.33897	5.75787	5.4579
	C32:2 PC	5.66562	5.77526	5.59872	5.21385	5.85742	6.23145	6.13843	6.17076
	C32:1 PC	5.66071	5.90561	5.66392	5.43525	5.81937	5.93943	5.91672	6.10952
	C32:0 PC	4.92266	5.86359	5.76002	5.74033	5.60062	5.94037	5.91683	6.03271
	C34:4 PC	5.48232	5.72591	5.75528	5.45491	5.62317	5.97463	5.92582	5.92609
	C34:3 PC	5.79459	6.08684	5.73254	5.31852	5.83145	5.74477	5.90399	5.76501
	C34:2 PC	5.84912	5.90277	5.79306	5.58317	5.85861	6.14051	5.8959	6.09462
	C34:1 PC	5.72154	5.89426	5.88098	5.78436	5.79916	5.85914	5.82577	6.10522
	C36:4 PC-A	5.73862	5.98494	5.99731	6.04788	5.24767	5.71379	5.56671	5.902
	C36:4 PC-B	5.8015	5.81573	5.84719	6.16881	5.48173	5.74339	5.40785	5.67687
	C36:3 PC	5.88114	5.89058	6.05708	6.07656	5.54829	5.76963	5.5841	5.62989
	C36:2 PC	5.90723	5.86095	5.91403	5.59303	5.88657	6.08762	5.84601	6.0327
	C36:1 PC	5.70527	5.78184	6.10529	5.88783	5.69503	5.95823	5.96496	6.19481
	C38:6 PC	5.91013	5.79474	5.9708	6.14602	5.43769	5.75249	5.39575	5.64706
	C38:5 PC	5.88444	5.84252	5.99473	6.20545	5.46945	5.69869	5.40983	5.6942
	C38:4 PC	5.8461	5.75497	5.92151	6.08888	5.58704	5.7549	5.51695	5.79392
	C38:2 PC	5.95984	5.76782	5.96765	5.5175	6.00276	6.2082	5.67468	5.72708
	C40:6 PC	5.94356	5.89471	5.90733	5.97876	5.39494	5.43494	5.42338	5.22635
	C14:0 SM	5.91811	5.8111	5.84732	5.66053	5.82458	5.99791	6.01078	5.86555
	C16:1 SM	5.72142	5.92536	5.74531	5.65044	5.89916	5.70377	6.10422	6.02448
	C16:0 SM	5.73898	5.76974	5.94528	5.72272	5.89511	6.02336	5.96302	5.87121
	C18:2 SM	6.091	6.02528	5.74365	5.18693	5.84635	6.21351	5.79912	6.79817
	C18:1 SM	5.60642	5.8645	5.97416	5.77532	5.85135	5.79052	5.66884	6.03783
	C18:0 SM	5.46597	5.89634	5.39366	5.89522	5.89111	5.96085	5.65541	5.76229
	C22:1 SM	5.96085	5.82749	5.88915	5.73686	5.44673	5.70696	5.72778	5.98823
	C22:0 SM	5.91435	5.88398	5.92306	5.54791	5.94269	6.19712	5.88403	6.0999
	C24:1 SM	5.91475	5.72851	5.92982	5.73827	5.88857	5.82273	5.70048	5.64453
	C24:0 SM	5.84929	5.72677	5.42402	5.59489	5.73122	5.83349	6.14334	5.7663
	C34:2 DAG	5.87601	6.13981	5.63631	5.8848	5.50317	6.0882	5.29698	6.12545
	C34:1 DAG	5.51787	5.80855	5.11206	5.28064	6.13705	5.66619	6.04509	6.60781
	C36:2 DAG	5.86351	5.59345	5.52523	5.64465	5.86038	5.92996	5.9465	6.32942
	C36:1 DAG	5.4219	5.84052	5.57476	5.64396	6.08368	5.72316	6.09981	6.42971
	C14:0 CE	6.03524	5.72664	5.93782	6.01213	5.9366	5.76532	5.98388	6.2197
	C16:1 CE	5.91122	5.85545	6.06325	6.04755	5.95984	5.59955	5.77931	5.58543
	C16:0 CE	5.74094	5.86487	6.1302	6.14126	5.97509	5.65093	5.75093	5.86092
	C18:3 CE	6.16173	6.02032	6.07796	6.04463	6.0736	5.56018	5.6073	5.24872
	C18:2 CE	5.97486	5.82922	6.07373	6.16138	5.89885	5.50929	5.49148	5.00744
	C18:1 CE	5.87731	5.81545	6.16418	6.13866	5.97426	5.65921	5.76587	5.88398
	C18:0 CE	5.5935	6.01121	6.24062	6.07805	6.01614	5.47545	5.99901	6.66155
	C20:5 CE	6.00783	6.06585	6.23592	6.03848	6.07313	5.64637	5.58451	5.23043
	C20:4 CE	5.91716	5.87088	6.15142	6.11849	6.1077	5.5544	5.58132	4.81769
	C20:3 CE	5.97231	6.05062	6.14678	6.12755	5.79836	5.30316	5.55908	5.27128
	C22:6 CE	5.96549	6.00733	6.33038	6.04299	5.99249	5.62087	5.62127	5.58794
	C46:2 TAG	5.77913	5.63795	5.78756	5.77598	5.9842	6.15485	6.36067	6.57614
	C46:1 TAG	5.50948	5.71542	5.53553	5.41266	6.09082	6.05397	6.33668	6.96635
	C46:0 TAG	5.58269	6.07115	5.71912	5.75851	6.18404	5.8056	6.14338	6.43819
	C48:3 TAG	5.21359	5.43902	5.69245	5.6395	6.01341	6.13958	6.54791	6.51927
	C48:2 TAG	5.57913	5.74987	5.75259	5.50427	6.0398	6.40945	6.36528	6.91436
	C48:1 TAG	5.3085	5.94801	5.31358	4.87918	6.1816	6.20078	6.27612	7.1553
	C48:0 TAG	5.16753	6.27614	5.53038	5.41214	6.28398	5.59812	6.32226	6.81525
	C50:3 TAG	5.46804	5.47334	5.82551	5.77842	5.92515	6.55354	6.21647	6.71667
	C50:2 TAG	5.49432	5.61312	5.70814	5.62195	6.13781	6.40864	6.22162	7.08173
	C50:1 TAG	5.25627	5.92475	5.38342	5.49189	6.18925	6.13209	6.20145	7.0943
	C50:0 TAG	5.45544	6.33298	5.59008	5.50984	6.09446	5.74391	6.48461	6.88892
	C52:5 TAG	5.6715	5.51514	6.02262	6.40286	5.54812	6.00528	5.74635	6.16118
	C52:4 TAG	5.56649	5.19688	5.98679	6.17915	5.59484	6.14845	5.79933	6.27449
	C52:3 TAG	5.79883	5.32644	6.03095	5.98928	6.0207	6.50947	5.98973	6.8542
	C52:2 TAG	5.37494	5.53685	5.93683	5.86009	6.15866	6.38823	6.01227	7.0543
	C52:1 TAG	5.49297	5.796	5.40242	5.66111	6.05543	5.92171	6.23508	7.08458
	C54:7 TAG	5.61456	5.54896	6.37716	6.77964	5.40413	5.79503	5.95361	6.27648
	C54:6 TAG	5.73095	5.60446	5.88398	6.61211	5.35184	5.9647	5.76534	6.17398
	C54:5 TAG	5.63145	5.46676	6.65059	7.21679	5.40686	6.0977	5.52579	6.33498
	C54:4 TAG	5.57796	5.35563	6.16612	6.57864	5.43907	5.92673	5.58653	6.66418
	C54:3 TAG	5.77425	5.45581	6.23581	6.1896	6.03979	6.60411	5.78737	6.82798
	C54:2 TAG	5.46578	5.51548	6.12532	6.0593	6.11916	6.39586	6.07453	7.0773
	C54:1 TAG	5.40405	5.84356	5.76959	5.83724	6.04278	5.98972	6.34565	7.01929
	C56:8 TAG	5.40341	5.68069	5.95076	6.43375	5.49572	5.87099	5.45385	5.47731
	C56:7 TAG	6.14058	5.44292	6.07145	6.88588	5.34654	5.77381	5.66571	5.7268
	C56:6 TAG	5.33067	5.31077	6.08968	6.67068	5.48796	5.90827	5.36313	6.14592
	C56:5 TAG	5.40773	5.20715	6.20152	6.64826	5.36688	5.86951	4.86617	6.27201
	C56:4 TAG	5.4854	5.24374	6.04809	6.236	5.59424	5.80024	5.27737	6.84637
	C56:3 TAG	5.55829	5.30837	5.98258	5.82733	6.06342	6.59095	5.61478	6.76369
	C56:2 TAG	5.51103	5.49302	5.85541	5.77873	6.13787	6.60933	6.0225	7.06735
	C58:8 TAG	5.86978	5.32008	6.78363	7.05712	5.21489	5.89178	5.25669	6.49673
	C58:7 TAG	5.89227	5.3208	6.50665	6.58844	5.04776	5.9503	5.29918	6.0105
	C58:6 TAG	5.84764	5.42685	6.31887	6.63311	5.23984	5.5809	5.17423	6.34352
