# Supplementary material for: Mitochondrial, metabolic and bioenergetic adaptations drive plasticity of colorectal cancer cells and shape their chemosensitivity
Source: Cell Death Dis. 2025 Apr 5;16(1):253. doi: 10.1038/s41419-025-07596-y (PMC11971274; doi:10.1038/s41419-025-07596-y)
Supplement: Supplementary file 7 — Dataset 6 [file 41419_2025_7596_MOESM7_ESM.xlsx]

## Sheet: Mito&Bioenerg vs Drug response
	Correlation: steady-state mitochondrial/bioenergetic metric vs change in cell number, apoptosis or proliferation (reduction in cell number, induction of apoptosis and inhibition of proliferation)
	Positive correlation - the increase is associated with a stronger effect on cells. Negative correlation - the increase is associated with a reduced effect on cells
		CCCP	Cell number	Apoptosis	Proliferation	Rotenone	Cell number	Apoptosis	Proliferation	Antimycin A	Cell number	Apoptosis	Proliferation	Oligomycin	Cell number	Apoptosis	Proliferation	Etomoxir	Cell number	Apoptosis	Proliferation	UK5099	Cell number	Apoptosis	Proliferation	BPTES	Cell number	Apoptosis	Proliferation	Cyclosporine A	Cell number	Apoptosis	Proliferation	Mdivi-1	Cell number	Apoptosis	Proliferation	Dimethyl fumarate	Cell number	Apoptosis	Proliferation	2-DG	Cell number	Apoptosis	Proliferation	AZD3965	Cell number	Apoptosis	Proliferation
		Mitochondrial respiration	0.28838	0.458572	0.0244579	Mitochondrial respiration	-0.225576	-0.241831	-0.242083	Mitochondrial respiration	-0.222511	-0.334374	-0.464563	Mitochondrial respiration	0.144524	0.322737	0.149038	Mitochondrial respiration	0.491406	0.0824271	0.239691	Mitochondrial respiration	0.251163	-0.111121	-0.0522267	Mitochondrial respiration	0.243228	0.512981	0.147163	Mitochondrial respiration	0.368064	0.317787	-0.0679679	Mitochondrial respiration	0.303512	-0.314153	-0.288929	Mitochondrial respiration	-0.554484	0.242131	-0.138308	Mitochondrial respiration	0.177322	0.181311	-0.201076	Mitochondrial respiration	0.330661	0.135079	-0.291893
		Mitochondrial performance (respiration / mito. biomass)	0.105689	-0.00138299	0.222203	Mitochondrial performance (respiration / mito. biomass)	0.576827	0.813173	0.820301	Mitochondrial performance (respiration / mito. biomass)	0.389803	0.802147	0.775048	Mitochondrial performance (respiration / mito. biomass)	-0.0207435	-0.277673	-0.150933	Mitochondrial performance (respiration / mito. biomass)	0.228519	0.515028	0.382132	Mitochondrial performance (respiration / mito. biomass)	-0.189878	0.444141	0.159496	Mitochondrial performance (respiration / mito. biomass)	-0.576078	-0.352807	-0.0744024	Mitochondrial performance (respiration / mito. biomass)	-0.558633	-0.439565	-0.0920623	Mitochondrial performance (respiration / mito. biomass)	0.18553	0.806286	0.823836	Mitochondrial performance (respiration / mito. biomass)	0.256506	0.5394	0.45131	Mitochondrial performance (respiration / mito. biomass)	0.273718	0.701952	0.638404	Mitochondrial performance (respiration / mito. biomass)	0.530537	0.604459	0.513676
		Mitochondrial biomass	0.0127947	-0.00291314	-0.152789	Mitochondrial biomass	-0.517927	-0.633281	-0.706788	Mitochondrial biomass	-0.532729	-0.739067	-0.84513	Mitochondrial biomass	-0.0892976	0.234474	0.169505	Mitochondrial biomass	0.0689488	-0.0927614	-0.0536961	Mitochondrial biomass	0.0910327	-0.129424	-0.0406508	Mitochondrial biomass	0.21462	0.28869	0.210628	Mitochondrial biomass	0.471774	0.464901	0.142072	Mitochondrial biomass	-0.242827	-0.652969	-0.657431	Mitochondrial biomass	-0.450908	-0.139791	-0.286947	Mitochondrial biomass	-0.186799	-0.257301	-0.593087	Mitochondrial biomass	-0.295106	-0.263232	-0.587571
		Mitochondrial density (mito. biomass / volume)	-0.146789	-0.409333	-0.273185	Mitochondrial density (mito. biomass / volume)	-0.513952	-0.740615	-0.758846	Mitochondrial density (mito. biomass / volume)	-0.502504	-0.837906	-0.809252	Mitochondrial density (mito. biomass / volume)	-0.0353291	0.0817832	0.299684	Mitochondrial density (mito. biomass / volume)	-0.367158	-0.34053	-0.326133	Mitochondrial density (mito. biomass / volume)	-0.0287159	-0.191834	0.121095	Mitochondrial density (mito. biomass / volume)	0.27078	-0.0591141	0.105138	Mitochondrial density (mito. biomass / volume)	0.419917	0.410245	0.263287	Mitochondrial density (mito. biomass / volume)	-0.500487	-0.716148	-0.73809	Mitochondrial density (mito. biomass / volume)	-0.111913	-0.540375	-0.367319	Mitochondrial density (mito. biomass / volume)	-0.441953	-0.69071	-0.706123	Mitochondrial density (mito. biomass / volume)	-0.758604	-0.723769	-0.714489
		OCR/ECAR	0.394046	0.544893	0.0895193	OCR/ECAR	-0.0853766	-0.282675	0.00439516	OCR/ECAR	0.0476566	-0.429576	-0.206637	OCR/ECAR	0.543957	0.591568	0.565494	OCR/ECAR	0.417649	-0.262632	0.260148	OCR/ECAR	0.322114	-0.327807	0.199401	OCR/ECAR	0.54966	0.31293	0.167598	OCR/ECAR	0.236695	0.388018	0.0577182	OCR/ECAR	0.346892	-0.433655	-0.259118	OCR/ECAR	-0.0684851	-0.10453	-0.0954676	OCR/ECAR	0.183883	-0.21378	-0.0362853	OCR/ECAR	0.327705	-0.361753	-0.297969
		Glycolysis	-0.0876723	-0.336997	0.0539301	Glycolysis	0.437302	0.625212	0.504877	Glycolysis	0.110632	0.756829	0.602252	Glycolysis	-0.49735	-0.594813	-0.609634	Glycolysis	-0.104762	0.504777	0.0601885	Glycolysis	-0.306119	0.576452	-0.202698	Glycolysis	-0.682541	-0.456939	-0.120362	Glycolysis	-0.40058	-0.425192	-0.0756219	Glycolysis	-0.0645243	0.737428	0.691558	Glycolysis	0.292435	0.447199	0.392205	Glycolysis	-0.0303705	0.591227	0.411746	Glycolysis	0.194085	0.692944	0.644439
			Drug response				Drug response				Drug response				Drug response				Drug response				Drug response				Drug response				Drug response				Drug response				Drug response				Drug response				Drug response
		CCCP	correlation score			Rotenone	correlation score			Antimycin A	correlation score			Oligomycin	correlation score			Etomoxir	correlation score			UK5099	correlation score			BPTES	correlation score			Cyclosporine A	correlation score			Mdivi-1	correlation score			Dimethyl fumarate	correlation score			2-DG	correlation score			AZD3965	correlation score
		Mitochondrial respiration	0.529895			Mitochondrial respiration	-0.467533			Mitochondrial respiration	-0.62198			Mitochondrial respiration	0.380411			Mitochondrial respiration	0.652465			Mitochondrial respiration	0.169489			Mitochondrial respiration	0.5733			Mitochondrial respiration	0.492973			Mitochondrial respiration	0.00197169			Mitochondrial respiration	-0.502572			Mitochondrial respiration	0.16744			Mitochondrial respiration	0.252255
		Mitochondrial performance (respiration / mito. biomass)	0.216099			Mitochondrial performance (respiration / mito. biomass)	1.39356			Mitochondrial performance (respiration / mito. biomass)	1.1784			Mitochondrial performance (respiration / mito. biomass)	-0.235047			Mitochondrial performance (respiration / mito. biomass)	0.677099			Mitochondrial performance (respiration / mito. biomass)	0.111941			Mitochondrial performance (respiration / mito. biomass)	-0.789683			Mitochondrial performance (respiration / mito. biomass)	-0.824447			Mitochondrial performance (respiration / mito. biomass)	1.00059			Mitochondrial performance (respiration / mito. biomass)	0.751861			Mitochondrial performance (respiration / mito. biomass)	0.943896			Mitochondrial performance (respiration / mito. biomass)	1.0896
		Mitochondrial biomass	-0.0650563			Mitochondrial biomass	-1.18796			Mitochondrial biomass	-1.32483			Mitochondrial biomass	0.112692			Mitochondrial biomass	-0.00427994			Mitochondrial biomass	0.00599547			Mitochondrial biomass	0.464279			Mitochondrial biomass	0.77526			Mitochondrial biomass	-0.898028			Mitochondrial biomass	-0.664277			Mitochondrial biomass	-0.611993			Mitochondrial biomass	-0.720508
		Mitochondrial density (mito. biomass / volume)	-0.488047			Mitochondrial density (mito. biomass / volume)	-1.26368			Mitochondrial density (mito. biomass / volume)	-1.32608			Mitochondrial density (mito. biomass / volume)	0.155405			Mitochondrial density (mito. biomass / volume)	-0.700489			Mitochondrial density (mito. biomass / volume)	-0.0640853			Mitochondrial density (mito. biomass / volume)	0.293791			Mitochondrial density (mito. biomass / volume)	0.756682			Mitochondrial density (mito. biomass / volume)	-1.22761			Mitochondrial density (mito. biomass / volume)	-0.56576			Mitochondrial density (mito. biomass / volume)	-1.14037			Mitochondrial density (mito. biomass / volume)	-1.47773
		OCR/ECAR	0.711252			OCR/ECAR	-0.224517			OCR/ECAR	-0.27045			OCR/ECAR	1.12249			OCR/ECAR	0.416407			OCR/ECAR	0.257911			OCR/ECAR	0.789924			OCR/ECAR	0.459563			OCR/ECAR	0.000504977			OCR/ECAR	-0.168484			OCR/ECAR	0.0588509			OCR/ECAR	-0.00215558
		Glycolysis	-0.229206			Glycolysis	1.00235			Glycolysis	0.790173			Glycolysis	-1.09957			Glycolysis	0.177721			Glycolysis	-0.119242			Glycolysis	-0.971192			Glycolysis	-0.650988			Glycolysis	0.649968			Glycolysis	0.712136			Glycolysis	0.471116			Glycolysis	0.862776
[truncated: 24 more columns]
