# Supplementary material for: Mitochondrial, metabolic and bioenergetic adaptations drive plasticity of colorectal cancer cells and shape their chemosensitivity
Source: Cell Death Dis. 2025 Apr 5;16(1):253. doi: 10.1038/s41419-025-07596-y (PMC11971274; doi:10.1038/s41419-025-07596-y)
Supplement: Supplementary file 8 — Dataset 7 [file 41419_2025_7596_MOESM8_ESM.xlsx]

## Sheet: Metabolites vs Drug Response 1
	Correlation: metabolite levels vs change in cell number, apoptosis or proliferation (reduction in cell number, induction of apoptosis and inhibition of proliferation)
	Positive correlation - the increased level is associated with a stronger effect on cells. Negative correlation - the increased level is associated with a reduced effect on cells
	Red - accumulation in glycolytic cells
	Green - accumulation in cells with high OXPHOS
	Black - not associated with bioenergetics
		Rotenone	Cell number	Apoptosis	Proliferation		Antimycin A	Cell number	Apoptosis	Proliferation		Oligomycin	Cell number	Apoptosis	Proliferation		BPTES	Cell number	Apoptosis	Proliferation		Cyclosporine A	Cell number	Apoptosis	Proliferation		Mdivi-1	Cell number	Apoptosis	Proliferation		Dimethyl fumarate	Cell number	Apoptosis	Proliferation		2-DG	Cell number	Apoptosis	Proliferation		AZD3965	Cell number	Apoptosis	Proliferation		EIPA	Cell number	Apoptosis
		lactate	0.735961	0.839975	0.744787		acetylcholine	-0.855012	-0.771418	-0.731676		4-pyridoxate	-0.800018	-0.32346	-0.695692		3-methyladipate/pimelate	-0.583145	-0.652039	0.0858922		2-hydroxyglutarate	-0.741757	-0.580758	-0.116408		ribose-5-P/ribulose5-P	0.556999	0.627282	0.302682		C38:2 PC	-0.797298	-0.329818	-0.786916		UDP-galactose/UDP-glucose	0.867354	0.550303	0.357555		butyrobetaine	0.843278	0.635935	0.387235		aspartate	0.731705	0.0840209
		acetylcholine	-0.733643	-0.876715	-0.745852		5-HIAA	-0.825627	-0.787436	-0.864541		hexanoylcarnitine	-0.677581	-0.0318642	-0.706191		cis/trans-hydroxyproline	-0.57631	-0.579882	-0.147615		inositol	-0.673758	-0.678528	-0.268039												C34:3 PC	0.779864	0.469311	0.552534		malonylcarnitine	0.759412	0.525415	0.793664		C56:6 TAG	-0.714145	-0.62753
		C34:2 DAG	-0.72792	-0.755228	-0.70859		taurocholate	0.807865	0.675114	0.681967		taurine	0.675996	0.452835	0.604071							homocysteine	-0.657018	-0.722981	-0.372824												homocysteine	0.766174	0.567843	0.353081		C18:2 LPC	-0.737861	-0.66134	-0.32573		erythrose-4-phosphate	0.709866	0.125914
		2-deoxycytidine	0.722994	0.908094	0.701368		C22:6 LPE	-0.739982	-0.659551	-0.799828		erythrose-4-phosphate	0.671671	0.552318	0.682737							C58:6 TAG	0.654481	0.564123	0.189654												oxalate	-0.753404	-0.68913	-0.493227		C18:1 LPC	-0.709998	-0.754037	-0.460671		C16:0 LPC	-0.657942	-0.636745
		creatine	-0.626812	-0.697285	-0.638986		2-deoxycytidine	0.682778	0.767803	0.587776		phosphocreatine	0.665597	0.524584	0.560393							C38:4 PC	0.644604	0.709982	0.330191												aconitate	0.710045	0.534066	0.636981		proline	0.709321	0.769103	0.564062		dCMP	-0.613708	-0.209985
		taurocholate	0.565432	0.722481	0.676599		C58:7 TAG	-0.670362	-0.661187	-0.519546		F1P/F6P/G1P/G6P	0.647013	0.60009	0.758425							NAD	-0.594784	-0.651844	-0.461082												isocitrate	0.655783	0.475492	0.581136		guanosine	0.707665	0.428084	0.778297		C56:5 TAG	-0.606983	-0.607965
		5-HIAA	-0.555816	-0.758341	-0.665215		cAMP	-0.666143	-0.572373	-0.565363		creatinine	0.642589	0.308277	0.834451							C38:6 PC	0.583763	0.710785	0.3392												C54:5 TAG	-0.639298	-0.669828	-0.446083		C56:8 TAG	-0.701669	-0.839082	-0.520195		2-deoxyadenosine	0.581114	0.556737
		malondialdehyde	0.555522	0.671736	0.715028		C48:0 TAG	0.656463	0.71906	0.844652		C14:0 CE	-0.641685	-0.545805	-0.913662							C24:0 SM	-0.569193	-0.69062	-0.289116												alpha-ketoglutarate	0.638699	0.646953	0.591618		oxalate	-0.683521	-0.563287	-0.185111		malate	0.57078	0.550119
																						C56:7 TAG	0.552847	0.580295	0.37366
		C22:6 LPE	-0.553346	-0.574765	-0.696863		C56:7 TAG	-0.646894	-0.562785	-0.551654		C14:0 LPC	-0.632852	-0.228849	-0.699547																						C56:8 TAG	-0.6324	-0.725569	-0.44335		5-adenosylhomocysteine	0.658946	0.595905	0.684357		beta-alanine	0.556541	0.0910832
							aconitate	0.646506	0.527404	0.591553		C20:4 LPE	-0.627782	-0.0470191	-0.79096																						C56:6 TAG	-0.624307	-0.70478	-0.437559		C20:4 LPC	-0.651637	-0.744662	-0.413243
							C18:0 LPE	0.643714	0.62047	0.688835		arachidonyl_carnitine	0.574231	0.221848	0.624079																						C38:4 PC	-0.617091	-0.649092	-0.52807		C16:0 LPC	-0.629088	-0.639838	-0.117259
							C16:1 SM	0.636215	0.884142	0.940856		beta-alanine	0.572625	0.430845	0.755924																						C58:6 TAG	-0.606915	-0.551863	-0.381615		uridine	0.628085	0.618698	0.688764
							NMMA	0.636125	0.667236	0.621438		lactate	-0.559964	-0.0200564	-0.649019																						C36:4 PC-B	-0.591934	-0.676711	-0.517423		cis/trans-hydroxyproline	0.624619	0.688868	0.647629
							C46:0 TAG	0.616092	0.721688	0.799076																											C38:5 PC	-0.588617	-0.590702	-0.443745		NADP	0.622887	0.615929	0.322525
							C38:6 PC	-0.60659	-0.865005	-0.680457																											C18:1 LPC	-0.564427	-0.697503	-0.499433		C22:6 LPC	-0.595217	-0.578313	-0.760783
							alpha-ketoglutarate	0.603901	0.668354	0.554608																											proline	0.557355	0.620364	0.315644		alpha-ketoglutarate	0.580022	0.623405	0.371443
							C38:4 PC	-0.585597	-0.783917	-0.610545																																UMP	0.575238	0.463678	0.619615
							trimethylamine-N-oxide	-0.57282	-0.817011	-0.673917																																GMP	0.565367	0.386195	0.783947
							lactate	0.559061	0.894777	0.764672																																hexoses (HILIC neg)	-0.560977	-0.527469	-0.842112
[truncated: 21 more columns]

## Sheet: Metabolites vs Drug Response 2
	Correlation: metabolite levels vs change in cell number, apoptosis or proliferation (reduction in cell number, induction of apoptosis and inhibition of proliferation)
	Positive correlation - the increased level is associated with a stronger effect on cells. Negative correlation - the increased level is associated with a reduced effect on cells
	Red - accumulation in glycolytic cells
	Green - accumulation in cells with high OXPHOS
	Black - not associated with bioenergetics
		CCCP	Rotenone	Antimycin A	Oligomycin	Etomoxir	UK5099	BPTES	Cyclosporine A	Mdivi-1	Dimethyl fumarate	2-DG	AZD3965	EIPA	Topiramate	Concanamycin A	Irinotecan	Oxaliplatin	5-FU										CCCP	Rotenone	Antimycin A	Oligomycin	Etomoxir	UK5099	BPTES	Cyclosporine A	Mdivi-1	Dimethyl fumarate	2-DG	AZD3965	EIPA	Topiramate	Concanamycin A	Irinotecan	Oxaliplatin	5-FU
		Cell number	Cell number	Cell number	Cell number	Cell number	Cell number	Cell number	Cell number	Cell number	Cell number	Cell number	Cell number	Cell number	Cell number	Cell number	Cell number	Cell number	Cell number			>0.55	<-0.55						Apoptosis	Apoptosis	Apoptosis	Apoptosis	Apoptosis	Apoptosis	Apoptosis	Apoptosis	Apoptosis	Apoptosis	Apoptosis	Apoptosis	Apoptosis	Apoptosis	Apoptosis	Apoptosis	Apoptosis	Apoptosis			>0.55
	citrate	0.0805965	-0.0428641	0.423437	0.629159	0.653437	0.294959	-0.0172452	-0.385807	0.327917	-0.441857	0.818482	0.606171	0.832249	0.816349	0.575272	0.133508	-0.00379341	-0.250594		citrate	7	0					lactate	0.382556	0.839975	0.894777	-0.0200564	0.781731	0.64424	0.198604	-0.057269	0.853763	0.856228	0.885773	0.866007	0.698402	0.842883	0.61282	0.298107	0.0769432	0.171195		lactate	11
	C36:2 PC	0.518673	-0.519552	-0.110514	0.617306	0.745783	0.854241	0.433834	0.116345	0.523616	-0.368395	0.872251	0.661257	0.69151	0.774307	0.344476	-0.0421779	-0.341518	-0.0184382		C36:2 PC	7	0					2-deoxycytidine	0.234023	0.908094	0.767803	0.0623446	0.88406	0.612153	0.238025	-0.0629287	0.885414	0.820141	0.82903	0.537817	0.630485	0.837357	0.349396	0.505724	0.285046	0.0908374		2-deoxycytidine	9
	C22:0 SM	0.449221	-0.512225	-0.0681774	0.628017	0.692455	0.81774	0.390652	0.0649567	0.485621	-0.384999	0.877026	0.600009	0.679407	0.74598	0.397447	0.00950272	-0.261189	0.0728657		C22:0 SM	7	0					NMMA	0.468062	0.800658	0.667236	0.352682	0.619118	0.231339	0.282719	-0.264344	0.675073	0.635274	0.790191	0.606583	0.582677	0.748968	0.149511	0.194948	-0.181371	-0.333281		NMMA	9
	UDP-galactose/UDP-glucose	0.00978776	-0.0849384	0.322352	0.341973	0.667032	0.26934	-0.249975	-0.48668	0.205225	-0.41476	0.867354	0.673486	0.807351	0.84383	0.626768	-0.184725	-0.100152	-0.312907		UDP-galactose/UDP-glucose	6	0					DHAP/glyceraldehyde 3P	0.652756	0.533441	0.574845	0.0628468	0.541188	0.283782	0.672558	0.0704226	0.54067	0.787287	0.736693	0.677276	0.728361	0.776976	0.460522	0.493843	0.0281181	-0.0176886		DHAP/glyceraldehyde 3P	8
	NAD	0.136818	-0.0609839	0.248946	0.253549	0.693217	0.310571	-0.265123	-0.594784	0.0674888	0.0327365	0.84686	0.784707	0.651996	0.84475	0.61009	-0.433627	-0.333268	-0.279371		NAD	6	1					taurodeoxycholate/taurochenodeoxycholate	-0.194438	0.666979	0.803108	-0.684226	0.539318	0.48903	-0.0414754	-0.400604	0.824366	0.574526	0.637833	0.648145	0.474075	0.586468	0.629975	0.42905	0.149946	0.22155		taurodeoxycholate/taurochenodeoxycholate	8
	acetylcarnitine	0.465464	-0.194693	0.0915937	0.464981	0.86414	0.599017	0.0853968	-0.275714	0.357547	-0.0467486	0.894897	0.918299	0.724944	0.924702	0.45433	-0.363719	-0.514475	-0.353274		acetylcarnitine	6	0					thymine	0.0341835	0.564188	0.368683	0.156545	0.694138	0.625904	-0.366449	0.0324087	0.466158	0.570212	0.653962	0.459623	0.55806	0.643675	-0.332612	-0.400073	-0.334246	-0.405316		thymine	7
	C34:3 PC	-0.134059	0.0458125	0.513957	0.328604	0.564754	0.128797	-0.21683	-0.637574	0.0801263	-0.170346	0.779864	0.63141	0.703332	0.789908	0.710969	-0.119636	-0.00323918	-0.300568		C34:3 PC	6	1					alpha-ketoglutarate	0.64289	0.644649	0.668354	0.251009	0.274878	-0.133114	0.541989	-0.421277	0.557647	0.475606	0.646953	0.623405	0.444513	0.588369	0.404538	0.3405	-0.275884	-0.319283		alpha-ketoglutarate	7
	C38:2 PC	0.41073	-0.578208	-0.152352	0.786459	0.576248	0.729434	0.543605	0.375203	0.544349	-0.797298	0.656572	0.281474	0.743468	0.573138	0.0694445	0.442067	-0.0427278	0.0353672		C38:2 PC	6	2					hexanoylcarnitine	0.245321	0.546563	0.67001	-0.0318642	0.545717	0.539217	-0.0545126	-0.0675989	0.557256	0.603561	0.687926	0.852127	0.575496	0.60462	0.453434	-0.0956844	-0.149883	0.0908071		hexanoylcarnitine	7
	PEP	0.0234406	-0.478705	0.125275	0.566286	0.646652	0.491068	0.0440811	-0.278972	0.112909	-0.582263	0.912898	0.435108	0.898273	0.82369	0.474443	0.138166	0.0183532	-0.0444686		PEP	5	1					xanthine	0.571621	0.456952	0.233919	0.518519	0.70471	0.579002	0.454265	0.648669	0.370233	0.710574	0.472689	0.109777	0.459692	0.601742	0.0422833	0.375826	0.405062	0.184039		xanthine	6
	aconitate	-0.258079	0.184534	0.646506	0.334831	0.428593	-0.0248193	-0.331766	-0.73731	0.0467977	-0.170659	0.710045	0.515105	0.628682	0.685208	0.788711	-0.0172808	0.150955	-0.181076		aconitate	5	1					thymidine	0.0586566	0.53932	0.290408	0.164884	0.808804	0.65386	-0.142457	0.137598	0.455082	0.673231	0.701002	0.42038	0.699236	0.737207	-0.358763	-0.167233	-0.139347	-0.351813		thymidine	6
	alpha-ketoglutarate	-0.190846	0.230712	0.603901	0.180136	0.387504	0.0485353	-0.214467	-0.46978	0.371214	-0.368058	0.638699	0.580022	0.526861	0.593521	0.795762	-0.105917	0.139725	-0.278597		alpha-ketoglutarate	5	0					2-hydroxyglutarate	-0.0841901	0.800576	0.828874	-0.259001	0.511537	0.377802	-0.31863	-0.580758	0.799801	0.467769	0.708087	0.708646	0.411902	0.585812	0.295677	-0.0667842	-0.308621	-0.219136		2-hydroxyglutarate	6
	isocitrate	-0.327581	0.12241	0.640203	0.236348	0.350072	0.0235498	-0.172225	-0.574473	0.153765	-0.288541	0.655783	0.46733	0.563004	0.609408	0.806714	0.0200372	0.24324	-0.187172		isocitrate	5	1					anthranilic acid	0.194048	0.458961	0.242432	0.121475	0.790516	0.581992	0.0997515	0.185274	0.396768	0.755172	0.749186	0.490837	0.84275	0.816159	-0.326175	-0.0436854	-0.153598	-0.394699		anthranilic acid	6
	glutamate	0.233336	-0.362173	-0.0218939	0.28916	0.733579	0.537248	0.0538236	-0.0363087	0.395414	-0.623258	0.809167	0.668495	0.80201	0.801433	0.344544	-0.216337	-0.253368	-0.40757		glutamate	5	1					malondialdehyde	0.283212	0.671736	0.765417	0.0206544	0.477743	0.47118	-0.156923	-0.170073	0.646755	0.546497	0.657523	0.755589	0.410855	0.563318	0.425465	-0.154506	-0.269444	-0.0204252		malondialdehyde	6
	putrescine	-0.0191487	-0.0323258	0.480337	0.621557	0.541994	0.241397	0.0846593	-0.31537	0.337822	-0.491005	0.718181	0.487349	0.770101	0.716115	0.559593	0.276459	0.134626	-0.221098		putrescine	5	0					heptanoylcarnitine	-0.341594	0.599864	0.683014	-0.617336	0.549456	0.673095	-0.545259	-0.303835	0.705363	0.508138	0.60622	0.638757	0.433233	0.536438	0.2478	-0.173827	-0.201006	-0.0218713		heptanoylcarnitine	6
	butyrobetaine	0.37474	-0.307693	-0.115098	0.175044	0.844666	0.537849	-0.0778943	-0.154611	0.283148	-0.317985	0.821334	0.843278	0.759136	0.875008	0.286128	-0.525103	-0.531264	-0.540044		butyrobetaine	5	0					N-carbamoyl-beta-alanine	0.118999	0.566372	0.69788	-0.117818	0.396215	0.381862	-0.232983	-0.321869	0.566563	0.4413	0.61945	0.801184	0.425316	0.497347	0.38256	-0.224137	-0.34428	-0.0821071		N-carbamoyl-beta-alanine	5
	carnitine	0.135646	-0.667478	-0.254483	0.139571	0.578513	0.598115	0.183302	-0.0175749	-0.0129718	-0.302551	0.68924	0.425471	0.612081	0.653881	0.180113	-0.239787	-0.263781	-0.169822		carnitine	5	1					proline	0.00384197	0.570842	0.738899	-0.498043	0.212592	0.0693606	-0.114082	-0.719323	0.628992	0.367162	0.620364	0.769103	0.422082	0.50459	0.371914	-0.0235601	-0.52545	-0.363669		proline	5
	NADP	0.212505	-0.276389	-0.0846572	0.145285	0.65494	0.397773	-0.325954	-0.327681	0.0954853	-0.296181	0.78968	0.622887	0.656985	0.732515	0.372804	-0.460638	-0.361727	-0.212631		NADP	5	0					C16:1 SM	0.281381	0.818677	0.884142	0.02681	0.386339	0.239397	-0.0506909	-0.445056	0.77639	0.445829	0.623683	0.639481	0.251711	0.509317	0.520173	0.0818238	-0.220904	-0.0690878		C16:1 SM	5
	taurine	-0.0595652	-0.358327	0.338242	0.675996	0.484417	0.420233	0.171062	-0.457669	-0.0224664	-0.142648	0.832363	0.348103	0.68796	0.715431	0.618066	0.281112	0.124839	0.2203		taurine	5	0					C24:0 SM	-0.333555	0.565976	0.563678	-0.398903	0.430628	0.233714	-0.33545	-0.69062	0.587802	0.322952	0.617657	0.636175	0.478985	0.501054	0.04644	-0.104552	-0.343695	-0.371967		C24:0 SM	5
	C34:2 PC	0.312789	-0.522994	-0.0718093	0.482474	0.621257	0.718207	0.218333	-0.116974	0.238634	-0.220736	0.863521	0.537762	0.614094	0.71501	0.440493	-0.106159	-0.247218	0.144784		C34:2 PC	5	0
	C14:0 SM	0.447592	-0.283228	-0.114464	0.464923	0.772826	0.519959	-0.177617	-0.208207	0.266862	-0.367832	0.837634	0.66315	0.766286	0.797154	0.270368	-0.269003	-0.429226	-0.182648		C14:0 SM	5	0
	C18:2 SM	0.332055	-0.384643	-0.0922801	0.164701	0.588842	0.653084	0.257043	-0.00772649	0.328958	-0.0805352	0.692426	0.665039	0.434985	0.632769	0.377115	-0.381513	-0.387274	-0.149712		C18:2 SM	5	0
		CCCP	Rotenone	Antimycin A	Oligomycin	Etomoxir	UK5099	BPTES	Cyclosporine A	Mdivi-1	Dimethyl fumarate	2-DG	AZD3965	EIPA	Topiramate	Concanamycin A	Irinotecan	Oxaliplatin	5-FU										CCCP	Rotenone	Antimycin A	Oligomycin	Etomoxir	UK5099	BPTES	Cyclosporine A	Mdivi-1	Dimethyl fumarate	2-DG	AZD3965	EIPA	Topiramate	Concanamycin A	Irinotecan	Oxaliplatin	5-FU
		Cell number	Cell number	Cell number	Cell number	Cell number	Cell number	Cell number	Cell number	Cell number	Cell number	Cell number	Cell number	Cell number	Cell number	Cell number	Cell number	Cell number	Cell number			>0.55	<-0.55						Apoptosis	Apoptosis	Apoptosis	Apoptosis	Apoptosis	Apoptosis	Apoptosis	Apoptosis	Apoptosis	Apoptosis	Apoptosis	Apoptosis	Apoptosis	Apoptosis	Apoptosis	Apoptosis	Apoptosis	Apoptosis			>0.55
	oxalate	-0.0422828	-0.160227	-0.421904	-0.346107	-0.616456	-0.108156	0.373868	0.552389	-0.247065	0.319587	-0.753404	-0.683521	-0.722217	-0.768114	-0.606733	0.193799	0.116705	0.36617		oxalate	1	6					ornithine	-0.482475	-0.47685	-0.564065	0.0760948	-0.557907	-0.357735	-0.721467	-0.138485	-0.555306	-0.735679	-0.619602	-0.582976	-0.634678	-0.663608	-0.697587	-0.763762	-0.425974	-0.380898		ornithine	0
	kynurenine	-0.221099	0.471628	-0.12724	-0.758436	-0.678512	-0.650495	-0.34269	0.0462737	-0.399869	0.619698	-0.892758	-0.485948	-0.86876	-0.802347	-0.435053	-0.288777	0.011424	0.0141213		kynurenine	1	6					C56:5 TAG	-0.311547	-0.712557	-0.556733	-0.213453	-0.554165	-0.126671	-0.222534	0.401735	-0.599124	-0.555335	-0.759379	-0.562776	-0.607965	-0.720716	0.0307759	-0.13732	0.30175	0.523024		C56:5 TAG	0
	C16:0 LPC	-0.206706	0.0424493	-0.112428	-0.197279	-0.595847	-0.313225	0.0263657	-0.0411925	-0.584169	0.703759	-0.583043	-0.629088	-0.657942	-0.622216	-0.302287	0.180088	0.174069	0.547868		C16:0 LPC	1	6					creatine	0.200281	-0.697285	-0.547667	0.334543	-0.788482	-0.72314	0.260672	0.0804416	-0.732832	-0.680915	-0.687075	-0.397473	-0.565533	-0.714089	0.0378926	-0.0952876	-0.0181716	0.135187		creatine	0
	C18:2 LPC	-0.205261	0.214011	-0.0559639	-0.220115	-0.730108	-0.424262	0.20331	0.285147	-0.279731	0.423212	-0.847332	-0.737861	-0.755398	-0.824796	-0.463793	0.387678	0.313853	0.365995		C18:2 LPC	0	5					C34:2 DAG	-0.0450126	-0.755228	-0.64506	0.264771	-0.719787	-0.585459	-0.0539681	0.0688608	-0.794667	-0.718326	-0.677202	-0.370654	-0.510377	-0.72162	-0.204874	-0.390966	-0.142935	0.0202653		C34:2 DAG	0
	C20:3 LPC	-0.196431	0.236761	-0.00612789	-0.260245	-0.640457	-0.400283	-0.00715797	-0.058178	-0.476344	0.782356	-0.659218	-0.56635	-0.759379	-0.678293	-0.247652	0.11766	0.16255	0.479482		C20:3 LPC	1	5					alpha-glycerophosphocholine	0.165566	-0.51694	-0.674813	0.554195	-0.544132	-0.517634	0.213059	0.388762	-0.625366	-0.575006	-0.737041	-0.916508	-0.689469	-0.643204	-0.38025	0.0523486	0.230318	0.0522456		alpha-glycerophosphocholine	1
	C54:6 TAG	0.232675	-0.163561	-0.587704	-0.358808	-0.352368	-0.00347836	0.147675	0.375669	-0.337922	0.587582	-0.577212	-0.391101	-0.629789	-0.551057	-0.643372	-0.197127	-0.288116	0.249438		C54:6 TAG	1	5					C16:1 LPC	-0.854984	-0.402968	-0.462765	-0.350979	-0.340634	-0.0694025	-0.756095	-0.108645	-0.346946	-0.62437	-0.598265	-0.618715	-0.582982	-0.617669	-0.439557	-0.371196	0.077115	0.0621461		C16:1 LPC	0
	C56:7 TAG	0.23999	-0.0738129	-0.646894	-0.416155	-0.343131	-0.151892	0.0968141	0.552847	-0.256551	0.299228	-0.748571	-0.448224	-0.555834	-0.608577	-0.901543	-0.131974	-0.278916	-0.0713096		C56:7 TAG	1	5					C18:1 LPC	-0.661886	-0.520087	-0.58747	-0.177652	-0.309016	0.0328805	-0.537991	0.288715	-0.459529	-0.559102	-0.697503	-0.754037	-0.610583	-0.654623	-0.353082	-0.212884	0.361414	0.343597		C18:1 LPC	0
	adenosine	0.633796	-0.345773	-0.6481	-0.195311	0.650679	0.417901	-0.0462139	0.116734	-0.102571	0.28933	0.25004	0.609188	0.277669	0.469021	-0.439843	-0.822102	-0.945151	-0.652025		adenosine	3	4					oxalate	-0.368495	-0.666709	-0.579968	-0.124703	-0.333286	0.0555499	-0.16112	0.546433	-0.554708	-0.445047	-0.68913	-0.563287	-0.486454	-0.632678	0.0325492	0.00437557	0.579684	0.701977		oxalate	2
	hypoxanthine	0.286963	0.146179	-0.354887	-0.605806	0.128667	-0.0905915	-0.182183	0.00802591	-0.229835	0.685552	-0.278385	0.328109	-0.296661	-0.034361	-0.393137	-0.835647	-0.684753	-0.591525		hypoxanthine	1	4					pantothenate	0.42155	-0.425981	-0.362155	0.507955	-0.621851	-0.617673	0.52814	0.262566	-0.478733	-0.509629	-0.649018	-0.588324	-0.663164	-0.618191	0.260776	0.350422	0.370646	0.400587		pantothenate	0
	2-deoxycytidine	-0.639765	0.722994	0.682778	-0.299913	-0.307908	-0.74973	-0.808301	-0.663573	-0.120253	-0.117194	-0.0874863	-0.0801492	-0.0712808	-0.122123	0.528767	-0.0413918	0.481695	-0.0695976		2-deoxycytidine	2	4					C36:4 PC-B	-0.205947	-0.798415	-0.844776	0.204609	-0.331177	0.0034255	-0.179679	0.713501	-0.79224	-0.444142	-0.676711	-0.626283	-0.376656	-0.585037	-0.449276	-0.339962	0.270349	0.299634		C36:4 PC-B	1
	6-phosphogluconate	-0.787375	0.438966	0.481483	-0.255741	-0.575758	-0.787253	-0.452597	-0.309679	-0.336261	-0.254709	-0.427482	-0.587618	-0.190371	-0.429784	0.109991	0.420347	0.73907	0.0687648		6-phosphogluconate	1	4					C54:3 TAG	-0.43537	-0.420331	-0.136234	-0.595757	-0.675089	-0.409909	-0.280902	-0.341602	-0.266049	-0.597008	-0.557169	-0.243375	-0.586124	-0.626664	0.301042	-0.0485339	-0.0328567	0.2533		C54:3 TAG	0
	alpha-hydroxybutyrate	-0.107303	0.299916	-0.127034	-0.426057	-0.564898	-0.411302	-0.350632	-0.100872	-0.389422	0.622836	-0.570016	-0.443885	-0.72063	-0.635563	-0.213307	-0.181162	0.0181806	0.427261		alpha-hydroxybutyrate	1	4					C56:8 TAG	-0.4148	-0.564208	-0.667449	0.0427395	-0.30952	0.0106496	-0.321357	0.513246	-0.538488	-0.502653	-0.725569	-0.839082	-0.6068	-0.637801	-0.369583	-0.130988	0.431442	0.374573		C56:8 TAG	0
	acetylcholine	0.667364	-0.733643	-0.855012	0.06341	0.464682	0.670448	0.591682	0.709181	0.0742446	-0.0819541	0.0684311	0.201852	0.224597	0.225563	-0.735429	-0.227636	-0.667572	-0.371258		acetylcholine	4	4					arachidonyl_carnitine	-0.0876641	-0.181455	-0.264302	0.221848	-0.520528	-0.353158	-0.347412	0.010077	-0.262552	-0.569795	-0.603525	-0.729056	-0.815606	-0.597364	-0.266664	-0.254843	-0.099148	-0.0715378		arachidonyl_carnitine	0
	C18:0 LPC	-0.0420312	0.312781	-0.0796976	-0.326899	-0.605283	-0.366778	0.0301679	0.0833306	-0.310737	0.789282	-0.729158	-0.468561	-0.825228	-0.711099	-0.337638	-0.00387237	0.0224903	0.347269		C18:0 LPC	1	4					acetylcholine	-0.178669	-0.876715	-0.771418	-0.0783105	-0.58374	-0.378527	-0.152745	0.179664	-0.851562	-0.511539	-0.520395	-0.228665	-0.164938	-0.503613	-0.490349	-0.577209	-0.374441	-0.240151		acetylcholine	0
	C18:1 LPC	-0.00408375	-0.196822	-0.394688	-0.0373762	-0.497428	-0.127642	0.15479	0.261822	-0.472331	0.377931	-0.564427	-0.709998	-0.513119	-0.607746	-0.574961	0.321263	0.106852	0.554656		C18:1 LPC	1	4					C20:4 LPC	-0.426012	-0.387051	-0.558257	0.202266	-0.194152	0.060492	-0.47785	0.387011	-0.427055	-0.471694	-0.596912	-0.744662	-0.5643	-0.5509	-0.477133	-0.297305	0.294522	0.217786		C20:4 LPC	0
	C16:0 CE	-0.164372	0.537531	0.267645	-0.20144	-0.653843	-0.439155	0.281219	0.2663	0.133324	0.396439	-0.779485	-0.433774	-0.754768	-0.729095	-0.17419	0.319845	0.318718	0.148483		C16:0 CE	0	4					C36:3 PC	-0.0388144	-0.667179	-0.804305	0.332019	-0.228156	0.0350173	-0.153216	0.741565	-0.719157	-0.296499	-0.526268	-0.598813	-0.253631	-0.404884	-0.651244	-0.43443	0.0587492	0.010357		C36:3 PC	1
	C54:5 TAG	0.329585	-0.0700544	-0.459794	-0.132084	-0.38244	0.0579149	0.441182	0.570348	-0.0426881	0.500244	-0.639298	-0.398708	-0.658792	-0.607493	-0.637022	0.0747761	-0.190391	0.277323		C54:5 TAG	1	4					C36:4 PC-A	-0.0728623	-0.606819	-0.621409	0.301653	-0.392972	-0.0284087	-0.437598	0.510055	-0.667438	-0.445113	-0.558785	-0.439574	-0.429679	-0.532261	-0.484287	-0.720026	-0.190869	0.00160541		C36:4 PC-A	0
	C56:8 TAG	-0.00726909	-0.115152	-0.291438	0.0238496	-0.515264	-0.152167	0.305755	0.342126	-0.354554	0.353931	-0.6324	-0.701669	-0.526562	-0.631874	-0.58371	0.442367	0.165175	0.463965		C56:8 TAG	0	4					C38:4 PC	-0.189018	-0.804123	-0.783917	0.0735989	-0.351619	0.03377	-0.176232	0.709982	-0.761518	-0.399855	-0.649092	-0.540573	-0.343364	-0.55809	-0.34554	-0.33712	0.229984	0.333734		C38:4 PC	1
																												C38:5 PC	-0.0897867	-0.754453	-0.805471	0.242825	-0.271416	0.0626565	-0.135908	0.78276	-0.758853	-0.336314	-0.590702	-0.554733	-0.285244	-0.484188	-0.463414	-0.371296	0.199731	0.240156		C38:5 PC	1
																												C38:6 PC	-0.15162	-0.81128	-0.865005	0.186251	-0.322081	-0.00662816	-0.161632	0.710785	-0.812373	-0.386663	-0.611336	-0.565338	-0.275901	-0.507357	-0.549021	-0.417732	0.119448	0.138362		C38:6 PC	1
																												C56:3 TAG	-0.347946	-0.315866	-0.0276937	-0.555607	-0.680313	-0.523843	-0.1528	-0.494122	-0.177519	-0.5769	-0.483989	-0.175862	-0.560536	-0.572145	0.390425	0.0711062	-0.0568361	0.196068		C56:3 TAG	0
																												C56:6 TAG	-0.465783	-0.562541	-0.44234	-0.306593	-0.435034	0.0122069	-0.386145	0.338057	-0.437883	-0.512526	-0.70478	-0.57683	-0.62753	-0.675155	0.039541	-0.121185	0.36865	0.566604		C56:6 TAG	1
																												C58:7 TAG	-0.387757	-0.734017	-0.661187	-0.239001	-0.439123	-0.000559374	-0.434788	0.432611	-0.651952	-0.45899	-0.630277	-0.486092	-0.403582	-0.572373	-0.363056	-0.480716	-0.0173927	0.157891		C58:7 TAG	0
[truncated: 45 more columns]

## Sheet: Metabolites vs Drug Response 3
	Correlation: metabolite levels vs change in cell number, apoptosis or proliferation (reduction in cell number, induction of apoptosis and inhibition of proliferation)
	Positive correlation - the increased level is associated with a stronger effect on cells. Negative correlation - the increased level is associated with a reduced effect on cells
	Red - accumulation in glycolytic cells
	Green - accumulation in cells with high OXPHOS						>0.55	Top 24 metabolites positively associated with reduction in cell number, induction of apoptosis and inhibition of proliferation
	Black - not associated with bioenergetics							4.08889	23	14	13	13	12	12	12	12	11	10	10	9	9	9	20	18	17	14	11	10	9	10	8	8
								avg	lactate	taurocholate	malondialdehyde	thymine	hexanoylcarnitine	2-hydroxyglutarate	C16:1 SM	C48:0 TAG	C46:0 TAG	heptanoylcarnitine	C50:0 TAG	N-carbamoyl-beta-alanine	taurodeoxycholate/taurochenodeoxycholate	C36:1 DAG	2-deoxycytidine	NMMA	xanthine	alpha-ketoglutarate	6-phosphogluconate	aconitate	thymidine	DHAP/glyceraldehyde 3P	anthranilic acid	adipate
							<-0.55	Top 24 metabolites negatively associated with reduction in cell number, induction of apoptosis and inhibition of proliferation
								4.28889	13	11	11	10	9	9	9	14	13	12	11	11	10	9	18	14	12	11	11	10	9	9	9	9
								avg	C54:3 TAG	C56:3 TAG	C18:1 LPC	C16:0 LPC	uridine	C54:6 TAG	C56:6 TAG	C56:5 TAG	C22:6 LPE	oxalate	adenosine	ornithine	C56:8 TAG	C22:1 SM	acetylcholine	5-HIAA	cAMP	creatine	C34:2 DAG	C36:4 PC-B	alpha-glycerophosphocholine	C38:4 PC	C38:6 PC	trimethylamine-N-oxide
							CCCP	Cell number	Apoptosis	Proliferation						Rotenone	Cell number	Apoptosis	Proliferation						Antimycin A	Cell number	Apoptosis	Proliferation						Oligomycin	Cell number	Apoptosis	Proliferation						Etomoxir	Cell number	Apoptosis	Proliferation
							2-deoxyadenosine	0.0903861	-0.153536	0.00306518						2-deoxyadenosine	-0.0878159	0.327879	0.16853						2-deoxyadenosine	-0.154999	0.176159	0.125968						2-deoxyadenosine	-0.0566209	-0.0347979	0.172655						2-deoxyadenosine	0.557144	0.418289	0.342092
							adenine	-0.0947174	-0.222713	-0.27964						adenine	-0.0893876	-0.068166	-0.218017						adenine	-0.0860303	0.251685	0.0713816						adenine	-0.318511	-0.503612	-0.661576						adenine	-0.307437	-0.228966	-0.59606
							adenosine	0.633796	-0.20796	-0.4305						adenosine	-0.345773	-0.288306	-0.160796						adenosine	-0.6481	-0.204955	-0.114541						adenosine	-0.195311	-0.185125	-0.146913						adenosine	0.650679	-0.111852	-0.14867
							allantoin	-0.347448	-0.0302047	0.172282						allantoin	-0.107727	0.166252	-0.159791						allantoin	0.0300114	-0.071706	-0.349435						allantoin	0.0927111	0.0997741	0.321252						allantoin	0.0217495	0.420179	0.309642
							AMP	0.245406	0.0630025	-0.287178						AMP	-0.209895	-0.0229858	-0.0305918						AMP	-0.0876316	0.268916	0.340155						AMP	-0.102763	-0.178939	-0.424458						AMP	0.344377	-0.36168	-0.411906
							cAMP	0.81459	-0.360482	-0.601765						cAMP	-0.410671	-0.499201	-0.320507						cAMP	-0.666143	-0.572373	-0.565363						cAMP	0.4042	-0.249095	0.42756						cAMP	0.515999	-0.299574	-0.261987
							GMP	0.0795291	0.121866	-0.04358						GMP	-0.0309218	0.218974	0.245128						GMP	0.146394	0.396549	0.606587						GMP	-0.0678242	0.0302319	-0.226214						GMP	0.342339	-0.199296	-0.113761
							guanosine	0.0310239	0.598146	0.318822						guanosine	0.252232	0.393331	0.521627						guanosine	0.471265	0.48979	0.745557						guanosine	0.0407584	0.383874	-0.13485						guanosine	0.378193	-0.0248323	0.277239
							hypoxanthine	0.286963	-0.0206197	0.025999						hypoxanthine	0.146179	-0.134854	0.149188						hypoxanthine	-0.354887	-0.059204	0.14094						hypoxanthine	-0.605806	0.00164675	-0.437916						hypoxanthine	0.128667	0.167923	0.176448
							inosine	-0.0294696	0.0981167	0.3164						inosine	0.461997	-0.15036	0.288111						inosine	0.139398	-0.207284	0.125815						inosine	-0.199232	0.272866	-0.00272207						inosine	-0.514904	0.00227836	0.260423
							oxalate	-0.0422828	-0.368495	-0.223816						oxalate	-0.160227	-0.666709	-0.489692						oxalate	-0.421904	-0.579968	-0.491749						oxalate	-0.346107	-0.124703	-0.203907						oxalate	-0.616456	-0.333286	-0.407382
							urate	-0.188142	-0.13635	0.109764						urate	-0.139851	-0.220456	-0.226423						urate	-0.0763437	-0.53872	-0.493203						urate	0.270969	0.324316	0.687497						urate	-0.152763	0.0746632	0.259288
							xanthine	-0.447389	0.571621	0.851159						xanthine	0.737257	0.456952	0.58011						xanthine	0.57591	0.233919	0.264438						xanthine	-0.233137	0.518519	-0.00349765						xanthine	-0.362952	0.70471	0.89681
							xanthosine	-0.234571	0.232279	0.448222						xanthosine	0.406438	0.293347	0.247934						xanthosine	0.280767	0.0513174	-0.145645						xanthosine	0.0559418	0.171374	0.199463						xanthosine	-0.213924	0.576674	0.575365
							2-deoxycytidine	-0.639765	0.234023	0.723337						2-deoxycytidine	0.722994	0.908094	0.701368						2-deoxycytidine	0.682778	0.767803	0.587776						2-deoxycytidine	-0.299913	0.0623446	-0.205551						2-deoxycytidine	-0.307908	0.88406	0.72032
							beta-alanine	-0.235857	0.228612	0.279032						beta-alanine	-0.0181452	0.238652	0.0968298						beta-alanine	0.358319	-0.066276	-0.0825427						beta-alanine	0.572625	0.430845	0.755924						beta-alanine	0.169019	0.160935	0.417836
							CMP	0.185972	0.0140417	-0.292529						CMP	-0.226884	0.0735374	-0.0300155						CMP	-0.0700448	0.35423	0.348302						CMP	-0.0990871	-0.248274	-0.427564						CMP	0.372344	-0.278931	-0.405143
							dCMP	0.198228	-0.197119	-0.157404						dCMP	0.222973	-0.024518	0.180996						dCMP	-0.11569	0.249175	0.360958						dCMP	-0.449294	-0.390543	-0.64621						dCMP	-0.215322	-0.128675	-0.305542
							N-carbamoyl-beta-alanine	-0.102009	0.118999	0.234241						N-carbamoyl-beta-alanine	0.336148	0.566372	0.511852						N-carbamoyl-beta-alanine	0.214105	0.69788	0.719912						N-carbamoyl-beta-alanine	-0.480197	-0.117818	-0.555652						N-carbamoyl-beta-alanine	0.189174	0.396215	0.246021
							thymidine	-0.264506	0.0586566	0.493069						thymidine	0.408787	0.53932	0.470237						thymidine	0.176019	0.290408	0.246872						thymidine	-0.30296	0.164884	0.0614102						thymidine	0.0758795	0.808804	0.769211
							thymine	-0.15436	0.0341835	0.440925						thymine	0.424734	0.564188	0.58531						thymine	0.183913	0.368683	0.460687						thymine	-0.308645	0.156545	0.0277441						thymine	0.172636	0.694138	0.715385
							UMP	0.132329	0.135332	-0.228635						UMP	-0.227558	0.164616	0.0148048						UMP	0.0819622	0.40983	0.393501						UMP	0.0818707	-0.146878	-0.283569						UMP	0.435799	-0.29217	-0.349386
							uracil	-0.155951	0.117808	0.283241						uracil	-0.0354199	-0.0298565	-0.036165						uracil	0.00639023	-0.369542	-0.321812						uracil	0.185718	0.473198	0.611226						uracil	0.0994204	0.290094	0.531496
							uridine	0.496643	0.0273428	-0.17852						uridine	0.00475175	-0.0708686	0.0739212						uridine	-0.432759	0.103155	0.102917						uridine	-0.487679	-0.227476	-0.575932						uridine	0.432561	0.135314	-0.00335902
							3-phosphoglycerate	-0.153044	0.239134	0.101826						3-phosphoglycerate	-0.152656	0.458788	0.103949						3-phosphoglycerate	0.295209	0.356259	0.171681						3-phosphoglycerate	0.384757	0.133193	0.304772						3-phosphoglycerate	0.519288	0.196616	0.207897
							DHAP/glyceraldehyde 3P	-0.0399123	0.652756	0.443549						DHAP/glyceraldehyde 3P	0.499675	0.533441	0.462102						DHAP/glyceraldehyde 3P	0.42649	0.574845	0.306626						DHAP/glyceraldehyde 3P	-0.121215	0.0628468	-0.414336						DHAP/glyceraldehyde 3P	0.138204	0.541188	0.463285
							F1P/F6P/G1P/G6P	-0.133625	0.472036	0.358252						F1P/F6P/G1P/G6P	0.0639806	0.200678	0.193256						F1P/F6P/G1P/G6P	0.459773	-0.0783982	0.00715123						F1P/F6P/G1P/G6P	0.647013	0.60009	0.758425						F1P/F6P/G1P/G6P	0.222072	0.0598681	0.475275
							lactate	-0.39709	0.382556	0.632451						lactate	0.735961	0.839975	0.744787						lactate	0.559061	0.894777	0.764672						lactate	-0.559964	-0.0200564	-0.649019						lactate	-0.135746	0.781731	0.589952
							PEP	0.0234406	0.223098	-0.161981						PEP	-0.478705	0.120431	-0.182411						PEP	0.125275	0.0969035	0.01455						PEP	0.566286	0.184092	0.408023						PEP	0.646652	-0.246199	-0.120234
							6-phosphogluconate	-0.787375	0.264401	0.715579						6-phosphogluconate	0.438966	0.35992	0.208103						6-phosphogluconate	0.481483	0.122747	0.00791301						6-phosphogluconate	-0.255741	0.390743	0.0606164						6-phosphogluconate	-0.575758	0.636044	0.647333
							erythrose-4-phosphate	0.0246063	0.537826	0.23825						erythrose-4-phosphate	-0.0699881	0.155533	0.109594						erythrose-4-phosphate	0.349201	-0.068218	-0.0408491						erythrose-4-phosphate	0.671671	0.552318	0.682737						erythrose-4-phosphate	0.458021	0.00392209	0.391716
							ribose-5-P/ribulose5-P	-0.138663	0.216735	0.114034						ribose-5-P/ribulose5-P	0.204816	0.586522	0.266085						ribose-5-P/ribulose5-P	0.448731	0.624037	0.250255						ribose-5-P/ribulose5-P	0.281774	-0.246998	-0.0975727						ribose-5-P/ribulose5-P	0.112599	0.280256	0.0532757
							inositol	-0.166786	-0.336784	-0.156537						inositol	-0.315592	0.205812	-0.0035011						inositol	0.0524745	0.138265	0.271368						inositol	0.237238	1.58087e-05	0.390614						inositol	0.285327	-0.144439	-0.111492
							lactose	0.018875	-0.436777	-0.102338						lactose	0.267111	0.192233	0.0750902						lactose	-0.0607761	0.137712	-0.220645						lactose	-0.00299713	-0.597564	-0.0784365						lactose	-0.359165	0.366351	-0.0470618
							sucrose	0.320687	-0.279392	-0.220969						sucrose	0.20027	0.0577051	0.0644206						sucrose	-0.0963679	0.0405359	-0.256651						sucrose	0.234822	-0.539799	0.0186598						sucrose	-0.143432	0.141811	-0.134458
							UDP-galactose/UDP-glucose	0.00978776	0.375436	0.0973307						UDP-galactose/UDP-glucose	-0.0849384	0.495862	0.243681						UDP-galactose/UDP-glucose	0.322352	0.47712	0.377785						UDP-galactose/UDP-glucose	0.341973	0.149312	0.155815						UDP-galactose/UDP-glucose	0.667032	0.131682	0.20203
							sorbitol	0.151622	-0.0875669	0.0531599						sorbitol	0.0115273	-0.21938	-0.042041						sorbitol	-0.135539	-0.505391	-0.409957						sorbitol	0.307269	0.23588	0.627218						sorbitol	-0.0157962	0.0752372	0.295984
							hexoses (HILIC neg)	-0.330341	0.109986	0.286764						hexoses (HILIC neg)	0.0285221	-0.102856	-0.141062						hexoses (HILIC neg)	0.157655	-0.386035	-0.426639						hexoses (HILIC neg)	0.267945	0.384104	0.551364						hexoses (HILIC neg)	-0.30158	0.148635	0.326392
							hexoses (HILIC pos)	-0.17847	0.204807	0.148039						hexoses (HILIC pos)	-0.183289	-0.429489	-0.408309						hexoses (HILIC pos)	-0.0715127	-0.633231	-0.653914						hexoses (HILIC pos)	0.19557	0.449407	0.434782						hexoses (HILIC pos)	-0.215937	-0.0644032	0.160007
							aconitate	-0.258079	0.560831	0.448988						aconitate	0.184534	0.64258	0.491049						aconitate	0.646506	0.527404	0.591553						aconitate	0.334831	0.464239	0.292893						aconitate	0.428593	0.239829	0.502194
							alpha-ketoglutarate	-0.190846	0.64289	0.386678						alpha-ketoglutarate	0.230712	0.644649	0.441351						alpha-ketoglutarate	0.603901	0.668354	0.554608						alpha-ketoglutarate	0.180136	0.251009	-0.0866146						alpha-ketoglutarate	0.387504	0.274878	0.358536
							citrate	0.0805965	0.516952	0.169303						citrate	-0.0428641	0.405358	0.275046						citrate	0.423437	0.288804	0.278397						citrate	0.629159	0.363516	0.477648						citrate	0.653437	0.0318564	0.307589
							fumarate/maleate/alpha-ketoisovalerate	-0.322077	0.493428	0.255462						fumarate/maleate/alpha-ketoisovalerate	-0.1315	0.155313	-0.141939						fumarate/maleate/alpha-ketoisovalerate	0.124002	0.196828	-0.0233047						fumarate/maleate/alpha-ketoisovalerate	-0.233069	0.268678	-0.296208						fumarate/maleate/alpha-ketoisovalerate	0.229755	0.251351	0.201553
							isocitrate	-0.327581	0.701776	0.455914						isocitrate	0.12241	0.528416	0.343279						isocitrate	0.640203	0.495756	0.505613						isocitrate	0.236348	0.502122	0.102095						isocitrate	0.350072	0.156641	0.397297
							malate	-0.245329	0.526086	0.232241						malate	-0.117469	0.280521	-0.0244666						malate	0.222749	0.319434	0.118033						malate	-0.059213	0.256969	-0.194516						malate	0.378887	0.216117	0.205467
							succinate/methylmalonate	-0.499455	0.3554	0.344686						succinate/methylmalonate	0.0520452	0.00595023	-0.218669						succinate/methylmalonate	0.242214	-0.0765786	-0.352195						succinate/methylmalonate	-0.0389527	0.25162	-0.0296449						succinate/methylmalonate	-0.362048	0.238216	0.195552
							2-hydroxyglutarate	-0.207491	-0.0841901	0.22872						2-hydroxyglutarate	0.391329	0.800576	0.618367						2-hydroxyglutarate	0.360688	0.828874	0.759818						2-hydroxyglutarate	-0.232951	-0.259001	-0.286133						2-hydroxyglutarate	0.138932	0.511537	0.281358
							NAD	0.136818	0.251884	0.0211946						NAD	-0.0609839	0.449462	0.34226						NAD	0.248946	0.479218	0.564375						NAD	0.253549	0.117699	0.107644						NAD	0.693217	0.00801003	0.135017
							alanine	0.130223	-0.322484	-0.0815194						alanine	-0.194548	-0.0532291	-0.00220452						alanine	-0.200012	-0.338323	-0.151546						alanine	0.300242	0.171863	0.716876						alanine	0.298219	0.0474622	0.23815
							arginine	-0.0458926	-0.164476	0.0812763						arginine	-0.122855	-0.263381	-0.0985089						arginine	-0.0984713	-0.570631	-0.294402						arginine	0.278993	0.417425	0.758694						arginine	-0.0506891	-0.0694408	0.267484
							asparagine	0.218133	-0.349363	-0.184581						asparagine	-0.234901	-0.297746	-0.0625142						asparagine	-0.24206	-0.4815	-0.0906684						asparagine	0.283271	0.216529	0.6577						asparagine	0.157588	-0.303007	0.00891354
							aspartate	-0.0335042	0.305916	0.0438295						aspartate	-0.434913	-0.208958	-0.335093						aspartate	-0.0225408	-0.441545	-0.435764						aspartate	0.507085	0.545443	0.695324						aspartate	0.422666	-0.120723	0.202172
							glutamate	0.233336	0.306895	-0.20319						glutamate	-0.362173	0.140848	-0.128439						glutamate	-0.0218939	0.236747	0.019937						glutamate	0.28916	-0.0270531	-0.0260884						glutamate	0.733579	-0.0859468	-0.127382
							glutamine	-0.17315	0.266265	0.10481						glutamine	-0.243435	-0.517641	-0.494991						glutamine	-0.0848206	-0.65355	-0.675657						glutamine	0.172897	0.453906	0.333388						glutamine	-0.237498	-0.184645	0.0423461
							glycine	0.0688994	-0.184396	-0.112154						glycine	-0.368456	-0.356868	-0.246388						glycine	-0.156385	-0.632479	-0.346568						glycine	0.511364	0.408837	0.904101						glycine	0.160678	-0.314449	0.0673742
							histidine	-0.0292378	-0.108655	0.0123966						histidine	-0.241007	-0.437562	-0.32219						histidine	-0.199886	-0.723415	-0.56663						histidine	0.298975	0.399448	0.715486						histidine	-0.0918163	-0.128638	0.162437
							isoleucine	-0.184518	0.00809736	0.136008						isoleucine	-0.165418	-0.349088	-0.254115						isoleucine	0.00408529	-0.64003	-0.463519						isoleucine	0.367515	0.504188	0.753389						isoleucine	-0.198632	-0.145612	0.202545
							leucine	-0.225166	0.0602295	0.162001						leucine	-0.153043	-0.313499	-0.276412						leucine	0.031227	-0.598534	-0.508386						leucine	0.359185	0.479246	0.700107						leucine	-0.214141	-0.0839477	0.21376
							lysine	-0.230344	0.208391	0.180169						lysine	-0.15945	-0.351391	-0.367429						lysine	-0.00277374	-0.571872	-0.610971						lysine	0.238263	0.44967	0.47307						lysine	-0.219128	-0.0283507	0.188899
							methionine	-0.139301	0.00515862	0.0830842						methionine	-0.212308	-0.331483	-0.311259						methionine	-0.0506244	-0.620118	-0.559927						methionine	0.391128	0.416762	0.724585						methionine	-0.120069	-0.0846797	0.182688
							phenylalanine	-0.136173	0.120624	0.063024						phenylalanine	-0.296822	-0.477627	-0.444789						phenylalanine	-0.0924647	-0.711567	-0.650299						phenylalanine	0.351019	0.488097	0.632826						phenylalanine	-0.133672	-0.202167	0.0976335
							proline	0.306575	0.00384197	-0.153739						proline	0.164732	0.570842	0.411403						proline	0.130161	0.738899	0.517062						proline	0.0526161	-0.498043	-0.360129						proline	0.484679	0.212592	-0.0722027
							serine	-0.00478468	-0.203843	-0.0423893						serine	-0.222576	-0.371735	-0.201336						serine	-0.0920393	-0.637871	-0.34602						serine	0.442083	0.378286	0.83093						serine	-0.092053	-0.29427	0.0675082
							threonine	-0.0707787	0.0384868	0.00377225						threonine	-0.320529	-0.516195	-0.451997						threonine	-0.156037	-0.757037	-0.66577						threonine	0.366176	0.450657	0.673304						threonine	-0.113014	-0.234751	0.0674442
							tryptophan	-0.165856	0.0886188	0.138141						tryptophan	-0.183605	-0.316835	-0.31166						tryptophan	-0.0404461	-0.598289	-0.576765						tryptophan	0.324576	0.444334	0.645967						tryptophan	-0.120677	-0.0178278	0.234693
							tyrosine	-0.0899713	-0.0216439	0.0158232						tyrosine	-0.281955	-0.440305	-0.365619						tyrosine	-0.0893105	-0.708609	-0.568898						tyrosine	0.436851	0.448574	0.771495						tyrosine	-0.119993	-0.238543	0.0897852
							valine	-0.112775	0.141179	0.0419524						valine	-0.311343	-0.5211	-0.483942						valine	-0.124583	-0.729515	-0.687385						valine	0.320805	0.470487	0.571758						valine	-0.141072	-0.222752	0.060977
							GABA	0.220245	-0.0709028	0.182061						GABA	0.337777	0.438353	0.573412						GABA	0.111628	0.222191	0.352232						GABA	0.136452	0.0397047	0.349236						GABA	0.339761	0.425372	0.533238
							pantothenate	-0.183566	0.42155	0.0712497						pantothenate	-0.20338	-0.425981	-0.307744						pantothenate	0.236608	-0.362155	-0.150426						pantothenate	0.312389	0.507955	0.205783						pantothenate	-0.250425	-0.621851	-0.240656
							cis/trans-hydroxyproline	0.23819	-0.212376	-0.0983705						cis/trans-hydroxyproline	0.118877	0.442875	0.394875						cis/trans-hydroxyproline	-0.0911988	0.516564	0.51654						cis/trans-hydroxyproline	-0.250808	-0.343036	-0.28711						cis/trans-hydroxyproline	0.457243	0.300844	0.0989905
							citrulline	-0.548694	0.368392	0.640028						citrulline	0.348524	0.047724	0.0604536						citrulline	0.263693	-0.180166	-0.22142						citrulline	-0.276419	0.507117	0.063981						citrulline	-0.493708	0.498812	0.626252
							creatinine	0.0823562	-0.0415707	-0.188957						creatinine	-0.491427	-0.402649	-0.465788						creatinine	-0.175869	-0.642345	-0.634288						creatinine	0.642589	0.308277	0.834451						creatinine	0.209807	-0.30382	-0.0504828
							NMMA	-0.480078	0.468062	0.62733						NMMA	0.393732	0.800658	0.583141						NMMA	0.636125	0.667236	0.621438						NMMA	-0.0659994	0.352682	0.0105863						NMMA	0.193619	0.619118	0.6887
							ornithine	0.299582	-0.482475	-0.452193						ornithine	-0.522703	-0.47685	-0.324536						ornithine	-0.421041	-0.564065	-0.212853						ornithine	0.328745	0.0760948	0.604204						ornithine	0.253364	-0.557907	-0.319519
							phosphocreatine	-0.207602	0.389966	0.0167364						phosphocreatine	-0.374007	-0.20162	-0.286225						phosphocreatine	0.339005	-0.237821	-0.103461						phosphocreatine	0.665597	0.524584	0.560393						phosphocreatine	0.0852914	-0.582494	-0.188233
							putrescine	-0.0191487	0.641214	0.263215						putrescine	-0.0323258	0.32991	0.215756						putrescine	0.480337	0.199558	0.200662						putrescine	0.621557	0.50346	0.491061						putrescine	0.541994	0.00720212	0.347389
							SDMA/ADMA	-0.0919711	-0.00404411	0.266937						SDMA/ADMA	0.18691	0.534408	0.491224						SDMA/ADMA	0.196728	0.366769	0.513983						SDMA/ADMA	-0.0434547	0.171317	0.218202						SDMA/ADMA	0.385173	0.425257	0.517295
							acetylglycine	-0.0576891	0.252843	0.319949						acetylglycine	0.304973	0.0434045	0.246202						acetylglycine	0.381854	-0.192876	-0.0555347						acetylglycine	0.487	0.390898	0.598751						acetylglycine	-0.223718	0.0205588	0.362556
							betaine	0.121778	0.211428	0.0869862						betaine	-0.0656893	0.0487846	-0.0782059						betaine	-0.298836	0.00973069	-0.223591						betaine	-0.369683	0.0311841	-0.282482						betaine	0.420477	0.479022	0.334295
							choline	-0.178041	0.392016	0.487783						choline	0.532756	0.0212478	0.22305						choline	0.0582832	0.0834742	0.0591029						choline	-0.75739	0.159867	-0.689156						choline	-0.427122	0.475185	0.422456
							creatine	0.0999373	0.200281	-0.308377						creatine	-0.626812	-0.697285	-0.638986						creatine	-0.247035	-0.547667	-0.358818						creatine	0.180953	0.334543	0.0897402						creatine	0.129944	-0.788482	-0.513085
							cytidine	0.101339	-0.134251	-0.230235						cytidine	-0.232683	0.0258054	-0.019621						cytidine	-0.167491	0.22281	0.352591						cytidine	-0.25548	-0.140915	-0.32948						cytidine	0.320486	-0.200724	-0.270534
							dimethylglycine	-0.0333966	-0.143181	0.156385						dimethylglycine	0.0941612	0.133391	0.0688479						dimethylglycine	-0.098008	-0.163123	-0.291033						dimethylglycine	0.066977	0.053774	0.398896						dimethylglycine	0.0688475	0.495904	0.462605
							sarcosine	-0.26269	0.0503804	0.343955						sarcosine	0.123058	0.416352	0.32647						sarcosine	0.343469	0.0881473	0.188365						sarcosine	0.351569	0.373118	0.686783						sarcosine	0.18261	0.33831	0.562276
							anserine	-0.087647	-0.208858	-0.192413						anserine	-0.603978	-0.391568	-0.586077						anserine	-0.356304	-0.623339	-0.665079						anserine	0.287446	0.244457	0.637025						anserine	0.213588	-0.129223	-0.0272678
							carnosine	-0.0963625	-0.0216986	0.018593						carnosine	-0.360789	-0.28863	-0.372721						carnosine	-0.177619	-0.585352	-0.580072						carnosine	0.334698	0.393796	0.706382						carnosine	0.139959	0.000432874	0.212788
							2-aminoadipate	0.332846	-0.273415	-0.270715						2-aminoadipate	-0.230919	-0.00126676	-0.00416412						2-aminoadipate	-0.449324	0.0584362	0.132071						2-aminoadipate	-0.312369	-0.199707	-0.195755						2-aminoadipate	0.538252	0.0797405	-0.0351092
							butyrobetaine	0.37474	0.206641	-0.241218						butyrobetaine	-0.307693	0.178972	0.00465598						butyrobetaine	-0.115098	0.285987	0.170819						butyrobetaine	0.175044	-0.0837827	-0.0823005						butyrobetaine	0.844666	-0.0455974	-0.0817688
							carnitine	0.135646	0.107667	-0.367081						carnitine	-0.667478	-0.252769	-0.472101						carnitine	-0.254483	-0.102073	-0.13147						carnitine	0.139571	0.0701912	-0.0222037						carnitine	0.578513	-0.4399	-0.407616
							pipecolic acid	0.169117	0.156674	0.0559221						pipecolic acid	-0.0895684	-0.0205532	-0.119066						pipecolic acid	-0.343591	-0.114871	-0.342561						pipecolic acid	-0.268467	0.0437303	-0.132182						pipecolic acid	0.405608	0.45929	0.346043
							5-HIAA	0.551931	-0.237043	-0.506789						5-HIAA	-0.555816	-0.758341	-0.665215						5-HIAA	-0.825627	-0.787436	-0.864541						5-HIAA	0.0135385	-0.100348	0.135681						5-HIAA	0.310515	-0.252085	-0.27641
							anthranilic acid	-0.100825	0.194048	0.42074						anthranilic acid	0.354851	0.458961	0.37547						anthranilic acid	0.102319	0.242432	0.0760409						anthranilic acid	-0.223605	0.121475	0.00417688						anthranilic acid	0.198984	0.790516	0.721098
							kynurenic acid	-0.377154	0.0306997	0.303019						kynurenic acid	0.0521774	0.0619089	-0.0829994						kynurenic acid	0.134281	-0.237504	-0.373102						kynurenic acid	0.161492	0.272128	0.473361						kynurenic acid	-0.223254	0.352868	0.405435
							kynurenine	-0.221099	-0.311972	0.240607						kynurenine	0.471628	-0.00832794	0.191619						kynurenine	-0.12724	-0.0101437	0.0552063						kynurenine	-0.758436	-0.182516	-0.476286						kynurenine	-0.678512	0.409728	0.20811
							serotonin	0.115028	0.332029	0.4607						serotonin	0.469064	0.213579	0.462747						serotonin	0.0941175	-0.00294606	0.100929						serotonin	-0.162338	0.345558	0.104598						serotonin	0.123692	0.557382	0.757542
							thyroxine	-0.379179	0.0624374	0.213825						thyroxine	-0.105885	0.0679274	-0.198721						thyroxine	0.107658	-0.187435	-0.407304						thyroxine	0.213123	0.231556	0.437078						thyroxine	-0.0786151	0.29419	0.295034
							5-adenosylhomocysteine	0.235731	-0.0755909	-0.275018						5-adenosylhomocysteine	-0.158196	0.267982	0.135455						5-adenosylhomocysteine	-0.0444593	0.476634	0.45706						5-adenosylhomocysteine	-0.0348777	-0.310487	-0.30679						5-adenosylhomocysteine	0.515996	-0.110795	-0.26445
							homocysteine	-0.149668	0.0938212	0.113863						homocysteine	-0.0113004	0.625679	0.308017						homocysteine	0.357971	0.528231	0.40598						homocysteine	0.333114	0.0163004	0.273282						homocysteine	0.481492	0.266203	0.236713
							methionine sulfoxide	-0.195274	-0.249105	0.126228						methionine sulfoxide	-0.00225163	-0.0850167	-0.0965955						methionine sulfoxide	-0.0484489	-0.402113	-0.397372						methionine sulfoxide	0.198487	0.171786	0.607458						methionine sulfoxide	-0.228754	0.20826	0.292581
							alpha-hydroxybutyrate	-0.107303	-0.67485	-0.0828569						alpha-hydroxybutyrate	0.299916	0.0832682	0.184652						alpha-hydroxybutyrate	-0.127034	0.121335	0.184833						alpha-hydroxybutyrate	-0.426057	-0.495143	-0.269852						alpha-hydroxybutyrate	-0.564898	0.15759	-0.135001
							glutathione oxidized	-0.236538	0.332988	0.0082582						glutathione oxidized	-0.369163	0.138129	-0.210319						glutathione oxidized	0.287811	0.114761	-0.0294391						glutathione oxidized	0.489403	0.25924	0.321693						glutathione oxidized	0.347671	-0.184842	-0.0799127
							glutathione reduced	-0.00194109	0.182783	-0.232589						glutathione reduced	-0.598766	-0.0541027	-0.401901						glutathione reduced	-0.0508954	-0.037199	-0.199011						glutathione reduced	0.401064	0.132487	0.254113						glutathione reduced	0.578193	-0.259848	-0.222793
							NADP	0.212505	-0.146014	-0.316487						NADP	-0.276389	0.340401	0.0414296						NADP	-0.0846572	0.441492	0.258379						NADP	0.145285	-0.356758	-0.0819864						NADP	0.65494	0.028179	-0.197329
							pyroglutamic acid	-0.316671	0.105106	0.323333						pyroglutamic acid	0.0891194	0.190828	0.0210085						pyroglutamic acid	0.189243	-0.109675	-0.274954						pyroglutamic acid	0.214184	0.261381	0.47227						pyroglutamic acid	-0.0700542	0.423777	0.473592
							1-methylnicotinamide	0.184622	0.466269	0.172023						1-methylnicotinamide	-0.039281	-0.263213	-0.173576						1-methylnicotinamide	-0.236575	-0.339367	-0.431521						1-methylnicotinamide	-0.174299	0.34254	-0.0818818						1-methylnicotinamide	0.246745	0.226997	0.350786
							3-methyladipate/pimelate	-0.0434605	-0.647403	-0.201963						3-methyladipate/pimelate	-0.259848	-0.0680051	-0.203275						3-methyladipate/pimelate	-0.464973	-0.235915	-0.257939						3-methyladipate/pimelate	-0.222294	-0.210914	0.211526						3-methyladipate/pimelate	0.0844206	0.242641	0.0472951
							4-pyridoxate	-0.0695993	-0.301534	-0.0662583						4-pyridoxate	0.0197196	0.0366052	-0.0182892						4-pyridoxate	-0.342237	0.197199	0.159737						4-pyridoxate	-0.800018	-0.32346	-0.695692						4-pyridoxate	-0.059643	0.266082	-0.065255
							niacinamide	-0.520867	0.294908	0.381212						niacinamide	0.136638	0.195494	-0.0417315						niacinamide	0.418765	0.035116	-0.206515						niacinamide	0.20561	0.249714	0.22704						niacinamide	-0.335455	0.263272	0.270655
							thiamine	-0.401228	0.217439	0.295135						thiamine	0.0519775	0.128618	-0.114237						thiamine	0.250299	-0.0621614	-0.338818						thiamine	0.192755	0.200136	0.26593						thiamine	-0.208572	0.309329	0.28364
							adipate	-0.628563	0.370228	0.389974						adipate	0.00362896	-0.0107161	-0.228399						adipate	0.358885	-0.120915	-0.283263						adipate	0.0721794	0.404876	0.138105						adipate	-0.422402	0.10293	0.179779
							alpha-glycerophosphate	-0.0189408	-0.398862	-0.337687						alpha-glycerophosphate	-0.284635	0.265989	-0.101816						alpha-glycerophosphate	-0.182413	0.404363	0.171055						alpha-glycerophosphate	-0.146748	-0.514095	-0.285576						alpha-glycerophosphate	0.311378	0.0751769	-0.324607
							cotinine	0.00873097	0.102682	0.240006						cotinine	0.0462908	-0.258396	0.0798396						cotinine	-0.119999	-0.41058	0.0274954						cotinine	-0.210911	0.547974	0.242859						cotinine	0.00820392	-0.0130473	0.380369
							cystathionine	-0.120027	0.336915	0.174432						cystathionine	0.246497	0.288339	0.338328						cystathionine	0.384506	0.535977	0.66517						cystathionine	-0.213949	0.041225	-0.508216						cystathionine	-0.0329517	-0.11246	-0.0758084
							glucuronate	-0.0370473	0.0933874	-0.0404186						glucuronate	-0.479035	-0.028085	-0.167013						glucuronate	-0.0386335	-0.189478	-0.0154011						glucuronate	0.349045	0.447217	0.590292						glucuronate	0.600787	-0.163917	0.131052
							glycodeoxycholate/glycochenodeoxycholate	0.00617046	0.0611288	0.128585						glycodeoxycholate/glycochenodeoxycholate	-0.131667	-0.387178	-0.238059						glycodeoxycholate/glycochenodeoxycholate	-0.191426	-0.670543	-0.543585						glycodeoxycholate/glycochenodeoxycholate	0.170639	0.462117	0.579396						glycodeoxycholate/glycochenodeoxycholate	-0.0327948	0.0264933	0.322268
							hippurate	-0.120958	-0.108994	0.09644						hippurate	-0.0631833	-0.154589	-0.179717						hippurate	-0.0558249	-0.451202	-0.508131						hippurate	0.295194	0.206719	0.607936						hippurate	-0.150244	0.14609	0.252934
							malondialdehyde	-0.145806	0.283212	0.428017						malondialdehyde	0.555522	0.671736	0.715028						malondialdehyde	0.405996	0.765417	0.855628						malondialdehyde	-0.454712	0.0206544	-0.519862						malondialdehyde	0.0975031	0.477743	0.431923
							taurine	-0.0595652	0.307163	-0.0193182						taurine	-0.358327	0.0882137	-0.0236234						taurine	0.338242	0.0335668	0.23361						taurine	0.675996	0.452835	0.604071						taurine	0.484417	-0.442506	-0.0575679
							taurocholate	-0.306089	0.184497	0.382204						taurocholate	0.565432	0.722481	0.676599						taurocholate	0.807865	0.675114	0.681967						taurocholate	0.361318	0.000329924	0.160364						taurocholate	-0.233598	0.198724	0.248949
							taurodeoxycholate/taurochenodeoxycholate	-0.0802775	-0.194438	0.0704321						taurodeoxycholate/taurochenodeoxycholate	0.515229	0.666979	0.473416						taurodeoxycholate/taurochenodeoxycholate	0.240118	0.803108	0.439124						taurodeoxycholate/taurochenodeoxycholate	-0.293664	-0.684226	-0.604911						taurodeoxycholate/taurochenodeoxycholate	-0.200863	0.539318	0.0219496
							trimethylamine-N-oxide	0.143278	0.0711748	-0.134086						trimethylamine-N-oxide	-0.449015	-0.780739	-0.614918						trimethylamine-N-oxide	-0.57282	-0.817011	-0.673917						trimethylamine-N-oxide	-0.232534	0.369855	0.0577834						trimethylamine-N-oxide	0.0500917	-0.269076	-0.0671098
							acetylcarnitine	0.465464	0.295233	-0.185056						acetylcarnitine	-0.194693	0.221023	0.21603						acetylcarnitine	0.0915937	0.287111	0.380095						acetylcarnitine	0.464981	0.0829334	0.19502						acetylcarnitine	0.86414	-0.225964	-0.0300378
							arachidonyl_carnitine	0.196139	-0.0876641	-0.100579						arachidonyl_carnitine	-0.0066642	-0.181455	0.124657						arachidonyl_carnitine	0.164418	-0.264302	0.131596						arachidonyl_carnitine	0.574231	0.221848	0.624079						arachidonyl_carnitine	-0.056822	-0.520528	-0.124347
							butyrylcarnitine/isobutyrylcarnitine	-0.0500115	0.109083	0.101749						butyrylcarnitine/isobutyrylcarnitine	-0.182808	0.171206	0.0648048						butyrylcarnitine/isobutyrylcarnitine	-0.0966062	0.118538	0.224868						butyrylcarnitine/isobutyrylcarnitine	-0.224192	0.254209	-0.00118892						butyrylcarnitine/isobutyrylcarnitine	0.525539	0.206646	0.28781
							heptanoylcarnitine	0.134566	-0.341594	0.0271229						heptanoylcarnitine	0.519438	0.599864	0.597195						heptanoylcarnitine	0.0416782	0.683014	0.550719						heptanoylcarnitine	-0.408322	-0.617336	-0.50848						heptanoylcarnitine	-0.0141788	0.549456	0.149725
							hexanoylcarnitine	-0.218308	0.245321	0.393183						hexanoylcarnitine	0.446277	0.546563	0.506995						hexanoylcarnitine	0.231696	0.67001	0.651743						hexanoylcarnitine	-0.677581	-0.0318642	-0.706191						hexanoylcarnitine	0.0405312	0.545717	0.380227
							lauroylcarnitine	0.0372607	0.342954	0.295596						lauroylcarnitine	0.129414	-0.205863	0.00959506						lauroylcarnitine	-0.24137	-0.214204	-0.0862179						lauroylcarnitine	-0.631892	0.363402	-0.380541						lauroylcarnitine	0.0550839	0.292001	0.414335
							malonylcarnitine	0.106384	0.677685	0.276023						malonylcarnitine	0.195812	0.294831	0.409639						malonylcarnitine	0.360265	0.434533	0.608583						malonylcarnitine	-0.0402046	0.355705	-0.276087						malonylcarnitine	0.429861	-0.0161864	0.237704
							myristoylcarnitine	0.262482	0.195894	-0.0978544						myristoylcarnitine	-0.0956648	-0.440898	-0.187835						myristoylcarnitine	-0.348844	-0.221341	-0.0531368						myristoylcarnitine	-0.490083	0.0923627	-0.545278						myristoylcarnitine	0.0496768	-0.239742	-0.170586
							oleylcarnitine	0.459879	-0.0662083	-0.379377						oleylcarnitine	-0.34364	-0.705885	-0.466163						oleylcarnitine	-0.670622	-0.516042	-0.409969						oleylcarnitine	-0.383612	-0.0690539	-0.393618						oleylcarnitine	0.119449	-0.367478	-0.366762
							palmitoylcarnitine	0.354276	-0.101886	-0.316499						palmitoylcarnitine	-0.252778	-0.536431	-0.297072						palmitoylcarnitine	-0.523521	-0.316459	-0.120414						palmitoylcarnitine	-0.433636	-0.073602	-0.442739						palmitoylcarnitine	0.0830113	-0.366601	-0.355873
							propionylcarnitine	-0.0461499	0.454123	0.12467						propionylcarnitine	-0.403939	-0.133296	-0.248001						propionylcarnitine	-0.0715195	-0.246511	-0.183377						propionylcarnitine	0.109552	0.591391	0.285604						propionylcarnitine	0.573421	-0.0227132	0.268889
							stearoylcarnitine	0.313738	-0.107808	-0.275114						stearoylcarnitine	-0.217525	-0.704662	-0.378959						stearoylcarnitine	-0.517465	-0.545405	-0.313914						stearoylcarnitine	-0.351088	0.0188395	-0.291568						stearoylcarnitine	-0.146608	-0.436272	-0.346808
							valerylcarnitine/isovalerylcarnitine/2-methylbutyroylcarnitine	-0.104495	-0.111902	0.15628						valerylcarnitine/isovalerylcarnitine/2-methylbutyroylcarnitine	0.122568	0.577086	0.419567						valerylcarnitine/isovalerylcarnitine/2-methylbutyroylcarnitine	0.133544	0.480336	0.506756						valerylcarnitine/isovalerylcarnitine/2-methylbutyroylcarnitine	-0.121674	-0.0340364	0.0473437						valerylcarnitine/isovalerylcarnitine/2-methylbutyroylcarnitine	0.393419	0.442782	0.369881
							acetylcholine	0.667364	-0.178669	-0.666691						acetylcholine	-0.733643	-0.876715	-0.745852						acetylcholine	-0.855012	-0.771418	-0.731676						acetylcholine	0.06341	-0.0783105	0.0481788						acetylcholine	0.464682	-0.58374	-0.530334
							alpha-glycerophosphocholine	-0.030998	0.165566	0.00591022						alpha-glycerophosphocholine	-0.259641	-0.51694	-0.319322						alpha-glycerophosphocholine	0.0626037	-0.674813	-0.393611						alpha-glycerophosphocholine	0.549808	0.554195	0.716739						alpha-glycerophosphocholine	-0.157466	-0.544132	-0.0672316
							C14:0 LPC	0.288583	-0.0942964	-0.233036						C14:0 LPC	-0.0770461	-0.415023	-0.223908						C14:0 LPC	-0.498912	-0.164112	-0.117622						C14:0 LPC	-0.632852	-0.228849	-0.699547						C14:0 LPC	-0.0605476	-0.134868	-0.291355
							C16:0 LPC	-0.206706	-0.431106	-0.00746293						C16:0 LPC	0.0424493	-0.322856	-0.0959311						C16:0 LPC	-0.112428	-0.374841	-0.0614729						C16:0 LPC	-0.197279	0.0550032	0.136453						C16:0 LPC	-0.595847	-0.219345	-0.122545
							C16:1 LPC	0.0779044	-0.854984	-0.485915						C16:1 LPC	-0.353161	-0.402968	-0.37487						C16:1 LPC	-0.45922	-0.462765	-0.345022						C16:1 LPC	0.0856159	-0.350979	0.345918						C16:1 LPC	-0.253306	-0.340634	-0.457627
							C18:0 LPC	-0.0420312	-0.338365	0.0606504						C18:0 LPC	0.312781	-0.197251	0.136308						C18:0 LPC	-0.0796976	-0.198271	0.0694438						C18:0 LPC	-0.326899	-0.0752434	-0.107828						C18:0 LPC	-0.605283	-0.0469726	-0.0174546
							C18:1 LPC	-0.00408375	-0.661886	-0.302642						C18:1 LPC	-0.196822	-0.520087	-0.370328						C18:1 LPC	-0.394688	-0.58747	-0.429893						C18:1 LPC	-0.0373762	-0.177652	0.256661						C18:1 LPC	-0.497428	-0.309016	-0.340256
							C18:2 LPC	-0.205261	-0.16954	0.163884						C18:2 LPC	0.214011	-0.368407	-0.0965103						C18:2 LPC	-0.0559639	-0.455986	-0.272082						C18:2 LPC	-0.220115	0.145781	0.0630278						C18:2 LPC	-0.730108	-0.0530645	0.0517596
							C20:3 LPC	-0.196431	-0.336668	0.107575						C20:3 LPC	0.236761	-0.199868	0.0844117						C20:3 LPC	-0.00612789	-0.242442	0.074132						C20:3 LPC	-0.260245	0.0524082	0.0347491						C20:3 LPC	-0.640457	-0.102012	-0.00548999
							C20:4 LPC	-0.213672	-0.426012	-0.00807111						C20:4 LPC	-0.109804	-0.387051	-0.212465						C20:4 LPC	-0.178984	-0.558257	-0.253008						C20:4 LPC	-0.0432624	0.202266	0.424237						C20:4 LPC	-0.451043	-0.194152	-0.0172923
							C22:6 LPC	-0.0434411	-0.210426	0.0432195						C22:6 LPC	-0.0165245	-0.362835	-0.250751						C22:6 LPC	-0.245522	-0.595883	-0.597929						C22:6 LPC	0.0310035	0.125484	0.382846						C22:6 LPC	-0.338731	0.104749	0.167499
							C16:0 LPE	-0.10593	-0.824704	-0.463258						C16:0 LPE	-0.446862	-0.15903	-0.412245						C16:0 LPE	-0.489201	-0.12797	-0.213813						C16:0 LPE	-0.237065	-0.490942	-0.0383345						C16:0 LPE	-0.0621362	-0.0847704	-0.446541
							C18:0 LPE	-0.58592	0.382036	0.474557						C18:0 LPE	0.2104	0.610101	0.392216						C18:0 LPE	0.643714	0.62047	0.688835						C18:0 LPE	-0.078111	0.332581	-0.0951751						C18:0 LPE	0.0215634	0.21844	0.311529
							C18:1 LPE	0.236554	-0.980839	-0.700144						C18:1 LPE	-0.46604	-0.29315	-0.468962						C18:1 LPE	-0.641324	-0.287932	-0.464684						C18:1 LPE	0.0553468	-0.724941	0.141674						C18:1 LPE	-0.0196363	-0.184876	-0.593239
							C20:4 LPE	-0.0858277	0.205131	0.105372						C20:4 LPE	0.169514	-0.0154443	0.0759861						C20:4 LPE	0.0078868	0.261345	0.32573						C20:4 LPE	-0.627782	-0.0470191	-0.79096						C20:4 LPE	-0.183139	-0.016628	-0.115519
							C22:6 LPE	0.118537	-0.775703	-0.542968						C22:6 LPE	-0.553346	-0.574765	-0.696863						C22:6 LPE	-0.739982	-0.659551	-0.799828						C22:6 LPE	-0.0480055	-0.37875	0.23056						C22:6 LPE	-0.11581	-0.162351	-0.421093
							C32:0 PC	-0.0987936	-0.190765	-0.0373639						C32:0 PC	0.0905087	0.144993	0.263319						C32:0 PC	0.34159	0.17934	0.497767						C32:0 PC	0.30777	0.0157285	0.269642						C32:0 PC	-0.18148	-0.383749	-0.204205
							C32:1 PC	0.0436145	0.136361	-0.127981						C32:1 PC	-0.148102	0.323972	0.176582						C32:1 PC	0.283169	0.479674	0.541968						C32:1 PC	0.288536	-0.0394383	-0.0161936						C32:1 PC	0.433241	-0.275849	-0.227934
							C32:2 PC	0.186449	-0.116286	-0.337623						C32:2 PC	-0.244854	0.330625	0.0979427						C32:2 PC	0.127108	0.464422	0.391243						C32:2 PC	0.410523	-0.310108	0.0705764						C32:2 PC	0.52019	-0.247421	-0.352114
							C34:1 PC	0.192214	0.143603	-0.138084						C34:1 PC	-0.0241701	-0.0365864	0.144723						C34:1 PC	0.148731	0.195088	0.474852						C34:1 PC	0.0874951	0.0317707	-0.182197						C34:1 PC	0.12496	-0.501754	-0.326108
							C34:2 PC	0.312789	-0.0656746	-0.500658						C34:2 PC	-0.522994	-0.0108646	-0.198147						C34:2 PC	-0.0718093	0.158547	0.143466						C34:2 PC	0.482474	-0.193531	0.137546						C34:2 PC	0.621257	-0.536006	-0.536903
							C34:3 PC	-0.134059	0.60057	0.347606						C34:3 PC	0.0458125	0.498062	0.371109						C34:3 PC	0.513957	0.423189	0.508872						C34:3 PC	0.328604	0.490878	0.2597						C34:3 PC	0.564754	0.121235	0.415594
							C34:4 PC	0.32212	-0.189421	-0.360575						C34:4 PC	-0.178983	0.22379	0.197365						C34:4 PC	0.133636	0.312414	0.447913						C34:4 PC	0.552745	-0.223804	0.291448						C34:4 PC	0.462856	-0.413015	-0.346376
							C36:1 PC	0.587853	-0.238405	-0.405503						C36:1 PC	0.0138653	-0.125501	0.179243						C36:1 PC	-0.145209	0.0540648	0.296201						C36:1 PC	0.190659	-0.319362	-0.0526986						C36:1 PC	0.178903	-0.463313	-0.404567
							C36:2 PC	0.518673	0.0853372	-0.53574						C36:2 PC	-0.519552	-0.09247	-0.211989						C36:2 PC	-0.110514	0.0757848	0.0223941						C36:2 PC	0.617306	-0.165332	0.178655						C36:2 PC	0.745783	-0.573621	-0.519621
							C36:3 PC	0.268228	-0.0388144	-0.0816445						C36:3 PC	-0.187836	-0.667179	-0.329874						C36:3 PC	-0.438039	-0.804305	-0.556345						C36:3 PC	-0.00710536	0.332019	0.326834						C36:3 PC	-0.0613627	-0.228156	0.0630795
							C36:4 PC-A	0.32027	-0.0728623	-0.152049						C36:4 PC-A	-0.210372	-0.606819	-0.212885						C36:4 PC-A	-0.416259	-0.621409	-0.206221						C36:4 PC-A	-0.119506	0.301653	0.155176						C36:4 PC-A	0.053815	-0.392972	-0.0683412
							C36:4 PC-B	0.109178	-0.205947	-0.178773						C36:4 PC-B	-0.306274	-0.798415	-0.53848						C36:4 PC-B	-0.542008	-0.844776	-0.633529						C36:4 PC-B	-0.214995	0.204609	0.114202						C36:4 PC-B	-0.280227	-0.331177	-0.171996
							C38:2 PC	0.41073	0.0849669	-0.479995						C38:2 PC	-0.578208	-0.247851	-0.428864						C38:2 PC	-0.152352	-0.234369	-0.424999						C38:2 PC	0.786459	-0.0662346	0.467542						C38:2 PC	0.576248	-0.486018	-0.419874
							C38:4 PC	0.275692	-0.189018	-0.253314						C38:4 PC	-0.250935	-0.804123	-0.493975						C38:4 PC	-0.585597	-0.783917	-0.610545						C38:4 PC	-0.229092	0.0735989	-0.0253942						C38:4 PC	-0.23855	-0.351619	-0.244359
							C38:5 PC	0.204396	-0.0897867	-0.124239						C38:5 PC	-0.214859	-0.754453	-0.43453						C38:5 PC	-0.511497	-0.805471	-0.586294						C38:5 PC	-0.20503	0.242825	0.0924479						C38:5 PC	-0.20287	-0.271416	-0.0725999
							C38:6 PC	0.290487	-0.15162	-0.234761						C38:6 PC	-0.3258	-0.81128	-0.522016						C38:6 PC	-0.60659	-0.865005	-0.680457						C38:6 PC	-0.130567	0.186251	0.151576						C38:6 PC	-0.103061	-0.322081	-0.146136
							C40:6 PC	0.0277066	0.167232	0.217852						C40:6 PC	-0.0246364	-0.410625	-0.182246						C40:6 PC	-0.266154	-0.625545	-0.469933						C40:6 PC	-0.16336	0.485751	0.259173						C40:6 PC	-0.0540303	0.139269	0.407643
							C14:0 SM	0.447592	-0.204923	-0.423158						C14:0 SM	-0.283228	0.300513	0.0808712						C14:0 SM	-0.114464	0.324156	0.156044						C14:0 SM	0.464923	-0.390344	0.219682						C14:0 SM	0.772826	-0.0459009	-0.195597
							C16:0 SM	0.38979	-0.226761	-0.397907						C16:0 SM	-0.103229	0.24275	0.175532						C16:0 SM	0.158568	0.275124	0.226961						C16:0 SM	0.763369	-0.377131	0.410968						C16:0 SM	0.365129	-0.329924	-0.353708
							C16:1 SM	-0.282834	0.281381	0.431408						C16:1 SM	0.523726	0.818677	0.745412						C16:1 SM	0.636215	0.884142	0.940856						C16:1 SM	-0.155491	0.02681	-0.3001						C16:1 SM	0.0748841	0.386339	0.364056
							C18:0 SM	-0.64698	-0.270685	0.00866134						C18:0 SM	-0.25226	-0.0787659	-0.321608						C18:0 SM	0.175898	-0.0846684	-0.0409805						C18:0 SM	0.019933	0.0804616	0.160528						C18:0 SM	-0.492762	-0.262544	-0.293121
							C18:1 SM	0.118462	0.383049	0.036756						C18:1 SM	0.101264	-0.154076	0.130376						C18:1 SM	0.319449	0.00927733	0.308719						C18:1 SM	0.260972	0.265652	-0.0131819						C18:1 SM	-0.108667	-0.554712	-0.217007
							C18:2 SM	0.332055	0.172299	-0.359867						C18:2 SM	-0.384643	-0.0483161	-0.138973						C18:2 SM	-0.0922801	0.203749	0.206692						C18:2 SM	0.164701	-0.104899	-0.215819						C18:2 SM	0.588842	-0.43621	-0.428651
							C22:0 SM	0.449221	0.0420402	-0.527181						C22:0 SM	-0.512225	-0.049497	-0.205477						C22:0 SM	-0.0681774	0.114081	0.0474097						C22:0 SM	0.628017	-0.190729	0.193015						C22:0 SM	0.692455	-0.564426	-0.535306
							C22:1 SM	0.622091	0.0578638	-0.291838						C22:1 SM	-0.239946	-0.388723	-0.111887						C22:1 SM	-0.517796	-0.269691	-0.0574122						C22:1 SM	-0.200482	0.0400005	-0.195802						C22:1 SM	0.53846	-0.236718	-0.10258
							C24:0 SM	-0.158867	-0.333555	-0.0462744						C24:0 SM	0.0118607	0.565976	0.216475						C24:0 SM	0.029638	0.563678	0.34682						C24:0 SM	-0.173228	-0.398903	-0.162607						C24:0 SM	0.25951	0.430628	0.0713459
							C24:1 SM	0.312353	0.269378	-0.0943324						C24:1 SM	-0.140031	-0.212125	-0.227111						C24:1 SM	-0.117881	-0.303352	-0.531459						C24:1 SM	0.415936	0.0706374	0.275779						C24:1 SM	0.247202	-0.0201513	0.0423352
							C34:1 DAG	-0.296907	0.131927	0.118174						C34:1 DAG	0.157797	0.486844	0.272924						C34:1 DAG	0.385455	0.702338	0.623114						C34:1 DAG	-0.208632	-0.172652	-0.497927						C34:1 DAG	-0.0140717	0.0713318	-0.113559
							C34:2 DAG	0.116341	-0.0450126	-0.39482						C34:2 DAG	-0.72792	-0.755228	-0.70859						C34:2 DAG	-0.463938	-0.64506	-0.418853						C34:2 DAG	0.0238354	0.264771	0.108875						C34:2 DAG	0.180652	-0.719787	-0.504504
							C36:1 DAG	-0.30531	0.0982814	0.198618						C36:1 DAG	0.359533	0.540812	0.457257						C36:1 DAG	0.523627	0.736214	0.765499						C36:1 DAG	-0.158438	-0.162075	-0.432627						C36:1 DAG	-0.202551	0.0507747	-0.0659274
							C36:2 DAG	0.144499	-0.260628	-0.380755						C36:2 DAG	-0.137131	0.163652	-0.0389918						C36:2 DAG	-0.139523	0.467533	0.272487						C36:2 DAG	-0.215825	-0.607932	-0.593473						C36:2 DAG	0.166106	-0.113809	-0.509045
							C14:0 CE	0.230971	-0.0949433	-0.0851156						C14:0 CE	0.34302	0.0981968	0.19896						C14:0 CE	-0.18514	0.37629	0.221988						C14:0 CE	-0.641685	-0.545805	-0.913662						C14:0 CE	-0.168125	0.227174	-0.154768
							C16:0 CE	-0.164372	0.275518	0.425805						C16:0 CE	0.537531	-0.102068	0.246163						C16:0 CE	0.267645	-0.140631	0.0287548						C16:0 CE	-0.20144	0.276559	-0.118865						C16:0 CE	-0.653843	0.0944424	0.284838
							C16:1 CE	-0.204384	0.337566	0.532245						C16:1 CE	0.495179	0.0167154	0.217857						C16:1 CE	0.197554	-0.17274	-0.170128						C16:1 CE	-0.196017	0.353536	0.0296572						C16:1 CE	-0.434292	0.44441	0.585285
							C18:0 CE	-0.0506913	0.337184	0.337001						C18:0 CE	0.569884	0.220247	0.525575						C18:0 CE	0.399826	0.397508	0.636132						C18:0 CE	-0.317871	0.0981958	-0.49453						C18:0 CE	-0.3235	0.0102666	0.129178
							C18:1 CE	0.00921326	0.257313	0.323044						C18:1 CE	0.496668	-0.161413	0.184158						C18:1 CE	0.0949822	-0.167971	-0.0915288						C18:1 CE	-0.272586	0.148615	-0.243587						C18:1 CE	-0.532428	0.149895	0.250184
							C18:2 CE	-0.175642	0.186335	0.336405						C18:2 CE	0.162679	-0.199653	-0.0913646						C18:2 CE	-0.00947046	-0.439677	-0.463212						C18:2 CE	-0.0430097	0.369254	0.267186						C18:2 CE	-0.312057	0.283614	0.434843
							C18:3 CE	-0.243189	0.409632	0.460054						C18:3 CE	0.189624	-0.0933461	-0.0375776						C18:3 CE	0.100767	-0.320934	-0.377603						C18:3 CE	-0.0759253	0.491432	0.18943						C18:3 CE	-0.205174	0.367118	0.549312
							C20:3 CE	-0.204563	0.421188	0.545179						C20:3 CE	0.335563	-0.116958	0.115945						C20:3 CE	0.119781	-0.339325	-0.215883						C20:3 CE	-0.20178	0.583328	0.145058						C20:3 CE	-0.285827	0.350355	0.637176
							C20:4 CE	-0.246448	0.226392	0.396339						C20:4 CE	0.222832	-0.0432732	0.00988965						C20:4 CE	0.15418	-0.309923	-0.361476						C20:4 CE	0.0916183	0.377527	0.35969						C20:4 CE	-0.305075	0.322754	0.482095
							C20:5 CE	-0.183459	0.424617	0.429704						C20:5 CE	0.174679	-0.135117	-0.0122328						C20:5 CE	0.16935	-0.382565	-0.351319						C20:5 CE	0.129535	0.560281	0.375551						C20:5 CE	-0.195071	0.210043	0.506306
							C22:6 CE	-0.00695279	0.521849	0.41345						C22:6 CE	0.279045	-0.203427	0.0821771						C22:6 CE	0.158512	-0.367103	-0.245666						C22:6 CE	0.0687079	0.553302	0.217246						C22:6 CE	-0.196323	0.108189	0.461203
							C46:0 TAG	-0.39949	0.235594	0.321909						C46:0 TAG	0.3821	0.558057	0.483994						C46:0 TAG	0.616092	0.721688	0.799076						C46:0 TAG	-0.154466	0.0128675	-0.379896						C46:0 TAG	-0.20668	0.0696711	0.0453262
							C46:1 TAG	0.0205088	-0.0691689	-0.146963						C46:1 TAG	0.0863678	0.38697	0.268447						C46:1 TAG	0.234826	0.639454	0.603812						C46:1 TAG	-0.0260121	-0.381271	-0.404729						C46:1 TAG	0.106919	-0.126693	-0.323438
							C46:2 TAG	0.2052	-0.360052	-0.350885						C46:2 TAG	0.0487289	0.329604	0.217246						C46:2 TAG	0.0136464	0.580062	0.473315						C46:2 TAG	-0.0362263	-0.661845	-0.409159						C46:2 TAG	0.122186	-0.0986787	-0.441141
							C48:0 TAG	-0.374948	0.307314	0.361738						C48:0 TAG	0.386256	0.583343	0.535098						C48:0 TAG	0.656463	0.71906	0.844652						C48:0 TAG	-0.0912691	0.107925	-0.294375						C48:0 TAG	-0.119957	0.066353	0.118589
							C48:1 TAG	-0.0319866	0.078375	-0.104079						C48:1 TAG	-0.0248272	0.368766	0.212919						C48:1 TAG	0.313637	0.582443	0.583795						C48:1 TAG	0.133664	-0.183346	-0.228899						C48:1 TAG	0.226801	-0.211156	-0.282684
							C48:2 TAG	0.187799	-0.208409	-0.354755						C48:2 TAG	-0.0952905	0.247512	0.136707						C48:2 TAG	0.0979557	0.490206	0.470357						C48:2 TAG	0.174217	-0.452345	-0.22054						C48:2 TAG	0.227969	-0.312251	-0.488143
							C48:3 TAG	0.0436227	-0.344119	-0.191373						C48:3 TAG	0.207522	0.467398	0.377027						C48:3 TAG	0.252192	0.634229	0.588609						C48:3 TAG	0.107697	-0.556474	-0.205989						C48:3 TAG	-0.0483108	-0.0554923	-0.312103
							C50:0 TAG	-0.268414	0.218262	0.268543						C50:0 TAG	0.312166	0.556757	0.510875						C50:0 TAG	0.520989	0.702151	0.838338						C50:0 TAG	-0.143647	0.0426113	-0.318822						C50:0 TAG	0.0139742	0.0708015	0.091329
							C50:1 TAG	-0.143026	-0.0367009	-0.0818045						C50:1 TAG	0.0412989	0.309391	0.190251						C50:1 TAG	0.302774	0.542718	0.575292						C50:1 TAG	-0.0120131	-0.232763	-0.323907						C50:1 TAG	-0.0299837	-0.221013	-0.336314
							C50:2 TAG	0.151717	-0.230796	-0.370337						C50:2 TAG	-0.0884096	0.158309	0.0616832						C50:2 TAG	0.0677514	0.43719	0.397634						C50:2 TAG	0.0999195	-0.49251	-0.317559						C50:2 TAG	0.0797844	-0.355544	-0.56889
							C50:3 TAG	0.3028	-0.485573	-0.570932						C50:3 TAG	-0.206299	0.0289773	-0.046119						C50:3 TAG	-0.10848	0.267806	0.228254						C50:3 TAG	0.239261	-0.636243	-0.13377						C50:3 TAG	0.101085	-0.454982	-0.700278
							C52:1 TAG	-0.100501	-0.0833913	-0.0793644						C52:1 TAG	0.115793	0.313168	0.221712						C52:1 TAG	0.206191	0.579255	0.58099						C52:1 TAG	-0.219882	-0.33296	-0.520828						C52:1 TAG	-0.0634191	-0.105005	-0.309415
							C52:2 TAG	0.194507	-0.246559	-0.398763						C52:2 TAG	-0.0703157	0.00568049	0.00353507						C52:2 TAG	0.0359032	0.292753	0.297078						C52:2 TAG	0.128005	-0.480426	-0.29429						C52:2 TAG	-0.0668059	-0.47046	-0.640308
							C52:3 TAG	0.463347	-0.465396	-0.680471						C52:3 TAG	-0.257033	-0.202421	-0.218466						C52:3 TAG	-0.319652	0.104442	-0.00896486						C52:3 TAG	0.115565	-0.728112	-0.32887						C52:3 TAG	0.0628362	-0.507738	-0.818863
							C52:4 TAG	0.497145	-0.673082	-0.672667						C52:4 TAG	-0.180843	-0.376292	-0.24163						C52:4 TAG	-0.479564	-0.161748	-0.182107						C52:4 TAG	0.0180581	-0.723709	-0.212691						C52:4 TAG	-0.154531	-0.45823	-0.739905
							C52:5 TAG	0.362319	-0.624525	-0.506569						C52:5 TAG	-0.141148	-0.537387	-0.292973						C52:5 TAG	-0.531427	-0.395324	-0.285464						C52:5 TAG	-0.175577	-0.475433	-0.17713						C52:5 TAG	-0.330754	-0.406393	-0.566218
							C54:1 TAG	-0.0256774	-0.11112	-0.073531						C54:1 TAG	0.208927	0.320024	0.329233						C54:1 TAG	0.256226	0.564483	0.644962						C54:1 TAG	-0.125545	-0.328014	-0.422321						C54:1 TAG	-0.10739	-0.150786	-0.28992
							C54:2 TAG	0.276291	-0.306675	-0.435578						C54:2 TAG	-0.0404631	-0.0553626	0.00495068						C54:2 TAG	-0.0407817	0.231873	0.251255						C54:2 TAG	0.0921566	-0.530858	-0.313467						C54:2 TAG	-0.101041	-0.470604	-0.651788
							C54:3 TAG	0.484176	-0.43537	-0.704894						C54:3 TAG	-0.340065	-0.420331	-0.35435						C54:3 TAG	-0.372089	-0.136234	-0.171283						C54:3 TAG	0.196399	-0.595757	-0.198798						C54:3 TAG	-0.0144384	-0.675089	-0.870814
							C54:4 TAG	0.377912	-0.427117	-0.437527						C54:4 TAG	-0.0700387	-0.488401	-0.210246						C54:4 TAG	-0.435153	-0.271743	-0.140645						C54:4 TAG	-0.234908	-0.41593	-0.34576						C54:4 TAG	-0.289117	-0.430273	-0.553873
							C54:5 TAG	0.329585	-0.43655	-0.352743						C54:5 TAG	-0.0700544	-0.602685	-0.272377						C54:5 TAG	-0.459794	-0.528157	-0.359357						C54:5 TAG	-0.132084	-0.244771	-0.0621657						C54:5 TAG	-0.38244	-0.382306	-0.397361
							C54:6 TAG	0.232675	-0.651455	-0.420015						C54:6 TAG	-0.163561	-0.544617	-0.323786						C54:6 TAG	-0.587704	-0.444377	-0.299895						C54:6 TAG	-0.358808	-0.379078	-0.201109						C54:6 TAG	-0.352368	-0.291678	-0.448443
							C54:7 TAG	0.297472	-0.443104	-0.217615						C54:7 TAG	0.164399	-0.339993	0.0160574						C54:7 TAG	-0.340842	-0.268261	-0.0732213						C54:7 TAG	-0.276719	-0.301252	-0.186482						C54:7 TAG	-0.381415	-0.160652	-0.220621
							C56:2 TAG	0.264791	-0.326545	-0.530892						C56:2 TAG	-0.22512	-0.0542421	-0.120597						C56:2 TAG	-0.0826304	0.236426	0.188688						C56:2 TAG	0.18753	-0.55106	-0.248508						C56:2 TAG	0.0561329	-0.522778	-0.736923
							C56:3 TAG	0.40109	-0.347946	-0.668871						C56:3 TAG	-0.367588	-0.315866	-0.337572						C56:3 TAG	-0.249002	-0.0276937	-0.100996						C56:3 TAG	0.290268	-0.555607	-0.163795						C56:3 TAG	0.045916	-0.680313	-0.868399
							C56:4 TAG	0.352304	-0.218019	-0.406126						C56:4 TAG	-0.0821221	-0.444508	-0.213189						C56:4 TAG	-0.311567	-0.155751	-0.0690775						C56:4 TAG	-0.184162	-0.366667	-0.45185						C56:4 TAG	-0.232924	-0.501068	-0.607013
							C56:5 TAG	0.327023	-0.311547	-0.418512						C56:5 TAG	-0.204789	-0.712557	-0.427468						C56:5 TAG	-0.461003	-0.556733	-0.424663						C56:5 TAG	-0.0919832	-0.213453	-0.149067						C56:5 TAG	-0.350778	-0.554165	-0.558958
							C56:6 TAG	0.220384	-0.465783	-0.364969						C56:6 TAG	-0.0768616	-0.562541	-0.295841						C56:6 TAG	-0.381956	-0.44234	-0.306713						C56:6 TAG	-0.131927	-0.306593	-0.12813						C56:6 TAG	-0.48702	-0.435034	-0.503707
							C56:7 TAG	0.23999	-0.51466	-0.273123						C56:7 TAG	-0.0738129	-0.553296	-0.341446						C56:7 TAG	-0.646894	-0.562785	-0.551654						C56:7 TAG	-0.416155	-0.291428	-0.167004						C56:7 TAG	-0.343131	-0.00390149	-0.177651
							C56:8 TAG	-0.00726909	-0.4148	-0.154222						C56:8 TAG	-0.115152	-0.564208	-0.328897						C56:8 TAG	-0.291438	-0.667449	-0.462756						C56:8 TAG	0.0238496	0.0427395	0.322803						C56:8 TAG	-0.515264	-0.30952	-0.196162
							C58:6 TAG	0.40053	-0.201996	-0.300657						C58:6 TAG	-0.0790955	-0.65149	-0.292925						C58:6 TAG	-0.515506	-0.507267	-0.349359						C58:6 TAG	-0.306705	-0.150414	-0.296296						C58:6 TAG	-0.243458	-0.349487	-0.342796
							C58:7 TAG	0.597257	-0.387757	-0.504888						C58:7 TAG	-0.251837	-0.734017	-0.390563						C58:7 TAG	-0.670362	-0.661187	-0.519546						C58:7 TAG	-0.046534	-0.239001	-0.00295237						C58:7 TAG	-0.054747	-0.439123	-0.423776
							C58:8 TAG	0.471395	-0.308458	-0.384709						C58:8 TAG	-0.102588	-0.655522	-0.294086						C58:8 TAG	-0.533734	-0.53577	-0.384869						C58:8 TAG	-0.168874	-0.228108	-0.169883						C58:8 TAG	-0.228875	-0.397356	-0.399146

## Sheet: Metabolites Summary
		Correlation	Correlation		Correlation
	Metabolite	vs mito. respiration	vs glycolysis	Bioenergetic score	vs mean reduction in cell number
	2-deoxyadenosine	0.238924	0.327016	-0.0880926	0.0669531
	adenosine	0.224299	0.211683	0.0126152	0.116351
	cAMP	0.426067	-0.326273	0.75234	0.27332
	hypoxanthine	0.00921689	0.309041	-0.299824	-0.331058
	inosine	-0.249489	-0.165284	-0.0842049	-0.411817
	oxalate	-0.267608	-0.234401	-0.0332069	-0.594373
	xanthine	0.331654	-0.155531	0.487184	-0.322113
	2-deoxycytidine	-0.0958178	0.481432	-0.57725	-0.277992
	beta-alanine	0.385736	-0.454152	0.839888	0.281075
	N-carbamoyl-beta-alanine	-0.304101	0.789639	-1.09374	-0.0330657
	thymidine	0.244238	0.277134	-0.0328958	-0.314037
	UMP	-0.226451	0.378556	-0.605007	0.512158
	uridine	0.207339	0.401358	-0.194019	-0.0114692
	3-phosphoglycerate	0.319135	0.0377162	0.281418	0.514519
	lactate	-0.123379	0.704872	-0.828252	-0.19132
	PEP	0.286561	-0.170676	0.457237	0.712083
	6-phosphogluconate	0.174836	-0.171847	0.346683	-0.513279
	erythrose-4-phosphate	0.626393	-0.575534	1.20193	0.597762
	ribose-5-P/ribulose5-P	0.119815	0.217557	-0.0977428	0.414841
	UDP-galactose/UDP-glucose	0.273199	0.159757	0.113442	0.653489
	aconitate	0.144937	0.0749186	0.0700189	0.522323
	alpha-ketoglutarate	0.23318	0.17823	0.0549504	0.544398
	citrate	0.426948	-0.187287	0.614235	0.775902
	isocitrate	0.221582	-0.0141422	0.235724	0.513573
	succinate/methylmalonate	0.46472	-0.448066	0.912785	-0.160413
	2-hydroxyglutarate	-0.431426	0.862021	-1.29345	0.0146162
	NAD	-0.0174553	0.34402	-0.361476	0.606956
	glutamate	0.47072	0.0185264	0.452194	0.684854
	cis/trans-hydroxyproline	-0.237204	0.780625	-1.01783	0.0924337
	NMMA	0.116936	0.313192	-0.196256	0.134085
	putrescine	0.508319	-0.358083	0.866402	0.730062
	choline	0.239553	0.0579654	0.181588	-0.557605
	butyrobetaine	0.349934	0.224227	0.125707	0.640486
	carnitine	0.190029	-0.0704247	0.260454	0.465006
	5-HIAA	0.653532	-0.502006	1.15554	-0.0469754
	kynurenine	-0.371117	0.346027	-0.717144	-0.883839
	5-adenosylhomocysteine	-0.286223	0.614694	-0.900917	0.396953
	homocysteine	0.0380717	0.304421	-0.26635	0.455814
	alpha-hydroxybutyrate	-0.789183	0.573641	-1.36282	-0.6386
	glutathione oxidized	0.276166	-0.27563	0.551796	0.56508
	glutathione reduced	0.396182	-0.231512	0.627694	0.574535
	NADP	-0.0235426	0.507976	-0.531518	0.48172
	niacinamide	0.334492	-0.411173	0.745665	-0.0376903
	thiamine	0.48769	-0.434063	0.921753	-0.0479582
	adipate	0.306501	-0.526061	0.832562	-0.133001
	glucuronate	0.234038	-0.221084	0.455121	0.363135
	malondialdehyde	-0.304151	0.739359	-1.04351	-0.0381956
	taurine	-0.0192278	-0.26941	0.250182	0.701466
	taurocholate	-0.469264	0.27863	-0.747894	0.253036
	acetylcarnitine	0.170165	0.126814	0.0433506	0.83307
	butyrylcarnitine/isobutyrylcarnitine	0.170585	0.246139	-0.0755541	0.0622715
	hexanoylcarnitine	-0.162758	0.722059	-0.884817	-0.212245
	lauroylcarnitine	0.456466	-0.0886149	0.545081	-0.379405
	oleylcarnitine	0.196798	-0.150207	0.347006	-0.16394
	propionylcarnitine	0.674672	-0.415215	1.08989	0.297161
	valerylcarnitine/isovalerylcarnitine/2-methylbutyroylcarnitine	-0.146345	0.588329	-0.734675	0.046241
	acetylcholine	0.472039	-0.444328	0.916367	0.166716
	C16:0 LPC	-0.625354	-0.0382641	-0.58709	-0.577995
	C18:0 LPC	-0.56969	0.114917	-0.684607	-0.590016
	C18:1 LPC	-0.434066	-0.17678	-0.257286	-0.516302
	C18:2 LPC	-0.22492	-0.321867	0.0969478	-0.62734
	C20:3 LPC	-0.634043	0.0426541	-0.676697	-0.59479
	C22:6 LPC	0.306938	-0.522671	0.829609	-0.425906
	C18:0 LPE	-0.304117	0.352165	-0.656282	0.137508
	C22:6 LPE	0.0512746	-0.18895	0.240225	-0.406888
	C32:1 PC	-0.34506	0.361245	-0.706305	0.595283
	C32:2 PC	-0.308549	0.422262	-0.730811	0.642707
	C34:2 PC	-0.155914	0.148174	-0.304088	0.729816
	C34:3 PC	0.247663	0.00940964	0.238253	0.598774
	C34:4 PC	-0.488736	0.328096	-0.816832	0.639679
	C36:2 PC	0.117529	-0.0416244	0.159153	0.895651
	C38:2 PC	0.487249	-0.486855	0.974104	0.786291
	C38:4 PC	0.147214	-0.461154	0.608367	-0.399206
	C38:6 PC	0.310738	-0.576333	0.887071	-0.333571
	C14:0 SM	0.0861494	0.338553	-0.252404	0.661859
	C16:1 SM	-0.439854	0.701576	-1.14143	0.157303
	C18:0 SM	-0.574162	-0.0374844	-0.536677	-0.26099
	C18:2 SM	-0.0250421	0.190872	-0.215914	0.616732
	C22:0 SM	0.0415089	-0.00586542	0.0473744	0.873908
	C22:1 SM	0.24228	0.0281427	0.214138	0.140999
	C24:1 SM	0.800997	-0.607074	1.40807	0.34352
	C16:0 CE	-0.0680333	-0.287319	0.219286	-0.40348
	C18:0 CE	-0.470188	0.322457	-0.792645	-0.0972509
	C18:1 CE	0.120955	-0.264795	0.385749	-0.385518
	C48:0 TAG	-0.598713	0.511831	-1.11054	0.15769
	C54:3 TAG	-0.444226	0.118883	-0.563109	0.228135
	C54:5 TAG	-0.297683	-0.148871	-0.148812	-0.371683
	C54:6 TAG	-0.463728	0.133396	-0.597124	-0.531976
	C54:7 TAG	-0.442513	0.144015	-0.586528	-0.440949
	C56:5 TAG	-0.238128	-0.2508	0.0126724	-0.243044
	C56:6 TAG	-0.44931	-0.0835048	-0.365806	-0.373046
	C56:7 TAG	0.00879549	-0.0864458	0.0952412	-0.634948
	C56:8 TAG	-0.240179	-0.407541	0.167363	-0.465441
	C58:6 TAG	-0.0781704	-0.157867	0.0796964	-0.327145
	C58:7 TAG	0.012709	-0.260775	0.273484	-0.185965
	C58:8 TAG	-0.120743	-0.175921	0.0551778	-0.272168
